# Supplementary material for: Eya2 promotes cell cycle progression by regulating DNA damage response during vertebrate limb regeneration
Source: eLife. 2020 Mar 6;9:e51217. doi: 10.7554/eLife.51217 (PMC7093111; doi:10.7554/eLife.51217)
Supplement: Supplementary file 3. — This file contains data related to the RNAseq performed in Eya2 mutant axolotls during regeneration. Data are presented in Figure 5, and Figure 5—figure supplement 1. Expression values are given as TPMs. Expression – qvalue: All expression values, annotation, and qvalues using both our analysis per sample. GO Analysis q < 0.01 down: GO analysis using genes differentially expressed between eya2 genotypes. Network Analysis q < 0.01 down: Enriched terms and associated genes found down-regulated in eya2-/-. Network Analysis q < 0.01 up: Enriched terms and associated genes found up-regulated in eya2-/-. G1 S Volcano Plot: Genes related to G1/S transition and used in Figure 5. G2 M Volcano Plot: Genes related to G2/M transition and used in Figure 5. [file elife-51217-supp3.xlsx]

## Sheet: Expression - qvalue
				WT Day 0			HET Day 0				KO Day 0				WT Day 5				HET Day 5				KO Day 5				WT Day 14				HET Day 14				KO Day 14
Contig	Annotation	qvalue Genotype	qvalue Naïve	S34	S31	S30	S29	S28	S33	S32	S11	S10	S9	S8	S20	S24	S23	S26	S25	S27	S22	S21	S7	S6	S5	S4	S12	S14	S15	S16	S13	S17	S19	S18	S2	S1	S3
c774219_g1_i1	LV861_HUMAN	NA	NA	0	0	0	0	0	0	0	0	0	0	0	0	0	0	0	0	0	0	0	0	0	0	0	0	0	0	0	0	0	0	0	0	0	0
c1035589_g1_i1	LV861_HUMAN	NA	NA	0	0.376227	0	0	0	0	0	1.67024	0	0	0	0	0	0	0.35756	0	0	0	0	0	0	0	0	0	0	0	0	0	0	0	0	0	0	0
c1053163_g1_i2	LV861_HUMAN	NA	NA	0	0	0	0	0	0	0	0	0	0	0	0	0	0	0	0	0	0	0	0	0	0	0	0	0	0	0	0	0	0	0	0	0	0
c1059138_g2_i1	LV861_HUMAN	NA	NA	3.36611	2.80577	0.350074	0	0	0.778977	0	0	0	0	0	0	0	0	0	0	0	0.434561	0	0	0	0	0	0	0	0	0	0	1.9676	0	0	0	0	4.52008
c1059138_g2_i2	LV861_HUMAN	NA	NA	0	0	0	0	0	0	0	0	0	0	0	0	0	0	0	0	0	0	0	0.494654	0	0	0	0	0	2.75879	0	2.75879	0	0	0	0	0	0
c1080909_g1_i1	LV861_HUMAN	NA	NA	0	0	0	0	0	0	0	0	0	0	0	0	0	0	0	0	0	0	0	0	0	0	0	0	0	0	0	0	0	0	0	0	0	0
c1080909_g2_i2	LV861_HUMAN	NA	NA	0	0	0	0	0	0	0	0	0	0	0	0	0	0	0	0	0	0	0	0	0	0	0	0	0	0	0	0	0	0	0	0	0	0
c1080909_g2_i3	LV861_HUMAN	0.561608	0.559976	95.8071	84.7998	35.6109	61.0448	76.7647	78.6598	21.863	94.1448	76.4337	80.8227	53.6768	89.4265	49.489	51.0334	76.488	62.3323	53.201	67.9604	96.0786	72.8581	77.8149	43.7563	74.3078	71.8255	58.0986	57.0499	48.5856	57.0499	111.175	68.6022	94.2174	88.3904	83.2016	78.0122
c1336677_g1_i1	LV861_HUMAN	NA	NA	0	0	0	0	0	0	0	0	0	0	0	0	0	0	0	0	0	0	0.772644	0	0	0	0	0	0	0	0	0	0	0	0	0	0	0
c1080909_g2_i1	LV746_HUMAN	NA	NA	0	0	0	0	0	0	0	0	0	0	0	0	0	0	0	0	0	0	0	0	0	0	0	0	0	0	0	0	0	0	0	0	0	0
c1064377_g1_i1	LV537_HUMAN	NA	NA	0	0	0	0	0	0	0	0	2.34835	0	0	0	0	0	0.308771	0	0	3.33809	0	0	0	0	0	0	0	0	0	0	0	0	0	0	0	0
c1064377_g2_i1	LV537_HUMAN	NA	NA	2.58533	0	0.625915	0.309438	0	0	0.312151	0	1.76518	5.07278	0	0	0	0	1.62886	0	0	6.24524	0	0	0.352448	4.71933	0	0	0	0	0	0	0	0	0	0	0	1.61397
c1075721_g4_i1	LV537_HUMAN	NA	NA	0	0	0	0.783126	0	0	0	0	0.297959	0	0	0	0	0	0	0	0	0	0	0	0	3.05338	0	0.74243	0	3.8315	0	3.8315	0	0	0	0	0	0
c1076495_g1_i1	LV537_HUMAN	NA	NA	0	0.253447	0.230415	0	7.52306	0	0.231052	0	1.04258	2.70792	0	1.39627	0	0	0.715307	0	0	0	0	0	0.260828	0.266623	0.287133	0	0	0	0	0	0	0	0	0.574438	0	0
c1076495_g1_i3	LV537_HUMAN	NA	NA	0	0	0	0.677994	11.6448	0	0	0	0	0	0.405955	0	0.391984	0	0	0	0	0	0	0	0.385699	0	0	0	0	0	0	0	0	0	0	0	0	0
c1079933_g4_i1	LV537_HUMAN	NA	NA	0	0	0	1.09599	0	0	0	1.44237	0	0	0	0	0	0	0	0	0	0	0	2.49328	0	0	0	0	0	0	0	0	0	0	0	0	0	0
c1079933_g5_i1	LV537_HUMAN	NA	NA	0	0	0	0	0	0	0	0	0	0	0	0	0.331328	0	0	0	0	0	0	0	0	0	0	0	0	0	0	0	0	0	0	0	0	0
c1085290_g2_i1	LV537_HUMAN	NA	NA	0	0	0	0	0	0	0	0	0	0	0	0	0	0	0	0	0	0	0	0	0	0	0	0	0	0	0	0	0	0	0	0	0	0
c1085290_g3_i1	LV537_HUMAN	NA	NA	0	0	0	0	0	0	0	0	0	0	0	0.438927	0	0	0	0	0	0	0	0.490768	0	0	0	0	0	0	0	0	0	0	0	0	0	0
c1085290_g5_i1	LV537_HUMAN	NA	NA	0	0	0	0	0	0	0	0	0	0	0	0	0.328155	0	0	0	0	1.0733	1.3489	0	0	0	0	0	0	0	0	0	2.79241	0	0	0	0	0
c1717365_g1_i1	LV537_HUMAN	NA	NA	0	0	0	0	0	0	0	0	0	0	0	0	0	0	0	0	0	0	0	0	0	0	0	0	0	0	0	0	0	0	0	0	0	0
c1053163_g1_i1	LV218_HUMAN	NA	NA	0	0	0	0	0	0	0	0	0	0	0	0	0	0	0	0	0	0	0	0	0	0	0	0	0	0	0	0	0	0	0	0	0	0
c1190265_g1_i1	LV312_HUMAN	NA	NA	0	0	0	0	0	0	0	0	0	0	0	0	0	0	0	0	0	0	0	0	0	0	0	0	0	0	0	0	0	0	0	0	0	0
c1075323_g1_i1	LV39_HUMAN	NA	NA	0	0	0	0	0	0	0	0	0	0	0	0	0	0	0	0	0	0	0	0	0	0	0	0	0	0	0	0	0	0	0	0	0	0
c1075323_g1_i2	LV39_HUMAN	NA	NA	0	0	0	0.452643	1.31407	0	0	0	0	0	0	0	0	0	0	0	0	5.43219	0	0	0	0	0	0	0	0	0	0	0	0	0	0	0	0
c1703384_g1_i1	LV403_HUMAN	NA	NA	0	0	0	0	0	0	0	0	0	0	0	0	0	0	0	0	0	0	0.506965	0	0	0	0	0.605573	0	0	0	0	0	0	0	0	0	0
c1047534_g1_i2	TVBT1_HUMAN	NA	NA	0.475613	0	0.346079	0.341611	0	0	0.34408	0.673204	0	0	0.408831	0	0	0.34658	0.360254	0	0	1.28924	0.40815	0	0.388679	0	0	0	0	0.662319	0	0.662319	0	0	0.958717	0	0	0
c1066268_g1_i1	TVA91_HUMAN	NA	NA	0	0	0.150295	0.149642	0	0.167559	0	0	0	0	0	0	0.174126	0.1519	0	0	0.181508	0	0	0	0	0	0.187202	0	0	0	0.391161	0	0	0	0	0	0.251794	0
c1076150_g1_i10	TVA36_HUMAN	NA	NA	0	0	0	0	0	0	0	0	0	0	0	0	0	0	0	0	0	0	0	0	0	0	0	0	0	0	0	0	0	0	0	0	0	0
c399985_g1_i1	LV545_HUMAN	NA	NA	0	0	0	0	0	0	0	0	0	0	0	0	0	0	0	0	0	0	0	0	0	0	0	0	0	0	0	0	0	0	0	0	0	0
c959059_g1_i1	LV545_HUMAN	NA	NA	0.365265	0.58363	1.59191	6.04097	0	1.47979	0	0	0	0	0	0	0	0	0	0	0	0	0	0	0	0	0	0	0	0	0	0	0	0	0	0	0	0
c1012185_g1_i1	LV545_HUMAN	NA	NA	0	0	0	0	0	0	0	0	0	0	0	0	0	0	0	0	0	0	0	0	0	0	0	0	0	0	0	0	0	0	0	0	0	0
c1030400_g1_i1	LV545_HUMAN	NA	NA	0	0	0	0	0	0	0	0	0	0	0	0	0	0	0	0	0	0	0	0	0	0	0	0	0	0	0	0	0	0	0	0	0	0
c1054325_g1_i1	LV545_HUMAN	NA	NA	0	0	0	0	0	0	0	0	0	0	0	0	0	0	0	0	0	0	0	0	0	0	0	0	0	0	0	0	0	0	0	0	0	0
c1073763_g1_i2	LV545_HUMAN	0.492683	0.014544	0.292892	1.40052	3.20861	0.809707	0.608573	2.27204	1.21528	0.931174	0.663379	0.476746	0.834602	0.785408	0.38333	0.227835	0.781919	0.188631	0.679536	0.979811	0.370665	1.06279	0.484362	0.775374	1.23586	0.456796	0.377887	1.06918	0.277634	1.06918	0.840396	0.548579	0.146055	0	0	0.280782
c1073763_g1_i6	LV545_HUMAN	0.263634	0.00854011	7.8805	8.98929	8.14956	8.40881	5.2139	13.5245	9.67501	6.37709	8.62151	11.3262	3.62839	10.4005	11.935	9.77964	10.6859	10.0443	11.1541	15.9932	10.1013	11.8736	6.25301	6.56231	10.372	16.4674	12.3572	10.4175	11.4689	10.4175	11.2108	12.9166	11.2316	9.08301	11.115	11.6656
c1076495_g1_i2	LV545_HUMAN	NA	NA	0	0	0	0.326578	2.88874	0	0	0	0.744323	0	0	0	0	0	0	0	0	0	0	0	0	0	0	0	0	0	0	0	0	0	0	0	0	0
c1085290_g6_i1	LV545_HUMAN	NA	NA	1.49573	0	0	0	0	0	0	0	0	0	0	0	0	0	0	0	0	0	0	0	0	0	0	0	0	0	0	0	0	0	0	0	0	0
c1076150_g1_i1	TVAZ1_HUMAN	NA	NA	0	0	0.302199	0.597548	0	0	0	0	0	0	0	0	0	0	0	0	0	0	0	0	0	0	0	0	0	0	0	0	0	0	0	0	0	0
c1076150_g1_i7	TVAZ1_HUMAN	NA	NA	0	0	0	0	0.63345	0.326981	0.535511	0.60634	0.498147	0.427766	0.178976	0	0.339939	0.102935	0.450735	0.246597	0.3542	0.670619	0	0	0	0.338411	0.365329	0	0.420414	0	0.19087	0	0.587823	0	0	0.182172	0	0
c1050059_g2_i1	TM265_HUMAN	0.143108	1.69294e-05	13.5641	9.78863	11.3625	9.60728	9.06896	12.4365	14.0103	7.15908	14.8468	12.8286	8.43224	15.9068	8.15878	6.53031	9.13806	14.6523	14.6504	12.791	10.4296	6.83136	4.84424	9.9238	7.93235	8.01831	11.9596	7.52212	7.17735	7.52212	5.39047	6.40741	6.79176	3.39327	3.66381	8.4988
c1665213_g1_i1	NBPFJ_HUMAN	NA	NA	0	0	0	0	0	0	0	0	0	0	0	0	0	0	0	0	0	0	0	0	0	0	0	0	0	0	0	0	0	0	0	0	0	0
c1062609_g1_i1	MEIKN_HUMAN	NA	NA	0	0.210168	0	0	0	0	0	0	0	0	0	0	0	0	0	0	0	0	0	0	0	0	0	0	0	0	0	0	0	0	0	0	0	0
c1062609_g1_i2	MEIKN_HUMAN	NA	NA	0	0	0	0	0	0	0	0	0	0	0	0	0	0	0	0	0	0	0	0	0	0	0	0	0	0	0	0	0	0	0	0	0	0
c1074205_g6_i1	SIM26_HUMAN	0.388554	0.000135596	13.7258	11.6232	12.2021	13.2436	10.6761	11.0263	9.98205	12.1948	12.9905	12.1672	11.2214	14.6573	13.1702	13.2057	14.333	15.1739	15.0075	19.2013	18.976	14.3119	13.8764	13.3527	13.8716	18.3766	16.9372	16.7449	17.0995	16.7449	23.2799	17.0525	18.6017	17.906	18.4327	19.2139
c1293382_g1_i1	SIM26_HUMAN	NA	NA	0	0	0	0	0	0	0	0	0	0	0	0	0	0	0	0	0	0	0	0	0	0	0	0	0	0	0	0	0	0	0	0	0	0
c1630965_g1_i1	KVD21_HUMAN	NA	NA	0	0	0	0	0	0	0	0	0	0	0	0	0	0	0	0	0	0	0	0	0	0	0	0	0	0	0	0	0	0	0	0	0	0
c481691_g1_i1	TVB66_HUMAN	NA	NA	0	0	0.447876	0	0	0	0	0	0	0	0	0	0	0	0	0	0	0	0.525676	0	0.499705	0	0	0	0	0	0	0	0	0	0	0	0	0
c1067191_g3_i3	TVB66_HUMAN	NA	NA	0	0	0	0	0	0	0	0	0	0	0	0	0	0	0	0	0	0	0	0	0	0	0	0	0	0	0	0	0	0	0	0	0	0
c1082811_g6_i1	TVB66_HUMAN	NA	NA	0	0	0	0	0	0	0	0	0	0	0	0	0	0.606998	0	0	0	0	0	0	0	0	0.761494	0	0	0	0	0	0	0	0	0	0	0
c1067317_g1_i4	LV136_HUMAN	NA	NA	0	0	0.0276264	0	0	0.0747165	0	0.0319793	0	0	0	0	0.0393474	0	0	0.112338	0	0.137651	0	0.0684801	0	0.039873	0.250743	0	0	0	0	0	0.0429429	0	0	0	0	0.0432232
c1076295_g1_i8	HV374_HUMAN	NA	NA	0	0	0	0	1.63183	0	0	0	0	0	0	0	0	0	0	0	0	0	0	0	0	0	0	0	0	0	0	0	0	0	0	0	0	0
c1080525_g3_i1	HV343_HUMAN	NA	NA	0	0	0	0	0	0	0	0	0	0	0	0	0	0	0	0	0	0	0	0	0	0	0	0	0	0	0	0	0	0	0	0	0	0
c1080525_g3_i2	HV343_HUMAN	NA	NA	0	1.16124	0	0	0.985363	0	0.300527	0	0.339955	5.32566	0	0	0	0	0	0	0	0	0	0	0	17.4554	0	0.424283	0	2.40966	0	2.40966	0	2.32158	0	0	0	0
c1066224_g8_i1	TVA2_HUMAN	NA	NA	0	0	0	0	0	0	0	0	0	0	0	0.179892	0	0	0	0	0	0	0	0	0	0	0	0	0	0	0	0	0	0	0	0	0	0
c1066224_g8_i2	TVA2_HUMAN	NA	NA	0	0	0	0	0	0	0	0	0	0	0.206809	0	0	0	0	0	0	0	0	0	0	0	0	0	0	0	0	0	0	0	0	0	0	0
c1108543_g1_i1	TVA2_HUMAN	NA	NA	0	0	0	0	0	0	0	0	0	0	0	0	0	0	0	0	0	0	0	0	0	0	0	0	0	0	0	0	0	0	0	0	0	0
c1774872_g1_i1	TVA2_HUMAN	NA	NA	0	0	0	0	0	0	0	0	0	0	0	0	0	0	0	0	0	0	0	0	0	0	0	0	0	0	0	0	0	0	0	0	0	0
c1082811_g5_i1	TVAM1_HUMAN	NA	NA	0	0	2.39668	0	0	0	0	0	0	0	0	0	0	0	0	0	0	0	0	0	0	0	0	0	0	0	0	0	0	0	0	0	0	0
c1076150_g1_i3	TVA3_HUMAN	NA	NA	0	0	0	0	0	0	0	0	0	0	0	0	0	0	0	0	0	0	0	0	0.124358	0	0	0	0	0	0	0	0	0	0	0	0	0.140886
c1076150_g1_i12	TVA3_HUMAN	NA	NA	0	0	0	0	0	0	0	0	0	0	0	0	0	0	0	0	0	0	0	0	0	0	0	0	0	0	0	0	0	0	0	0	0	0
c1076150_g1_i13	TVA3_HUMAN	NA	NA	0	0	0.352111	0	0	0	0.121289	0.179577	0	0	0	0	0	0.168948	0	0	0	0.1522	0.509221	0.0403819	0	0	0	0	0.248445	0	0	0	0	0	0	0	0	0
c1332484_g1_i1	TVA3_HUMAN	NA	NA	0	0	0	0	0	0	0	0	0	0	0	0	0	0	0	0	0	0	0	0	0	0	0	0	0	0	0	0	0	0	0	0	0	0
c1067191_g1_i7	TVA5_HUMAN	NA	NA	0	0	0	0	0	0	0	0.197475	0	0	0.247146	0.247486	0	0	0	0	0	0	0	0	0	0.236458	0	0	0.233921	0	0	0	0	0	0	0	0	0.263627
c1082811_g2_i1	TVA5_HUMAN	NA	NA	0	0.372184	0	0.335268	0	0.377707	0	0	0	0	0	0.82006	0	0	0.353401	0	0.4114	0	0	0.457558	0	0.394233	0	0	0	0	0	0	0	0.436911	0	0	0	0
c1053562_g1_i2	TVAL3_HUMAN	NA	NA	5.83307e-05	0	0	6.80122e-05	8.11578e-05	6.22808e-05	1.26884e-05	2.86504e-05	4.32744e-05	0	4.93704e-05	0.256427	0	2.25486e-05	0	0	0.214933	0	5.51849e-05	7.89335e-05	7.88385e-05	0	0.518263	0	0	2.94939e-05	6.12369e-05	2.94939e-05	0	0	1.05169e-05	3.84325e-05	0	0
c1053562_g1_i6	TVAL3_HUMAN	0.410045	0.148129	0.989846	0.820403	1.17218	0.906665	0.528315	0.403821	1.42223	0.681509	0.62285	0.0376979	0.82959	1.3635	0.667859	0.426163	0.505217	0.608103	0.986791	1.26028	1.10727	0.749437	0.615042	0.79374	0.308839	0.610505	0.247938	0.421798	0.622768	0.421798	0.190937	0.380699	0.928873	0.862939	0	1.18403
c1053562_g1_i7	TVAL3_HUMAN	0.779678	0.243081	0.0799792	0.197515	0.328776	0.20191	0.18798	0.229962	0.0560601	0.0980471	0.204914	0.347018	0.0755677	0	0.496289	0.0535064	0.303051	0.345646	0	0	0.130299	0.247414	0.247548	0.0589913	0	0.463126	0.204558	0.41453	0.157784	0.41453	0.435539	0.443499	0.0685926	0.13699	0.370223	0.291337
c1066226_g1_i2	GAL3B_HUMAN	NA	NA	0	0	0	0	0	0	0	0	0.350005	0	0.371738	0	0	0	0	0	0	0	0	0	0	0	0	0	0	0	0	0	0	0	0	0	0	0.412013
c1066226_g1_i3	GAL3B_HUMAN	0.268531	1.82451e-05	106.769	119.926	121.957	114.64	104.998	100.576	111.385	120.105	108.668	105.706	118.646	124.195	119.207	118.764	114.295	125.406	107.982	125.294	116.646	129.739	127.544	115.686	134.522	127.612	136.005	146.385	142.856	146.385	149.626	140.921	152.023	149.357	148.497	143.804
c1083693_g1_i1	GAL3B_HUMAN	0.436982	3.46325e-06	25.5023	27.2956	36.2066	37.1514	31.5245	39.7248	28.3619	33.2692	29.5822	23.9098	50.9671	20.2998	19.6197	34.5611	29.7611	23.2139	26.8059	22.0426	22.1066	41.4145	23.8792	39.217	31.1269	17.2228	22.3638	15.8623	28.5086	15.8623	30.3829	19.2554	21.951	23.1465	21.0137	17.2098
c1083693_g1_i2	GAL3B_HUMAN	1	0.681109	0	0	0.140948	0	1.9761	0	0	2.42319	0.599759	0	0	0.870586	1.03292	0.408497	0.178112	5.09777e-08	1.88924	0.475855	0	0	0.613384	0.300865	0	0.80634	1.60834	0.14526	0.329255	0.14526	0	2.19764	3.02644	0.60222	0	1.61569
c1083693_g1_i3	GAL3B_HUMAN	0.567035	0.731496	9.70869	10.4519	0.195671	0.212953	7.81577	0.362787	8.51531	7.86397	9.21185	13.2343	0.639704	7.8084	7.42492	0.190612	0	7.91283	6.14591	7.77947	7.53468	0.355304	10.5631	0.428003	11.8143	7.37757	3.97239	8.14003	0.499574	8.14003	0.344378	5.57814	4.03356	9.00393	7.87868	7.4621
c1089630_g2_i1	HV103_HUMAN	NA	NA	0	0	0	0	0	0	0	0	2.35133	0	2.45741	0	0	0	1.09309	0	0	0	0.620644	0	0	3.09244	0	0	0	0	0	0	6.04845	2.04345	0	0	0	0.685925
c1089630_g2_i2	HV103_HUMAN	NA	NA	0	0	0	0	0	0	0	0	0	0	0.0005182	0	0	0	0	0	0	0	0	0.000898665	0	0	0	0	0	0	0	0	0	4.01803	0	0	0	0
c1089630_g2_i3	HV118_HUMAN	NA	NA	0	10.2246	0	0	0	0	0	0	4.68265	0	1.23378	0	0	0	0	0	0	0	4.97996	7.3574	1.22443	0	0	0	0	0	0	0	0	0	1.46802	0	0	0
c1049089_g1_i1	HV428_HUMAN	NA	NA	0	0	0	0	0	0	0	0	0	0	0	0	0	0	0	0	0	0	0	0	0	0	0	0	0	0	0.403638	0	0	0	0	0	0	0
c1082730_g2_i3	HV428_HUMAN	NA	NA	1.30162	0	0.482781	3.80315	0.524171	0	0	0	0	0	0	0.572973	0	0	0	0	0	0	2.25428	0	0	0	0	0	0	0	0.618808	0	0	0	0	0	0	0
c1089630_g2_i4	HV551_HUMAN	NA	NA	0	1.37356	0	0	0	0	0	0	0	0	0	0	0	0	0	0	0	0	0	0	0	4.03631	0	0	0	0	0	0	0	0	0	0	0	0
c1286915_g1_i1	HV692_HUMAN	NA	NA	0	0	0	0	0	0	0	0	0	0	0	0	0	0	0	0	0	0	0	0	0	0	0	0	0	0	0	0	0	0	0	0	0	0
c1484620_g1_i1	HV692_HUMAN	NA	NA	0	0	0	0	0	0	0	0	0	0	0	0	0	0	0	0	0	0	0	0	0	0	0	0	0	0	0	0	0	0	0	0	0	0
c1085290_g4_i1	LV539_HUMAN	NA	NA	0	0	0	1.02907	0	0	0	0	0	0	0	0	0	0	0	0	0	0	0	0	0	0	0	0	0	0	0	0	0	0	0	0	0	0
c1470831_g1_i1	LV539_HUMAN	NA	NA	0	0	0	0	0	0	0	0	0	0	0	0	0	0	0	0	0	0	0	0	0	0	0	0	0	0	0	0	0	0	0	0	0	0
c1691641_g1_i1	HV741_HUMAN	NA	NA	0	0	0	0	0	0	0	0	0	0	0	0	0	0	0	0	0	0	0	0	0	0	0	0	0	0	0	0	0	0	0	0	0	0
c195335_g1_i1	TVB30_HUMAN	NA	NA	0	0	0	0	0	0	0	0	0	0	0	0	0	0	0	0	0	0	0	0	0	0	0	0	0	0	0	0	0	0	0	0	0	0
c1067191_g1_i6	TVB30_HUMAN	NA	NA	0	0.118655	0.216676	0	0.116455	0	0	0	0	0	0	0	0	0	0	0	0	0	0	0	0	0	0	0	0	0	0	0	0	0.135331	0.146632	0	0	0
c1069975_g1_i1	TVB30_HUMAN	NA	NA	0	0	0	0	0	0	0	0	0	0	0	0	0	0	0	0	0	0	0.226644	0	0	0	0	0	0	0	0	0	0	0	0	0	0	0
c1069975_g1_i2	TVB30_HUMAN	NA	NA	0	0	0	0	0	0	0	0	0	0	0	0	0	0	0	0	0	0	0	0	0	0	0	0	0	0	0	0	0	0	0	0	0	0
c1069975_g1_i3	TVB30_HUMAN	NA	NA	0	0	0	0	0	0	0	0	0	0	0	0	0	0	0	0	0	0	0	0	0	0	0.367577	0.415627	0	0	0	0	0	0	0	0	0	0
c1069975_g2_i1	TVB30_HUMAN	NA	NA	0	0	0	0	0	0	0	0	0	0	0.305709	0	0.586209	0.256955	0	0	0.617929	0	0	0.345165	0	0	0.317613	0	0	0	0	0	0	0	0	0.317936	0	0
c1069975_g1_i4	TVB30_HUMAN	NA	NA	0	0	0	0	0	0	0	0	0	0	0	0.219263	0	0.183216	0.186702	0	0	0	0	0	0	0	0	0	0	0	0	0	0	0.229847	0	0	0	0
c1073466_g1_i1	TVB30_HUMAN	NA	NA	0	0	0	0	0	0	0	0	0	0	0	0	0	0	0	0	0	0	0	0	0	0	0	0	0	0	0	0	0	0.446662	0	0	0	0
c1073466_g1_i2	TVB30_HUMAN	NA	NA	0	0	0	0	0	0	0	0	0	0	0	0	0	0	0	0	0.424015	0	0	0	0	0	0	0	0	0	0	0	0	0.00603539	0	0	0	0
c1073466_g1_i3	TVB30_HUMAN	NA	NA	0	0	0	0	0	0	0	0	0	0	0	0	0	0	0	0	0	0	0	0	0	0	0	0	0	0	0	0	0.598889	0	0	0	0	0
c1067191_g2_i1	TVBJ3_HUMAN	NA	NA	0	0	0	0	0	0	0	0	0	0	0	0	0	0	0	0	0	0	0	0	0	0	0	0	0	0	0	0	0	0	0	0	0	0
c1067191_g3_i1	TVBJ3_HUMAN	NA	NA	0	0	0	0	0	0	0	0	0	0	0	0	0	0	0	0	0	0	0	0	0	0	0	0	0	0	0	0	0	0	0	0	0	0
c1067191_g2_i2	TVBJ3_HUMAN	NA	NA	0	0	0	0	0.369564	0	0	0	0	0	0	0	0	0	0	0	0	0	0	0	0	0	0	0	0	0	0	0	0	0	0.468562	0	0	0
c1047534_g1_i1	TVBJ2_HUMAN	NA	NA	0	0	0	0	0	0.539222	0	0	0.273111	0	0	0.29272	0.277758	0	0	0.407895	0.877009	0	0	0	0	0	0	0	0	0	0.939368	0	0	0.308705	0	0	0	0
c1044764_g1_i2	CD3CH_HUMAN	NA	NA	2.72704	1.47338	0	2.07708	0.743394	1.49836	0.659361	0.672212	0.75726	0	0	1.61375	3.12507	0.673346	0.703074	1.15336	1.64998	0.831591	0.799438	1.85073	2.30225	4.03465	0.848604	0	0	0	0	0	0	0	0	0	0	0
c1057889_g1_i1	GLYLB_HUMAN	0.510081	8.2548e-10	0	0.000404527	0.0863277	0	0	0.000822371	0.0722242	0.136716	0.227745	0.000639899	0.00436367	0.565507	0.183645	0.488243	0.579479	0.635899	0.588266	0.385968	0.496103	0.353175	0.523989	0.163504	0.714895	2.335	2.18722	2.19537	2.15964	2.19537	2.5241	2.25588	2.03963	3.393	4.46865	1.60051
c1057889_g1_i2	GLYLB_HUMAN	NA	NA	0	0.0310997	0	0	0.153765	0.0633178	0.0729009	0	0	0.0409422	0.211351	0.291753	0.187444	0.123995	0	0.326001	0	0.19687	0	0	0	0.333158	0	0	0.41664	0	0.168908	0	0.70501	0.257485	0	0.192311	0	1.25084
c1068785_g2_i1	GLYLB_HUMAN	0.551881	0.613066	1.20298	0.434605	0.882857	2.61424	1.23397	0.847148	0.764626	1.61445	1.6268	0.753802	1.14036	0.645717	1.86573	3.17474	2.76564	4.54392	1.0897	0	1.66336	0.782558	3.04664	1.26539	0	2.45174	1.31949	0	0.765279	0	1.96299	0.536555	0.443631	1.18267	3.5174	1.30924
c1068785_g2_i4	GLYLB_HUMAN	NA	NA	4.48398e-06	0.981585	4.27697e-07	7.73233e-07	2.3806e-07	0	1.73509	1.26441	0	0	0	0.588862	3.20752e-07	1.49183e-06	1.07587e-07	3.89392e-07	1.44066e-06	4.86022e-07	0	4.01458e-07	2.76493	0	0	0	0	0	0	0	1.5775e-07	0	1.4665e-07	1.69964	1.84025e-07	0
c1068785_g2_i6	GLYLB_HUMAN	0.568632	0.738884	0	2.60545	1.25878	0	1.85133	1.29291	2.98712	0	1.62702	0.120279	1.88002	0.430659	0	0	2.05644	0	3.32822	1.80166	0.659274	2.54592	0.535049	3.37255	2.745	0	0	0	0.987022	0	0.992567	2.14384	3.8663	1.50266	0	0.782388
c1068785_g2_i8	GLYLB_HUMAN	NA	NA	0.000779104	0	0	0	4.04901e-09	0	1.37656	0	0.360688	0.928635	0	0.710912	0	0	0	0	0	0.741684	0	0	1.24581	0.349365	0	0	0.0173905	0	0	0	0	0	1.03249	0	0	0.837478
c1068785_g2_i10	GLYLB_HUMAN	0.66513	0.381018	3.93653	2.3643	2.31154	2.56442	0.544765	2.43037	3.10645	1.68857	3.51756	3.23205	4.40845	0.649556	1.85869	3.31311	1.86482	1.03868	4.51497	1.70922	2.18995	1.49159	1.23523e-08	0.746938	5.97655	2.15145	2.58361	3.26951	2.09201	3.26951	1.30117	3.5102	2.42181	1.95348	0.63541	3.65824
c1068785_g2_i11	GLYLB_HUMAN	NA	NA	0	0	0.514315	0	1.68072	1.76174	1.49356	0.970847	0.434304	0.129689	0.897663	0	0	0.447546	0	0	0.546551	0.315716	0	0.367666	0	0	0	0	0.591116	1.38688	0.65827	1.38688	0.572493	0	0	0	0	0.585345
c1089708_g2_i1	GLYLB_HUMAN	NA	NA	0	0	0	0	0.000271793	0	0	0.285526	0	0	0	0	0	0	0	0	0	0	0	0	0	0	1.83871	0	0	0	0	0	0	1.06781e-05	0	0	0	0
c1321448_g1_i1	KLF18_HUMAN	NA	NA	0	0.707003	0	0.661538	0	0	0	0	0	0	0	0	0	0	0	0	0	0	0	0	0	0	0	0	0	0	0	0	0	0	0	0	0	0
c1097219_g1_i1	CA232_HUMAN	NA	NA	0	0.132782	0	0	0	0	0.121873	0	0	0.176209	0	0	0	0.245021	0	0	0	0	0	0.164798	0	0	0	0	0	0	0	0	0	0	0	0	0	0.155992
c1145044_g1_i1	CA232_HUMAN	NA	NA	0	0	0	0	0	0	0	0	0	0	0	0	0	0	0	0	0	0	0	0	0	0	0	0	0	0	0	0	0	0	0	0	0	0
c1500389_g1_i1	CC085_HUMAN	NA	NA	0	0	0	0	0	0	0	0	0	0	0	0	0	0	0	0	0	0	0	0	0	0	0	0	0	0	0	0	0	0	0	0	0	0
c889425_g1_i1	TEX49_HUMAN	0.249824	0.00295107	3.25019	2.08495	2.25561	2.83443	2.65711	3.21408	2.96882	3.41674	2.42037	3.59191	2.43591	3.86672	2.63317	2.5168	3.45037	2.70802	3.55086	2.48403	3.06769	3.2311	3.74959	3.52281	2.7318	2.1873	3.34152	2.23751	2.79042	2.23751	3.27983	1.85974	2.71899	3.93024	3.18957	3.42036
c1720717_g1_i1	TM272_HUMAN	NA	NA	0	0	0	0	0	0	0	0	0	0	0	0	0	0	0	0	0	0	0	0	0	0	0	0	0	0	0	0	0	0	0	0	0	0
c1734327_g1_i1	TM272_HUMAN	NA	NA	0	0	0	0	0	0	0	0	0	0	0	0	0	0	0	0	0	0	0	0	0	0	0	0	0	0	0	0	0	0	0	0	0	0
c1259996_g1_i1	F237A_HUMAN	NA	NA	0.107257	0	0.159682	0.239312	0.171058	0.177607	0.160687	0.228706	0.0903287	0	0.197073	0	0.186078	0	0	0	0.0961932	0.100791	0	0	0	0	0.19858	0.111934	0.0905959	0.175063	0	0.175063	0.10381	0	0.53799	0	0	0.102698
c1088337_g3_i1	CTXD1_HUMAN	0.452932	0.44898	2.08828	3.36495	1.8401	1.25568	3.21097	5.274e-08	2.31534	1.31352	1.98323e-08	1.39347	2.15684e-07	1.91978	3.65978e-08	1.1558	2.04316	3.30545	9.95637e-08	8.73445e-08	4.92661	0.940557	0.889711	1.05681	9.12429e-09	3.22024	1.71827	9.27286e-10	1.50005	9.27286e-10	1.77038	6.6941e-08	1.43063e-08	1.87431	0.768525	3.4288e-08
c1088337_g3_i2	CTXD1_HUMAN	NA	NA	0	0	4.27556e-06	2.13727	1.02559	2.80245	0	0	1.79603	0	1.62321	1.25686e-07	2.2923	1.85221	0	0	2.92283	3.01029	0	0	0	0	1.68334	0	0	2.29495	0	2.29495	0	1.38343	2.69339	0	0	1.92118
c1090161_g3_i1	LMLN2_HUMAN	NA	NA	0	0	0	0	0	0	0	0	0	0	0	0	0	0	0	0	0	0	0	0	0	0	0	0	0	0	0	0	0	0	0	0	0	0
c1090161_g3_i2	LMLN2_HUMAN	NA	NA	0	0.0437233	0	0	0	0	0	0	0	0	0	0.0477358	0	0	0	0	0	0	0	0	0.0455822	0	0	0	0	0	0	0	0	0	0	0.0494438	0	0
c1059129_g1_i1	SIM28_HUMAN	NA	NA	0.0950819	0.14277	0	0.470481	0.178186	0.478078	0	0.79552	0.178848	0	0	0	0	0	0	0	0	0.825832	1.27346	0.816038	0.290337	0.264937	0	0.426333	0	0.000353587	0	0.000353587	1.07987	0	0.319554	0	0.501595	0
c1059129_g1_i2	SIM28_HUMAN	0.594487	0.168177	0.982829	0.40423	0.472389	0.415617	0.787593	0.411703	1.66379	0.351693	0.838925	0.291188	0.291557	0.282624	0.183509	0.557583	0.638819	1.0546	0.663969	0.93925	0	0	0.845264	0.425427	1.76234	1.87187	2.65694	1.89134	1.53924	1.89134	1.30519	1.46659	1.97683	2.16111	0	3.24059
c1059129_g1_i3	SIM28_HUMAN	NA	NA	0	0	0	0	0	0	0	0	0	0.23358	0	0	0	0	0	0	0	0	1.2573	0	0	0	0	0	0.918425	0	0	0	0	0	0	0.801911	2.38011	0
c1060049_g1_i1	C97D2_HUMAN	NA	NA	0.177891	0.145075	0	0.0149206	0	0.516534	0	0.632941	0	0.383808	0.410505	0	0	0.268648	0	0	0.159853	0	0	0	0	0.0763078	0.577613	0	0.225715	0	0	0	0	0	0.178533	0.0820489	0.443786	0.426737
c1060049_g1_i2	C97D2_HUMAN	NA	NA	0	0	0	0.316863	0	0	0.220833	0	0	0	0	0	0	0	0	0.183409	0	0	0	0.448469	0	0	0	0	0	0	0	0	0	0	0	0	0	0
c1066894_g1_i1	SIM32_HUMAN	0.468431	0.0969081	0.169292	0.369324	0	0.253993	0.451038	0.469833	0.0851502	0.4024	0.669581	0.243926	0.420237	0.604903	0.346051	0.385292	0.426689	0.211973	0.508854	0.320708	0.438152	0.172964	0.0962409	0.242864	0.21021	0.710444	0.574295	0.491909	0.772369	0.491909	1.24604	0.886504	0.680123	0.730893	0.494546	0.380482
c1112792_g1_i1	CC195_HUMAN	NA	NA	0	0	0	0	0	0	0	0	0	0	0	0	0	0	0	0	0	0	0	0	0	0	0	0	0	0	0	0	0	0	0	0	0	0
c1062050_g1_i1	BRDOS_HUMAN	NA	NA	1.24322	4.58737e-09	0	0	0	0	1.42856	2.84773	0.783349	0.720886	0.00072346	0	2.96713	1.70585	0	1.93618	0	2.17691	0	1.15029	0	0	7.28803e-10	1.21479	0	0	1.05649	0	0	0	0.903502	0.685044	0	0
c1062050_g1_i2	BRDOS_HUMAN	0.518044	0.22838	1.57351	4.19252	3.01293	4.91408	3.96686	2.52298	2.54665	1.32006e-08	1.85396	4.06037	2.89809	7.52236	4.13696	2.60093	2.18239	5.23127	7.20505	2.6952	4.78857	5.66939	5.30953	2.91929	4.63442	6.03134	6.37083	5.56569	5.15924	5.56569	5.30186	5.44698	5.32526	3.12944	6.97378	4.14009
c1062050_g1_i3	BRDOS_HUMAN	NA	NA	0	0	0	0	0.754647	0	0.399704	0	0	0.483467	0	0	0	0	0	0	0	0.81277	0	0.532182	0.717092	0	0	0	0.447964	1.09043	0	1.09043	0.592418	1.63721	0	1.83506	0	0
c1062050_g1_i4	BRDOS_HUMAN	0.760426	0.392252	1.7552	3.38858	0	1.52383	1.71229	1.62626	0	3.32106	2.7611	1.42417	1.11748e-08	1.80221	2.09397	1.92833	2.02379	2.21271	0	0	0.444334	2.5408	3.58683	1.34398	0	2.74452	0.720761	2.76856	2.83894	2.76856	5.3675	2.26144	3.23489	3.16665	1.0768	2.45621
c1009914_g1_i2	CS085_HUMAN	NA	NA	0	0	0	0	0	0.0860348	0	0.0736703	0.0437933	0	0.192521	0.0461412	0.0452814	0.078406	0.273361	0.388122	0.139768	0.342653	0.311932	0.316797	0	0.0889418	0	0.108409	0.175247	0.0742559	0	0.0742559	0.297233	0.0477178	0.103742	0.143385	0.194061	0.29861
c1009914_g1_i4	CS085_HUMAN	NA	NA	0	0	0	0	0	1.97362e-08	0	1.93412e-08	6.33712e-09	0	2.31818e-07	1.54443e-08	8.89373e-09	4.11451e-08	2.04177e-08	1.7591e-07	5.34154e-08	1.13196e-07	1.63183e-07	9.92005e-08	0.30445	1.97415e-08	0.379922	8.31177e-09	6.38803e-08	9.76657e-10	0	9.76657e-10	5.22885e-08	2.51086e-08	8.14596e-09	3.5021e-08	6.71051e-08	6.53706e-08
c1067968_g6_i1	CQ113_HUMAN	0.303039	0.00149766	0.0706884	0	0.0174517	0.243073	0.364125	0.865238	0	0.171419	0.70777	0	0.0724197	0.644656	0.121197	1.07329	1.07438	1.48294	2.06832	1.54704	0.870893	1.51472	0.583516	1.44549	0.799343	0.0101983	1.77197	1.68595	1.27172	1.68595	0.752238	1.51747	0.628272	1.67028	1.91424	2.51583
c1067968_g6_i2	CQ113_HUMAN	0.381092	0.0024084	0.855771	1.12622	0.968737	1.29637	0.685775	0.358479	1.31206	0.765567	1.09571	0.813833	1.01063	1.1502	2.08462	1.70387	1.26704	1.61542	1.14395	0.18059	1.29581	0.962469	2.02397	1.03203	2.40693	3.8091	3.30525	1.66218	1.80945	1.66218	3.46067	2.03786	4.16707	4.79957	4.20677	3.20543
c1092715_g1_i2	CQ113_HUMAN	0.655644	0.00989778	2.39476	2.43594	3.13559	1.99098	3.39443	3.14258	1.38756	2.03201	2.82307	1.97119	2.97347	3.63862	4.031	3.70037	4.15311	2.75639	2.95671	4.21265	3.27654	2.33068	4.59521	2.82184	3.33445	2.99434	4.72962	2.36889	4.31755	2.36889	4.96412	4.527	4.78888	5.18414	5.96508	3.50925
c387750_g1_i2	SPEM3_HUMAN	NA	NA	0	0	0	0	0	0	0	0	0	0	0	0	0	0	0	0	0	0	0	0	0	0	0	0	0	0	0	0	0	0	0	0	0	0
c1086939_g12_i1	SIM27_HUMAN	0.322408	0.000192979	8.20102	8.96234	6.40876	7.52183	8.45651	7.12692	8.54923	10.3123	7.41872	9.38095	8.92912	6.77376	6.2551	7.16285	8.23331	6.23711	6.10404	7.15078	6.80086	7.1046	7.45617	6.17083	8.43227	8.56508	8.45254	8.82288	8.35375	8.82288	10.6354	8.13702	9.03126	10.3227	6.72809	8.72167
c1049337_g3_i1	VAFNB_HUMAN	NA	NA	0.0518781	0.0849196	0.0389059	0.155788	0.0414737	0.47536	0.117497	0.259031	0.131982	0.280377	0.435142	0.0463533	0.181952	0.15753	0.117694	0	0.421227	0.147523	0.2686	0.0530409	0.221343	0.134024	0.483389	0.272266	0.176052	0.0746362	0.15226	0.0746362	0.0497692	0.0479379	0.05211	0.144043	0.259934	0.0999926
c1088885_g2_i1	VAFNB_HUMAN	0.34139	0.147252	0.165236	0.236909	0.372286	0.093205	0.0660806	0.413407	0.281099	0.383311	0.315698	0.491441	0.501872	0	0.25407	0.251256	0.406218	0.258968	0.223861	0.039221	0.17833	0.803785	0.141224	0.356115	0.231234	0.17363	0.140303	0.116231	0.323825	0.116231	0.35607	0.38167	0.581054	0.229612	0.466262	0.11958
c1063947_g1_i1	MRCOL_HUMAN	NA	NA	0	0	0	0	0	0	0	0	0	0	0	0	0	0	0	0	0	0	0	0	0	0	0	0	0	0	0	0	0	0	0	0	0	0
c1017676_g1_i1	RELD1_HUMAN	NA	NA	0	0	0	0	0	0	0	0	0	0.112709	0	0.0931634	0.0907519	0	0.157929	0	0	0	0	0	0	0	0.193659	0	0	0	0.10149	0	0.303485	0	0.20981	0	0.1302	0
c1017676_g1_i2	RELD1_HUMAN	NA	NA	0	0	0	0	0	0	0	0	0	7.08298e-08	0	4.53394e-08	2.93357e-08	0	1.73979e-08	0	0	0	0	0	0	0	2.42045e-08	0	0	0	7.09376e-08	0	6.6462e-08	0	2.42017e-08	0	6.84295e-08	0
c1065587_g1_i1	RELD1_HUMAN	NA	NA	0	0	0	0	0	0	0	0	0	0	0.4384	0	0	0	0	0	0	0	0	0	0	0	0	0	0	0	0	0	0	0	0	0	0.121029	0
c1065587_g1_i2	RELD1_HUMAN	0.313138	0.0169639	1.99251	1.90365	1.46883	1.06445	2.73511	0.892706	1.47734	0.512624	1.51155	3.50007	1.09678	1.76787	1.39436	1.35	1.36525	0.448664	1.28931	2.18766	1.86314	1.81566	3.79088	2.77159	2.99262	1.1257	2.12973	0	0.69531	0	0	1.84403	0.544262	0.828633	1.46269	1.03183
c1074576_g2_i2	IQCM_HUMAN	NA	NA	0	0	0.227636	0	0.176821	0	0	0	0	0	0	0.154871	0.038041	0	0	0.0542956	0.195556	0.12333	0	0.221711	0.185035	0	0.161593	0.0910059	0	0.0611906	0.169713	0.0611906	0	0.160075	0	0.240704	0.0543068	0.0835665
c1074576_g2_i3	IQCM_HUMAN	NA	NA	0	0	0	0.0552026	0	0.284651	0	0	0	0	0	0	0	0	0	0	0	0	0	0	0	0	0	0	0	0	0	0	0	0	0	0	0	0
c1074576_g2_i4	IQCM_HUMAN	NA	NA	0	0	0	0	0	0	0	0	0.197823	0	0	0	0	0	0	0	0	0	0	0	0	0	0	0	0	0	0	0	0	0	0	0	0	0
c1074576_g2_i5	IQCM_HUMAN	NA	NA	0.320245	0	0	0.110416	0.124729	0.249314	0.332993	0.228603	0	0.346374	0.561349	0	0	0.182644	0.0908445	0	0	0	0.138258	0	0	0.345139	0	0	0.135975	0	0	0	0.114993	0	0.0402206	0	0	0
c1066205_g1_i1	F240C_HUMAN	0.29918	8.35553e-18	10.1941	8.79196	4.35588	5.3529	8.90792	11.9472	4.40132	5.97882	9.46542	7.12643	7.62066	6.67776	1.95792	2.98104	3.39093	1.72888	1.38554	2.35401	1.26563	2.72737	1.21742	7.35866	2.68374	0	0	0	0	0	0	0	0	0	0	0
c1066205_g1_i2	F240C_HUMAN	0.363727	1.16304e-17	45.7415	53.1298	31.3423	30.7042	45.453	52.6673	43.0447	42.6867	44.2519	39.8979	45.3327	26.6355	8.93503	13.584	18.5757	19.2977	10.4638	14.7643	15.3675	16.495	8.1079	32.7985	13.5342	0.40533	0.109414	0.672157	0.752848	0.672157	0.504203	0.120016	0.390335	0	0	0
c1605739_g1_i1	MDFI2_HUMAN	NA	NA	0	0	0	0	0	0	0	0	0	0	0	0	0	0	0	0	0	0	0	0	0	0	0	0	0	0	0	0	0	0	0	0	0	0
c1081955_g5_i1	SIM35_HUMAN	0.293011	0.0640158	1.06643	1.9265	2.14117	3.67364	2.11326	3.25914	2.7375	2.81817	2.20325	1.71165	2.12078	1.41324	2.47203	4.32493	3.41073	4.9217	4.70832	2.20209	2.73244	2.6404	1.98623	3.82521	1.69791	3.28837	2.67126	2.59569	4.30089	2.59569	2.11934	1.97697	2.66679	2.90852	4.24307	2.76067
c1078260_g1_i1	TM269_HUMAN	NA	NA	0	0	0	0	0.433085	0.733857	0	1.86495e-10	0.595859	0	5.40594e-07	0	1.21416e-07	1.13778e-06	5.50462e-08	0	0.145154	0	6.21358e-07	0	0	0	0	0	1.21789e-07	6.77662e-08	2.99382e-07	6.77662e-08	0	0	7.62634e-08	0	0	3.25966e-07
c1078260_g1_i2	TM269_HUMAN	1	0.199783	0.279328	0.413076	0.154919	0.112801	0.692748	0.868624	0.406549	0.91387	0.00184576	0.865509	0.420242	0.0671184	0.178196	0.484036	0.601404	0.411746	0.247147	0	0.15541	0	0.284452	0.323316	0.522896	0.0660773	0.113998	0.044899	0.0591334	0.044899	0.197363	0.326211	0.00266829	0.382441	0.435887	0.00110272
c1078260_g1_i3	TM269_HUMAN	NA	NA	0	0.634032	0.972661	0.989104	1.11109	1.70936	1.12526	0.676345	0.182993	0.835332	0.307968	0	0.944983	0	0	0.226553	0.45212	0.736603	0	0	0.0174453	0	0.643064	0	0	0	0	0	0	0	0	0	0	0
c1078260_g1_i4	TM269_HUMAN	NA	NA	0.119783	0.184952	0.169769	0.368756	0.057435	0.0260154	0.384577	0.0411232	9.32665e-07	0.0652796	0.0494525	0.162088	0.0492017	1.03898e-09	0.0459706	0	0	0.33092	0.104134	0.128234	0	0.0523056	0	0.0640724	0.0279126	0.0787492	0.0593913	0.0787492	0	0	0.0609957	0	0	0.116269
c1078260_g1_i5	TM269_HUMAN	NA	NA	0.101631	0	0.0409838	0	0.278713	0.103679	0	0.160989	0	0.0650834	0.0959259	0.227169	0.0545258	0.0848976	0.0843699	0	0	0.0999602	0	0.070567	0.0474332	0	0.0685033	0.145546	0	0.153805	0.0439145	0.153805	0.078491	0	0	0	0.12993	0
c1078260_g1_i8	TM269_HUMAN	NA	NA	0.104955	0	0.14593	0	0.0498361	1.41673e-10	0	0.0354256	0	0.0565189	0.043202	0.139972	0.0422327	0.171802	0.0391231	0	0	0	0.0903226	0.110604	0.219532	0.0449748	0	0.0545175	0.0241211	0.0667561	0.0514116	0.0667561	0	0	0.0519367	0	0	0.0999514
c1078260_g1_i10	TM269_HUMAN	0.567958	0.290171	0.52552	0.432661	6.69801e-05	0.0018554	0.000135254	3.87026e-05	0.882681	0	0.257077	0.109964	0.311113	0.585318	0	0.899677	0.772246	0	0.469597	0.211831	0.510035	0.811939	0.554327	0.843349	1.51425e-05	0.653769	0.463198	0.271435	0.379741	0.271435	0.234408	0.430747	0.134623	0.648447	0.515815	0.231342
c1055082_g1_i2	EXC1L_HUMAN	NA	NA	0.135387	0.10992	0	0	0	0	0	0	0.113621	0	0	0.481691	0	0	0.102156	0.33667	0	0	0	0	2.83996e-06	0.231213	0	0.56352	0.111851	0.711542	0.130799	0.711542	0.526516	0.250443	0.407188	0.121585	0.167991	1.1735e-05
c1055082_g1_i3	EXC1L_HUMAN	NA	NA	0	0	0	0	0	0	0	0	0	0	0	0	0	0	0	0	0	0	0	0	0	0	0	0	0	0	0	0	0	0	0	0	0	0
c1055082_g1_i4	EXC1L_HUMAN	NA	NA	0	0	0	0	0	0	0	0	0	0	0	0	0	0	0	0	0.162138	0	0	0	0.229657	0	0	0	0.230455	0	0	0	0	0	0	0.251536	0	0.259691
c1357406_g1_i1	EXC1L_HUMAN	NA	NA	0	0	0	0	0	0	0	0	0	0	0	0	0	0	0	0	0.057474	0	0	0	0	0	0	0	0.0540655	0	0	0	0.0613104	0	0	0.058974	0	0
c690929_g1_i1	PRT1B_HUMAN	NA	NA	0	0	0	0	0	0.100762	0.0911215	0	0	0	0	0	0	0	0	0	0.109152	0	0	0	0.102932	0	0	0	0.102841	0	0	0	0	0.112726	0	0.112114	0	0.116515
c1062906_g1_i1	PRT1B_HUMAN	NA	NA	0.0192357	0.0485888	0.0446085	0.0889336	0.0624889	0.24739	0.165226	0.314957	0	0.169513	0.181497	0	0.0174451	0.0446834	0.0641075	0.0245747	0	0	0.050623	0.0606027	0.0168576	0	0.178229	0.0420456	0	0	0	0	0.0188685	0	0.0401107	0	0.345542	0.057289
c1062906_g1_i2	PRT1B_HUMAN	NA	NA	0.00193598	0.0035531	0.00322515	0.00693859	0.00531115	0.0180634	0.0113735	0.153868	0	0.0138716	0.0174145	0	0.00123192	0.00374946	0	0.00201938	0	0	0.00427504	0.00465066	0.00129329	0	0	0.00254608	0	0	0	0	0.00134509	0	0.00245563	0	0.0270585	0.00414724
c1082815_g2_i1	PRT1B_HUMAN	0.00510972	0.00024912	290.691	292.987	177.522	134.961	184.601	116.257	138.829	1.93355	80.2239	241.274	41.671	263.157	299.883	9.1885	92.3996	125.353	168.327	185.531	147.743	43.1048	1.70965	19.6878	15.6297	107.64	133.124	68.5938	240.767	68.5938	25.2676	100.271	31.4462	1.81456	1.98607	52.4373
c1225421_g1_i1	PRT1B_HUMAN	NA	NA	0	0	0	0.281287	0.620662	0	0	0	0.321287	0	0	0	0	0	0	0	0.344566	0	0	0	0	0.32983	0	0	0	0	0	0	0.396085	0	0	0.70928	0	0.366856
c994480_g1_i1	SRTM2_HUMAN	NA	NA	0.176082	0	0	0	0.0702675	0	0.0661281	0	0	0.0949807	0.0812849	0	0.076655	0	0.133029	0.109928	0	0.0829815	0.0758295	0	0	0.0755386	0	0	0.223436	0	0	0	0	0	0	0	0	0
c1775273_g1_i1	PVLEF_HUMAN	NA	NA	0	0	0	0	0	0	0	0	0	0	0	0	0	0	0	0	0	0	0	0	0	0	0	0	0	0	0	0	0	0	0	0	0	0
c1038973_g2_i1	THSD8_HUMAN	NA	NA	0	0.134714	0	0	0.26467	0.136902	0	0	0.139115	0	0	0	0	0	0.125469	0	0	0	0	0	0	0	0	0.345237	0.839477	0.584772	0.320078	0.584772	0	0	0.333443	0	0	0.474763
c1038973_g2_i2	THSD8_HUMAN	NA	NA	0	0	0	0	0	0	0	0	0	0.248756	0	0.205475	0	0	0	0	0	0	0	0	0.193079	0	0.635961	0	0	0	0	0	0	0.430241	0	0.423254	0.285159	0
c965061_g1_i2	TM271_HUMAN	NA	NA	0.077492	0.0632667	0.11583	0	0	0	0	0.0551842	0.0655046	0	0	0.0691433	0	0	0.0585613	0	0.209159	0.0731592	0	0	0.0658718	0	0.143975	0.0811218	0	0	0	0	0	0	0.0777922	0	0	0
c1067191_g4_i1	TRBC2_HUMAN	0.745161	0.384543	1.96296	2.5092	3.42402	1.69314	0.311371	2.86704	3.42215	2.4913	2.57892	0.840266	5.44645	3.80809	1.3434	0.399587	1.23859	1.44863	1.91056	5.70699	5.04195	1.5421	0.96691	4.96425	1.42122	1.20579	0.326736	0.579969	4.43281	0.579969	4.37223	4.76084	0	1.77887	0.478109	2.20834
c1082811_g3_i3	TRBC2_HUMAN	NA	NA	0	0	0	0	0	0	0	0	0	0	0	0	0	0	0	0	0.414952	0	0	0	0	0.791942	0	0	0	0	0	0	0	0	0	0	0	0
c1082811_g3_i4	TRBC2_HUMAN	0.621065	0.0940368	0.565545	1.1039	2.36205	1.24592	0.726477	3.04446	0.466135	0.989038	1.69333	0.358641	0.918707	0.692192	0.906067	1.00798	0.902163	0.847296	1.35424	0.494543	0	0	0.809438	0.570004	1.03233	0.78785	0	0.44558	0.527751	0.44558	0.43584	2.58059	0.68114	0	0	1.14636
c1082811_g3_i5	TRBC2_HUMAN	NA	NA	0.195022	0	0.510809	0.644534	1.08847	0	0.641898	0	0	0.554122	0.842	0.375707	0.592848	0.533487	0	0	0.251917	0.688965	0	0.676545	0.491576	0	0	0.416309	0	1.06577	0	1.06577	0	0	0.396011	0	0	0.480966
c1082811_g3_i7	TRBC2_HUMAN	NA	NA	0	1.60831	0.103772	0.14693	0	0.910285	0.950288	0	0.732185	0.484753	0.290326	0.237634	0.371352	0	0.37927	0.292876	0.479448	1.772	0	0	0	0.277819	0	0	0	0.764025	1.68244	0.764025	1.29527	0.143944	0	0.92121	0	0
c1082811_g3_i8	TRBC2_HUMAN	NA	NA	0	0.6494	1.41476	1.04201	0	1.40969	0.654191	0	0.808467	0	0	0	0	0	0.302752	0	0	0	0.722248	1.20064e-05	1.3808	1.31873	0	0	0.537199	0	0	0	0	0.809346	0	0.701312	0.0100613	0
c1082811_g3_i10	TRBC2_HUMAN	NA	NA	0	0.901945	0.299255	0	0	0	0	0	0	0	0	0	0	0	0	0.664278	0	0	0	1.47003e-08	0	0	1.04161	0	0	0	0.422918	0	0.0738424	0	0	0	0	0
c1082811_g3_i11	TRBC2_HUMAN	NA	NA	0.346844	2.00441	4.47111	1.42672	1.80661	2.17804	1.77947	1.912	1.53194	0.741086	0.324435	1.75302	1.01797	1.26987	1.04577	0.694042	1.13899	0	0	1.69776	1.70999	0.254008	1.0414	0.710258	0.577262	0.695525	0.326727	0.695525	0	0.916866	0.873364	0.725433	0.705542	0.753169
c1085142_g3_i1	TRBC2_HUMAN	NA	NA	0	0.548946	1.98928	1.20119	0	0	0	0.479714	0	0	0	1.08251	0.933348	0.405729	0.918305	0.672541	0	0	0.464734	0	1.25357	0	0	0.844278	0.341899	0	0.381189	0	0	0	0.135567	0.621131	0.838959	0
c1085142_g3_i4	TRBC2_HUMAN	NA	NA	0.139068	0	0	0	0.158897	0.165865	0.207417	0	0.34997	0.897738	0.186385	0	0	0	0	0	1.36732	0.189224	0	0.841698	0	0.513008	1.15433	0	0	0.397519	0.41389	0.397519	0	0.900419	0	0	0	0.574705
c1069848_g2_i2	KAL1L_HUMAN	NA	NA	0	0	0	0	0	0	0	0	0	0	0	0	0	0	0	0	0	0	0	0	0	0	0	0	0	0	0	0	0	0	0	0	0	0
c1069848_g2_i3	KAL1L_HUMAN	0.0146041	0.00903789	6.50883	2.77155	3.05929	1.60311	2.57915	2.76935	1.469	0.514056	1.99541	5.31626	0.674392	2.63118	2.28656	1.28661	4.35656	2.82743	4.13088	2.94601	3.56821	1.38015	0.616065	2.10632	1.34452	3.35748	3.19103	2.58719	1.71974	2.58719	2.42373	2.39946	3.01895	0.116062	0.864373	2.53936
c1079055_g5_i1	S12A8_HUMAN	NA	NA	0.00126165	0	1.52529e-08	0.149723	0	2.22044e-08	0	0	0.386022	0.00049733	0	3.90563e-10	0	0	0	0	0	0	1.534e-07	0	0	0	0	0.233477	0	0	0	0	0	0	0	0	0	0
c1079055_g5_i2	S12A8_HUMAN	NA	NA	0	0	0	0	0	0	0	0	0	0.829376	0	0.297242	0	0.157756	0	0	0.206803	0	0.221046	0	0	0	0	0	0.341868	0	0.196972	0	0	0	0	0.232968	0	0
c1079055_g5_i3	S12A8_HUMAN	0.659514	0.650697	1.10351	0.0996493	1.20506	0	0.304702	0.242974	0	0	0.805659	0.00997697	0.713347	0.537269	0.478613	0.304564	0.571933	0	0	0.799739	1.30694	0.598157	0	0.332441	1.09136	0	0.154838	0	0	0	1.29042	0	0.607449	0.650574	0	0.707622
c1079055_g5_i4	S12A8_HUMAN	NA	NA	0.404884	0.33412	0.173951	0	0.472177	0.141769	0	0	0.0988429	0.0535423	0	0.0182665	0	0	0	0	0.0129679	0	0.0147705	0	0	0	0	0	0.0212995	0	0.0126903	0	0	0	0	0.0134544	0.335352	0
c1079055_g5_i5	S12A8_HUMAN	0.286353	0.0197898	0.419107	1.43623	0.686863	1.47408	0.342838	0.77906	0.844943	0.85769	0.806573	0.243448	0.212748	0.890932	1.68171	0.644202	0.40121	1.02285	0.791035	0.4227	1.14292	0.485664	0.661353	0.676301	6.54685e-06	0.699284	0.433279	0.810448	0.953413	0.810448	0.00274873	1.22734	1.76278e-05	0	0.337878	0.0185214
c1635515_g1_i1	S12A8_HUMAN	NA	NA	0	0	0	0	0	0	0	0	0	0	0	0	0	0	0	0	0	0	0	0	0	0	0	0	0	0	0	0	0	0	0	0	0	0
c1081960_g1_i1	RBM47_HUMAN	0.00939431	0.00068046	6.36154	5.70289	8.58047	5.21198	5.97376	5.96486	4.0603	2.07107	2.83103	5.69567	2.20274	7.36407	9.34977	2.5127	4.54414	7.55203	3.56371	6.37733	7.63525	5.45248	0.815925	3.54496	2.9316	5.0068	4.91666	3.26905	6.05089	3.26905	2.75323	4.54555	1.89971	0.916661	1.87547	4.69443
c1081960_g1_i2	RBM47_HUMAN	0.739886	0.722054	15.6313	16.4791	6.79164	12.6293	10.9721	13.4893	4.71864	4.30124	16.7941	8.01148	11.616	30.1564	13.9905	8.187	12.3457	12.8147	9.76322	3.36137	5.77798	12.9873	6.69129	11.5963	20.393	10.7178	12.5233	17.9808	12.528	17.9808	6.99722	14.1854	10.0591	10.7988	9.28244	16.304
c1081960_g1_i3	RBM47_HUMAN	0.0505752	5.53956e-06	28.6969	19.608	34.0861	28.9698	32.4254	31.8927	26.1497	16.2254	29.9794	24.9005	25.8558	26.6164	31.9893	23.2664	28.2907	30.4944	26.4712	27.1286	31.1873	25.7669	7.51337	23.7405	17.5921	23.9056	16.884	13.1063	22.7845	13.1063	17.5295	17.7433	16.9069	11.6912	10.7114	20.537
c1081960_g1_i4	RBM47_HUMAN	0.338651	0.175291	14.7202	5.43765	12.7968	8.76558	10.9437	7.99118	9.78651	7.54845	4.02019	10.6566	5.10682	8.36952	8.72224	7.99934	10.8945	8.42916	20.3412	19.5083	24.0075	8.57229	8.30192	2.99743	3.56359	14.7807	7.30253	7.44266	3.79875	7.44266	7.76951	6.97184	9.94932	1.37829	2.06023	4.38668
c1081960_g1_i6	RBM47_HUMAN	0.313773	0.0717747	1.31325	0.733578	0.819599	0.805095	0.54177	0	0	8.33549e-10	0	1.54018	0	0.689291	2.21749	0	1.83658	2.07932	1.56297	1.19829	0.494574	1.06097	1.34365	0.564311	1.88436	1.40908	0.508679	0.922854	1.05763	0.922854	1.55656	1.76763	0.711044	0	0.622304	0
c1070393_g1_i1	IFT56_HUMAN	1	0.244147	0.966863	1.21435	1.18298	1.65945	0.83315	1.01933	1.3076	1.36949	1.45916	1.5633	0.898812	0.483051	1.91019	0	3.30314	0.000214793	2.17796	2.46603	2.45493	0	0	0.443801	0.440334	0	0	3.47798e-09	1.64147	3.47798e-09	0	2.46978	1.07624	2.51482	0	1.56285
c1070393_g1_i2	IFT56_HUMAN	0.76242	0.436166	0.297263	1.18003	1.47908	1.48801	0	1.78673	0.635529	1.05616	0	0.775194	1.767	3.07453	1.55913	3.42368	1.08817	2.98003	0	0	0	3.09918	3.44854	0	0	4.76868	4.12807	4.10702	0.353715	4.10702	4.09917	2.07014	2.0698	2.57627	5.46585	1.78648
c1070393_g1_i3	IFT56_HUMAN	NA	NA	0.661833	0	0	0	1.53715	5.54281e-07	0.0939145	0	1.09156	0	0.0512674	0	0.14023	0	0	0	1.27976	1.08737	0.829867	0	0	2.49092	2.99726	0	0	0	2.48347	0	0	0	1.14535	9.87656e-06	0	0.383465
c1522884_g1_i1	IFT56_HUMAN	0.0363198	0.0263088	10.7088	4.75114	5.47487	2.85021	2.83081	4.50369	2.59227	0.559051	2.92961	5.94207	2.0616	4.8961	4.62369	1.15831	11.0846	5.85262	5.93538	5.76143	2.37705	2.33598	0.976569	5.34703	3.58932	5.68358	6.59955	9.35486	4.10398	9.35486	4.01787	5.17763	2.78888	0	0.482799	4.46048
c1646966_g1_i1	IFT56_HUMAN	0.0743537	0.0190118	3.9263	3.55022	3.79974	2.11809	3.48485	1.74208	1.91127	0.321108	1.13839	4.8711	1.3719	2.28151	2.33811	1.46925	2.96136	1.68752	3.63976	2.81897	1.68534	1.36847	1.01575	1.80244	1.66896	4.079	2.16091	2.94668	3.05664	2.94668	1.17752	1.81606	1.81606	0.27707	1.49638	2.87716
c1078812_g1_i1	FR1L5_HUMAN	NA	NA	0	0	0	0	0	0	0	0	0	0	0	0	0	0	0	0	0	0	0.0239707	0	0	0	0	0	0	0	0	0	0	0	0	0	0	0
c1081020_g2_i1	TM129_HUMAN	0.839199	0.919291	1.3174e-10	1.80689e-09	1.37559	1.12299	0.307614	0	0	0	0.539697	0.451968	0.994682	1.21506	0.000651047	0.000624177	1.28284	0.567329	0	1.25362	0.870377	0.582479	1.3665	0.626019	0.000129515	1.85901	0.525187	1.35299	1.14962	1.35299	0.00142873	0.00169548	1.58314	1.31982	0	2.31745
c1081020_g2_i3	TM129_HUMAN	NA	NA	8.04989e-08	2.71783e-06	4.66839e-06	8.02323e-08	5.96831e-10	2.49587e-09	0.581492	1.24268e-09	0.941892	7.63318e-09	0.0122242	1.01797e-08	1.08921	0.641479	0.000829201	8.47107e-08	3.10665e-08	3.7447e-09	1.21222e-06	0.940525	0.000454563	0.000169987	0.328	0.00261687	0.899593	1.23187e-07	0.0560938	1.23187e-07	2.25689	1.66318	0.539057	0.432271	0.647392	0.000690643
c1081020_g2_i6	TM129_HUMAN	NA	NA	0.162738	0	0.131674	0	0.239939	0	0.106101	0	0	0	0	0	0	0	0	0	0	0	0.232188	0	0	0.254469	0.303349	0.0469274	0.170452	0.00222145	0	0.00222145	0	0	0	0.422471	0.0139869	0
c1081020_g2_i7	TM129_HUMAN	0.825428	0.940056	0.63771	1.0983	0.075125	0.0180059	0.286952	1.06033	0.000107742	0.862621	7.1279e-09	0.560101	0.00833338	0.00994384	0.652872	0.864215	1.20928e-05	0.904701	1.34785	0.0352335	0.972776	0.107593	0.0187324	0.601113	1.27691	0.632288	0.743551	0.298586	0.651012	0.298586	0.0326626	0.159706	4.48502e-08	0.643846	1.8882	0.0295089
c1072000_g2_i1	E2F8_HUMAN	NA	NA	0	0	2.67333	0	0	0.421058	0.652256	0.390716	0.778862	0	1.78435	2.0052	0	0	0	0	0	0.735152	2.68483	0	0	0	0	0	0	9.04417	0	9.04417	0	0.439305	0	0	0.638143	0
c1072000_g2_i2	E2F8_HUMAN	NA	NA	0	0	0	0	0	0	0	0	0	0	0	0	0	0.212265	0	0	0	0.0988528	0	0	0	0	0	0	0	0	0	0	0	0	0	0	0.124778	0
c1072000_g2_i3	E2F8_HUMAN	1	0.918118	0.974755	0	0	0	0	0.481785	0	0.472035	0	0	0.372933	0.586508	0	0.116177	0.64574	0	1.08068	0	0.327011	0	0.260531	0.412165	0.338806	0	0	0	0.49318	0	0.310015	0.298926	0.333376	0	0	0.559998
c1072000_g2_i4	E2F8_HUMAN	NA	NA	0	0.141242	0	0	0	0	0	0	0	0	0.204435	0.159649	0	0	0.147585	0	0	0	0.455095	0	0	0	0	0	0	0	0	0	0.200978	0	0	0	0	0
c1072000_g2_i5	E2F8_HUMAN	0.603318	0.000516955	4.7514	4.04891	7.29074	5.3422	4.06057	3.45742	1.58051	1.301	5.57116	4.86448	2.14458	6.72674	11.5633	5.72743	6.60109	10.4536	5.3745	9.11591	9.67796	7.66896	4.96341	4.78486	7.06259	11.3743	9.60988	8.64065	8.45101	8.64065	10.6996	8.56537	9.5109	12.6089	10.9235	8.88452
c1072734_g1_i1	UBA6_HUMAN	0.532772	8.56892e-06	7.69045	8.94231	12.0353	8.63797	7.89936	6.69268	6.76171	8.92423	10.3238	7.52544	7.67907	11.7563	13.4419	11.5346	12.5301	11.5387	9.45964	12.4725	14.2044	12.3343	12.5638	9.56245	11.6444	16.2442	16.9791	14.6431	16.2846	14.6431	18.196	15.6791	15.6058	15.4664	15.8374	16.0579
c1082711_g2_i1	ESYT2_HUMAN	0.63771	0.00316193	9.35865	7.76703	6.21357	6.90627	7.83771	8.76296	7.14768	8.61281	9.50336	6.90014	6.43022	12.9527	9.94191	9.93152	7.92446	9.70675	7.96915	8.98173	9.39555	9.92151	10.9068	6.9196	9.71692	11.2934	11.149	8.92375	10.7439	8.92375	11.8003	10.0146	13.0491	12.8142	10.6666	11.3512
c1082711_g2_i2	ESYT2_HUMAN	0.322244	0.00197365	5.2163	4.93315	5.72178	6.56355	6.32013	4.87114	4.79871	3.60194	7.08397	6.07519	4.66072	5.18521	6.12602	6.15875	7.10222	6.56298	5.40754	5.53113	7.50484	7.03344	6.62752	8.25819	8.40412	6.75498	6.25375	6.54236	6.64194	6.54236	7.19247	5.44886	6.03425	8.53065	7.99473	6.46086
c1082711_g2_i3	ESYT2_HUMAN	NA	NA	0	0.472218	0.530544	0.756083	0.41301	0.268225	0.202835	0.588885	0.339947	0.844205	1.27577	0	0	0	0.201435	0	0	0	0	0	0	0.338764	0	0	0	0	0	0	0	0.285142	0	0	0	0
c1067145_g1_i1	ESYT3_HUMAN	0.388864	0.000682246	6.42303	4.90841	5.8553	5.62874	5.51424	5.70412	4.87032	5.46639	6.83498	4.57508	4.60531	8.52837	7.69745	4.38215	4.10963	6.28969	4.58988	5.79579	7.99848	4.86209	4.00298	4.32568	5.39414	6.20735	5.69623	4.27796	6.06395	4.27796	5.36548	5.42571	5.39445	4.96104	4.32909	5.59942
c1072241_g4_i1	MED19_HUMAN	0.601041	0.000424372	13.0456	14.0836	12.7896	13.2134	11.9223	11.724	14.3372	15.2665	13.803	12.2064	13.4294	21.9314	13.5843	18.2409	18.0521	18.2659	17.1951	17.8664	16.6707	17.1473	20.475	12.6697	17.1838	20.3228	24.3799	20.6219	20.5789	20.6219	21.215	23.1748	19.0587	17.9074	17.9687	22.2103
c1072241_g4_i2	MED19_HUMAN	0.372663	0.102231	0.603754	0.48779	0.592307	0.339751	0.586637	0.368753	0.127084	0.111728	0.343744	0.153114	0.140093	0.445974	0.471128	0.386984	0.972549	0.537269	1.33472	0.6214	1.89873	0.321278	0.286825	0.373882	1.08415	0.845409	0.738265	1.06664	1.08128	1.06664	1.00701	0.277999	0.630244	0.505711	1.08829	0.90711
c1072053_g1_i1	UH1BL_HUMAN	NA	NA	0	0.0742969	0.0694634	0.0731766	0.0967814	0	0	0	0	0.261555	0	0.205582	0.097552	0	0.188346	0	0.166934	0	0.083573	0	0	0	0	0.287046	0.46443	0	0.332898	0	0.0866885	0	0.183111	0.140977	0.236652	0.10829
c1072053_g1_i2	UH1BL_HUMAN	0.623608	0.136063	3.26435	5.46511	5.21494	3.57546	3.62201	4.59312	3.30177	4.80191	5.2327	4.4516	2.27893	4.93555	4.45528	4.55019	4.98393	5.05703	1.64845	5.74551	4.84092	2.31693	5.40125	3.89631	4.93925	6.79764	5.72533	5.57019	6.43404	5.57019	4.77251	5.01754	4.18596	4.03015	7.86157	4.42249
c1072053_g1_i3	UH1BL_HUMAN	0.55281	0.792415	2.12012	0.831124	0.428609	0.900387	1.27013	1.16018	1.50682	0.283583	0.317694	0	2.24617	0.355049	1.52005	1.51538	0.56722	1.07282	3.23534	0	0.922053	3.67581	0.3026	1.37215	0.371491	0.568099	1.01737	0.469815	0.58038	0.469815	1.50813	1.60892	1.19549	1.47379	0	1.15265
c1069987_g9_i1	SHOT1_HUMAN	0.286124	1.53857e-05	6.00205	8.7241	6.40896	7.84869	7.95465	7.91437	10.7282	8.16297	6.8479	6.28379	8.87965	7.38832	7.55221	11.0351	6.79627	7.88339	8.93341	4.89542	6.24107	9.05945	8.17771	8.96211	9.36288	6.03107	5.91482	5.02064	5.69622	5.02064	4.93701	6.46637	7.03338	7.08891	8.19447	7.55895
c1069987_g9_i2	SHOT1_HUMAN	NA	NA	1.72484	0	0.395734	1.9772	0.321521	0.745001	0	0.941182	1.66151	0	0	0	0	0	0	0.426657	0	1.29212	0.423635	0	0	0	0	0	0	0	0	0	0	0	0.387823	0	0	0
c1038978_g1_i1	PLS5_HUMAN	NA	NA	0	0.0846033	0.386848	0	0.165714	0.172096	0.0778586	0.0738583	0	0.111985	0.191053	0.18513	0.180355	0.0782784	0.156911	0	0.279622	0.0976784	0	0.105367	0.263891	0.177989	0.0962113	0	0	0	0	0	0.301491	0	0.208458	0.0957071	0	0
c1085980_g2_i1	PLS5_HUMAN	0.386537	0.00532693	0.124201	0.271348	2.05206	0.249091	0.264905	0.552421	0.250414	0.443256	0.210927	0.313424	0.154759	0.62921	0.363752	1.25904	0.970809	0.778612	0.560882	0.746834	0.750636	0.890342	1.2738	0.535347	0.772472	0.217514	0.281223	0.23302	0.283969	0.23302	0.436163	0.267759	0.124786	0.230117	0.415365	0.319581
c1081066_g7_i1	DHR12_HUMAN	0.328759	0.118927	0.769994	4.14055	1.28629	5.5913	5.14476	0.433083	0	2.50529	3.82889	5.96281	1.11015	4.40627	2.81624	5.23951	4.61288	3.489	3.63568	0.333204	2.13173	4.24892	3.98406	5.22092	0.57434	3.69637	4.08646	4.62024	8.88095	4.62024	4.31415	2.88179	2.78073	8.86075	4.15259	7.97975
c1081066_g7_i2	DHR12_HUMAN	0.346711	0.482485	4.10262	0	4.83106	0	0	5.66544	6.3898	2.18993	2.71492	0	3.67589	0	2.37371	0	0	2.12856	3.47953	5.29327	3.227	1.01885	3.85911	0	5.73732	6.13158	3.95496	3.40394	0	3.40394	4.9205	5.7628	7.93146	0	5.3113	0
c1081066_g7_i5	DHR12_HUMAN	NA	NA	0	0	0	0	0	0	0	0	0	0	0	0	0	0	0	0	0	0	0	0	0	0	1.06525e-07	0	0	0	0	0	0	0	0	0	0	0
c227543_g1_i1	SC5AA_HUMAN	NA	NA	0	0	0	0	0	0	0	0	0	0	0	0	0	0	0	0	0	0	0	0	0	0	0	0	0	0	0	0	0	0	0	0	0	0
c874921_g1_i1	SC5AA_HUMAN	NA	NA	0	0	0	0	0	0	0	0	0	0	0	0	0	0	0	0	0.203914	0	0	0.115204	0	0	0	0.118643	0	0.188662	0	0.188662	0	0.105195	0.114107	0	0	0
c1070859_g1_i1	TM223_HUMAN	0.372311	0.000553818	6.25134	5.23863	8.67808	6.46986	5.39178	5.53703	6.87742	4.38958	5.9294	6.81129	5.5547	6.37818	10.0615	5.86886	7.89196	10.6077	8.83967	8.58859	9.77075	8.71007	6.26097	6.57199	9.54293	11.4731	8.89687	8.87246	8.96062	8.87246	9.77086	8.6873	10.5815	8.01998	7.95627	9.39559
c1149460_g1_i1	TM223_HUMAN	NA	NA	0	0	0	0	0	0	0	0	0	0	0	0	0	0	0	0	0	0	0	0	0	0	0	0	0	0	0	0	0	0	0	0	0	0
c1065175_g2_i1	DAPL1_HUMAN	0.246498	1.40603e-06	2.63712	3.26989	2.78902	3.65272	4.32283	5.92722	7.71886	6.88282	3.85374	4.76115	6.14177	1.56477	1.89351	3.93928	2.80962	2.48006	3.12244	1.6822	1.52206	3.24434	3.97971	3.65359	4.79659	1.96376	2.05166	1.48999	1.41961	1.48999	1.97025	1.74386	1.67529	1.41441	2.32854	0.924843
c1065175_g2_i2	DAPL1_HUMAN	0.349183	3.44296e-12	140.716	162.55	192.191	140.942	127.943	130.901	172.785	165.338	157.091	135.632	145.686	180.516	151.636	185.785	177.204	141.054	149.798	163.083	152.817	140.769	166.18	145.231	147.585	114.251	113.044	128.132	115.139	128.132	112.36	114.163	84.5353	95.4413	108.001	87.998
c1076303_g1_i1	TLDC2_HUMAN	NA	NA	0	0	0	0	0	0	0	0	0	0	0	0	0	0	0	0	0	0	0	0	0	0	0.446266	0	0	0	0	0	0	0	0	0	0	0
c1076303_g1_i2	TLDC2_HUMAN	NA	NA	0	0	0	0	0.4804	0	0.45314	0.39378	0	0.557457	0	0	0	0	0	0	0	0	0	0.569288	0	0.25626	0	1.05466	0	0	0	0	0	0	0	0	0	0
c1076303_g1_i3	TLDC2_HUMAN	0.0580349	3.21219e-06	1.95083	4.29349	3.78562	2.48637	3.37773	3.31522	5.50248	6.41405	6.56269	10.3815	6.57478	1.81476	2.16926	1.69879	1.86884	2.50707	4.60431	4.3483	1.86963	14.848	2.9364	7.04893	7.77175	1.44933	1.37275	1.24798	2.27813	1.24798	1.91189	2.0544	1.9805	1.05553	0.838988	1.52091
c1076303_g1_i4	TLDC2_HUMAN	0.561093	0.0986485	1.00805	1.33824	2.37128	0.678293	0.636332	0.704831	0.66001	1.01609	3.75824	1.68785	0.852203	1.24368	1.73139	1.46212	0.402744	1.13045	1.36174	1.21462	1.48632	2.74037	0	1.24812	3.06758	0	1.07538	1.60698	1.59697	1.60698	0.642192	0	0	0.438482	0.659433	0.822849
c1076303_g1_i5	TLDC2_HUMAN	NA	NA	0	0.934455	0.40857	0	1.17377	0	0	1.70236	0.411056	0	2.15846	0.457845	0.241911	0	0.474915	0	0	0.558922	0	0.771146	0.0257278	0	0.467854	0	0.316377	0	0	0	0	0.393994	0.848066	0	0	0.462114
c1076303_g1_i6	TLDC2_HUMAN	NA	NA	0	0	0	0.35575	0	0	0.372319	0.469949	0.118434	2.81691	2.2989	0	0	0	0	0	0	0	0	2.62853	0.708744	0.462628	0	0	0.0604572	0	0	0	0	0.000102391	0	0	0	0
c1076303_g1_i7	TLDC2_HUMAN	NA	NA	0	0	0	0	0	0	0	0	0	0	0	0	0	0	0	0	0	0	0	0	0	0	0	0	0	0	0	0	0	0	0	0	0	0
c1076303_g1_i8	TLDC2_HUMAN	NA	NA	0	0.294406	0.138039	0	0.133642	0	0.321281	0.26278	0.317455	0.757889	0.351328	0	0.127648	0.139739	0.246321	0	0	0	0.29769	1.26127	0.170835	0.502432	0.187936	0	0	0	0.165593	0	0	0.144423	0.173266	0	0.216258	0.231016
c1076303_g1_i9	TLDC2_HUMAN	NA	NA	0	0	0	0.163042	0.195989	0	0	0	0	0.254543	0	0	0	0	0	0	0	0	0	0	0	0.157311	0	0	0	0	0	0	0.225148	0	0	0	0	0
c1098295_g1_i1	TLDC2_HUMAN	0.0459766	0.0225826	5.37358	2.75179	2.24531	1.71104	2.70489	2.06022	1.99267	0.506977	1.64459	4.80756	0.646339	2.06625	0.766306	1.2018	4.59037	2.66246	3.50686	2.16395	1.99612	1.43678	0.899942	1.82751	0.493329	4.08242	3.91176	4.04938	1.71942	4.04938	1.75399	1.65767	1.61467	0	0.884648	2.38134
c1053299_g1_i1	SHSA3_HUMAN	0.271525	0.00144468	0.944077	0.910179	0.448498	1.08906	0.822071	0.498584	0.773807	1.58823	0.507311	0.740809	0.396423	3.36793	1.27088	2.07471	2.39924	2.57237	3.16309	2.91316	2.29182	2.09491	3.13317	1.47308	1.59301	1.70558	3.19514	2.26358	1.75424	2.26358	3.55965	1.82475	1.72282	1.97981	1.3922	1.73005
c1076757_g3_i1	TMM82_HUMAN	NA	NA	0	0	0	0	0	0	0	0	0	0	0	0	0	0	0	0	0	0	0	0	0	0	0	0	0	0	0	0	0	0	0	0	0	0
c1076757_g3_i2	TMM82_HUMAN	NA	NA	0	0	0	0	0	0	0	0	0	0	0	0	0	0	0	0	0	0	0	0	0	0	0	0	0	0	0	0	0	0	0	0	0	0
c1076757_g3_i3	TMM82_HUMAN	NA	NA	0	0	0	0	0	0	0	0	0	0	0	0	0	0	0	0	0	0	0	0	0	0	0	0	0	0	0	0	0	0	0	0	0	0
c1076757_g3_i4	TMM82_HUMAN	NA	NA	0.0638545	0	0.088765	0	0	0.0432942	0.223383	0	0	0	0.160608	0	0	0	0.0622117	0	0	0	6.7015e-07	0	0	0	0.0596848	0	0	0	0	0	0	0	0	3.92108e-07	0	0.0320697
c1076757_g3_i5	TMM82_HUMAN	NA	NA	0.0329339	0	0	0	0.0270018	0	0	0.130227	0	0	0	0.217394	0	0	0	0.302998	0	0	0	0	0	0	0	0	0	0	0.23387	0	0	0	0	0	0	0.231889
c1076757_g3_i6	TMM82_HUMAN	NA	NA	0	0	0	0	0	0	0.0282454	0	0	0	0	0	0	0	0	0	0	0	0.0579569	0	0	0	0	0	0.0285053	0	0.0329141	0	0	0	0.0443132	0.0622047	0	0
c1076757_g3_i8	TMM82_HUMAN	NA	NA	0	0	0	0	0	0	0	0	0	0	0	0	0	0	0	0	0	0	0	0	0	0.110091	0	0	0	0	0	0	0	0	0	0	0	0
c1076757_g3_i10	TMM82_HUMAN	NA	NA	0	0	0	0	0	0	0	0	0	0	0	0	0	0	0	0	0	0	0	0	0	0	0	0	0	0	0	0	0	0	0	0	0	0
c1076757_g3_i11	TMM82_HUMAN	NA	NA	0.212837	0.176145	0.119625	0.215685	0.166642	0.341832	0	0.387575	0.363377	0.307722	0.293185	0	0	0.081129	0.0681022	0.0445983	0.128574	0.0340329	0.0309303	0.0364731	0.152193	0	0.0693792	0.0375035	0.0906503	0	0.0348685	0	0.205623	0.0656647	0.0962548	0.0329976	0.0892894	0
c1076757_g3_i13	TMM82_HUMAN	NA	NA	0	0	0	0	0.00129739	0	0	0.00236129	0.00180244	0.00222464	0.00294081	0	0	0.000620247	0.000272641	0.000325909	0.000885901	0	0	0.000234103	0.000975943	0	0	0.000150459	0.000616044	0	0.000253106	0	0	0.000508444	0.000391997	0.000195809	0.000594526	0
c1550029_g1_i1	FEZF1_HUMAN	NA	NA	0	0	0	0	0	0	0	0	0	0	0	0	0	0	0	0	0	0	0	0	0.696099	0	0	0	0	0	0.801517	0	0	0	0	0	0	0
c1074129_g2_i1	GXLT2_HUMAN	0.45727	3.18743e-07	2.80251	4.11099	1.78425	3.4134	3.55075	3.52338	3.55239	3.28119	2.91433	4.85798	3.74435	8.50388	5.93349	5.338	8.23713	7.02037	11.4479	4.25967	4.33454	7.78383	8.84248	4.55309	6.79848	9.98937	10.9003	10.0633	9.9826	10.0633	14.5105	10.9451	13.3844	11.9891	13.0469	8.81496
c1074129_g2_i2	GXLT2_HUMAN	NA	NA	0	0	0	0	0	0	0	0	0	0	0	0	0	0	0	0	0	0	0	0	0	0	0	0	0	0	0	0	0	0	0	0	0	0
c1033102_g1_i1	T120B_HUMAN	NA	NA	0	0	0	0	0	0	0	0.409076	0	0	0	0	0.287811	0.201039	0	0	0	0	0	0	0	0	0.36256	0	0.290762	0.621611	0.531129	0.621611	0.314057	0	0	0	0	0
c1033102_g1_i2	T120B_HUMAN	0.594593	0.000600583	17.385	18.8793	14.169	15.86	14.8644	12.9146	9.37934	12.2534	14.9918	17.3933	9.59503	23.9435	22.0836	18.2891	20.6596	23.0373	19.4784	21.4845	27.1631	18.7882	21.583	15.2283	18.7967	24.4788	22.2604	21.3179	20.8162	21.3179	25.2577	21.3433	24.7371	25.0874	24.3142	21.6073
c1062975_g1_i1	TMM72_HUMAN	0.000210964	8.25432e-08	0.144794	0.277261	0.236157	0.218438	0.830635	0.201639	0.713339	2.53489	1.31432	2.37724	3.03575	0	0.0851009	0.091967	0.0547886	0.121215	0.0436731	0.321644	0.125127	3.76659	0.124074	1.85479	3.24864	0.0254038	0.0615572	0	0.0474174	0	0.276597	0.133755	0.194047	0.514987	0.818762	0.233331
c1057115_g1_i1	CLRN2_HUMAN	NA	NA	0	0	0	0	0.0427112	0	0.201641	0.0381075	0.045301	0	0.248876	0	0	0	0	0	0	0	0	0.0546143	0.0455822	0.184015	0.0497757	0	0.0453238	0	0.104518	0	0.102541	0.0493727	0	0.0988875	0.0669155	0.154447
c1089555_g8_i3	CC055_HUMAN	NA	NA	0	0	0	0	0	0	0	0	0	0	0	0	0	0	0	0	0	0	0.786448	0	0	0	0	0	0	0	0	0	0	0	0	0	0	0
c1053631_g1_i1	RHG10_HUMAN	0.391797	1.06647e-05	4.06724	4.04684	3.0834	3.95229	3.83816	4.58392	3.39375	3.4008	4.22466	4.13707	4.03539	3.51312	3.02773	3.30687	3.57684	3.35807	2.35648	2.61013	3.12252	3.06476	3.71754	2.57898	3.24568	5.08095	6.46766	4.58327	4.53496	4.58327	6.11969	6.23057	6.39256	6.60575	4.58111	6.00891
c1063386_g1_i1	CC189_HUMAN	NA	NA	0.329915	0.934836	0	0.485954	0.524615	0.678596	0.490285	0.817719	0.41375	0.177233	0	0.878847	0	1.23212	0.621854	0	0	0.460855	0	0.994441	0.968852	0	0.45503	0.698833	0.693491	0	0.653157	0	0.630243	1.3736	1.48735	1.41721	1.02	1.09822
c1063386_g1_i2	CC189_HUMAN	NA	NA	0	0	0.483368	0	0.000137747	0	0	0	0	0	0.588438	0	0.373012	0	0	0	1.16795	0	0	0	0	0.371971	0	0.434263	0	0.36787	0.394726	0.36787	0.885272	0	0	0.525221	0	0
c1063386_g1_i3	CC189_HUMAN	NA	NA	0	0	0	0	0	0	0	0	0	0	0	0	0	0	0	0	0	0	0	0	0	0	0	0	0	0	0	0	0	0	0	0	0	0
c1338096_g1_i1	CC189_HUMAN	0.0866578	0.0608241	4.31901	3.71917	3.62175	3.58826	2.10565	1.34805	2.90451	0	1.63867	4.61302	1.45063	2.04904	2.49983	1.94682	5.25236	2.44737	6.13906	2.42176	1.98586	1.9615	0.546366	2.51618	1.8038	3.39945	2.21165	3.56929	2.8181	3.56929	1.99932	3.70446	3.32682	0	0.810004	4.98221
c1723753_g1_i1	IRGM_HUMAN	NA	NA	0	0	0	0	0	0	0	0	0	0	0	0	0	0	0	0	0	0	0	0	0	0	0	0	0	0	0	0	0	0	0	0	0	0
c1069782_g1_i1	ANO9_HUMAN	0.650289	4.42628e-07	9.39269	5.75585	9.76055	10.3987	9.63134	9.71757	11.4578	10.3784	10.6624	7.07625	9.01049	8.05881	10.6651	10.2126	8.67978	10.2818	10.0264	8.84045	9.76881	7.20516	7.07724	12.4909	10.2541	5.65094	6.66456	3.63303	7.67094	3.63303	6.21274	6.72267	6.73483	7.35615	7.20594	8.42325
c1069782_g1_i3	ANO9_HUMAN	0.814298	0.330099	1.51833	2.02552	1.26691	3.23329	1.83032	2.43111	1.64549	1.80595	3.22526	1.64964	2.27432	1.55597	1.78781	2.49232	2.89103	1.85521	2.34741	1.27228	2.806	3.15134	1.59771	1.94304	1.13057	0.949716	1.22745	2.4543	1.58285	2.4543	1.39418	1.43174	1.80277	1.12058	1.07868	1.73408
c1069782_g1_i4	ANO9_HUMAN	NA	NA	0	0	0	0	0	0	0	0	0	0	0	0.000734152	0	0.589274	0	0	0	0	0.598219	0	0	0	1.31709e-09	1.57433	0	1.09923	0.00847183	1.09923	0	0	0	0	0.00176044	0.00109337
c1069782_g1_i5	ANO9_HUMAN	NA	NA	0	0	0	0	0	0	0	0	0	0	0	0	0	0	0	0	0	0	0.223099	0	0	0	0	0	0	0	0	0	0	0	0	0	0	0
c1368540_g1_i1	ANO9_HUMAN	NA	NA	0	0	0	0	0	0	0	0	0	0	0	0	0	0	0	0	0	0	0	0	0	0	0	0	0	0	0	0	0	0	0	0	0	0
c1078115_g1_i1	S22AN_HUMAN	0.885482	3.32042e-14	10.8931	14.6969	10.865	11.9832	12.7026	11.8	15.8675	12.4193	13.291	10.4977	10.4089	10.8268	15.1093	10.4501	7.27892	8.17891	11.0784	10.1061	12.3442	10.2674	7.6568	13.0594	11.4609	4.45807	4.66045	4.16784	5.79698	4.16784	4.60801	5.96876	5.58379	5.65746	5.39945	5.50984
c1071636_g1_i1	BICL2_HUMAN	0.00814063	1.40588e-08	8.35388	6.83063	8.45004	7.94495	7.26151	6.37671	8.08877	3.16188	6.94118	7.66429	5.60394	6.85536	8.35889	5.35248	5.46324	7.04918	6.5054	5.10611	6.57254	5.84809	3.12718	6.06548	3.8773	5.99636	5.38458	4.12405	5.67679	4.12405	2.53783	4.03753	3.86436	2.30916	2.53643	3.76957
c1092153_g1_i2	ARH37_HUMAN	0.391862	0.0022341	2.26486	1.25487	1.65877	1.99869	1.9411	3.18732	2.26287	1.2985	1.34201	1.48967	2.0658	0.956276	0.996391	1.11394	1.59281	1.53352	1.79405	1.21887	0.929174	2.29303	0.591455	1.78206	1.03226	1.63032	1.393	1.02348	0.58505	1.02348	1.22505	0.94623	1.79697	0.856718	1.42208	1.30186
c1092153_g1_i3	ARH37_HUMAN	0.66227	0.0699748	0	0.236144	0	0	0.185969	0.223635	0.199122	0	0.414416	0.257399	0.583742	0.123909	0.40518	0.18342	0.191286	0	0.181428	0	0.137845	0	0.134557	0.436219	0.426961	0	0	0	0	0	0	0.265119	0	0	0	0.229326
c1088104_g1_i1	F168B_HUMAN	0.924513	0.813864	40.8132	10.3828	5.35207	6.50076	2.78329	3.44063	3.75671	1.81194	5.03973	28.2093	24.5829	11.7458	3.5056	41.2244	53.1386	7.99976	11.8579	8.48913	5.04716	6.79217	2.55583	12.6665	5.19842	4.64517	5.74913	7.88146	5.78184	7.88146	96.1963	14.8513	17.9281	94.7479	5.27463	96.8653
c1088104_g1_i2	F168B_HUMAN	0.596873	0.29678	9.94568	44.5564	26.3635	44.9249	55.8741	49.6846	23.3319	50.9305	46.0111	7.03105	14.834	66.2664	57.8874	21.0576	12.4038	61.7796	48.9164	65.7641	85.4924	61.9707	83.5833	42.3792	64.4374	111.634	111.811	78.3475	82.1303	78.3475	20.8495	82.1227	99.3828	25.397	128.95	15.1903
c1088104_g1_i3	F168B_HUMAN	0.791039	1.1577e-05	45.6553	39.3506	54.6583	45.387	29.4871	31.7914	41.6531	29.4224	44.4699	51.4304	44.7852	55.4525	46.6211	80.3526	64.0244	59.6776	50.8533	50.011	43.2852	54.836	44.3848	47.3403	39.9471	77.2717	70.7924	76.8832	95.0714	76.8832	107.747	90.9436	89.7965	110.616	79.8958	105.664
c1089811_g2_i4	PXDNL_HUMAN	NA	NA	1.19984	0	0	0	0	0	0	0	0	1.33276	0	0	0	0	0	0	0	0	0	0	1.02167	0	0	0	0	2.39019	0	2.39019	0	0	0	0	0	0
c1078109_g9_i1	MEX3A_HUMAN	NA	NA	0	0	0	0	0	0	0.170256	0	0	0	0	0	0	0	0	0	0	0	0	0	0	0.387992	0	0	0	0	1.50009	0	1.02674	0.64104	0	0	0	0
c1078109_g9_i2	MEX3A_HUMAN	NA	NA	0.0205476	0.0187305	0.00899171	0.00976045	0.0138216	0.191683	0	0.011816	0.00629405	0.00816866	0.0234307	0.0386597	0.0199241	0.0267087	0.0150158	0.0171366	0.0179574	0.0139955	0.0229085	0.0319188	0.0435712	0	0.0165222	0.0857545	0.15885	0.063547	0	0.063547	0.0478073	1.5256	0.0756367	0.129463	3.42389	0.117976
c1078109_g9_i3	MEX3A_HUMAN	0.698582	0.51036	0.260531	0.337728	0.1641	0.163675	0.211164	0	0	0.207283	0.124161	0.130131	0.312281	0.647293	0.372914	0.413384	0.333076	0.271623	0.294348	0.236679	0.352466	0.545228	0.74455	0	0.365646	1.90462	2.62196	1.63243	0	1.63243	0.889514	4.41579e-07	1.66154	2.30671	1.15301e-08	2.15052
c1078109_g10_i1	MEX3A_HUMAN	NA	NA	0	0	0	0	0.181246	0	0	0	0	0	0	0	0.495597	0.0675718	0.172054	0	0.301766	0.56763	0.586209	0	0.190046	0	0.6259	0	1.33847	1.24679	1.05064	1.24679	2.37987	1.57023	0.998011	1.09064	1.9937	0.468623
c1087101_g1_i1	ILVBL_HUMAN	NA	NA	0	0	0.304749	0	0	0	0	0	0	0	0	0.00430482	0	0.272883	0	0	0.00090808	0.411672	9.90299e-05	3.31253e-07	0	0.826393	0	0	0.226476	3.28821e-08	0.396944	3.28821e-08	0	0	0	0	0	0
c1087101_g1_i2	ILVBL_HUMAN	0.435605	0.0318743	2.81333	2.93466	3.94134	3.02885	1.47137	2.58981	1.07052	3.5069	3.96546	2.41556	2.94515	3.35864	3.52979	3.76828	3.42933	6.15929	2.77746	2.71745	2.64175	1.83745	4.61163	2.95666	3.64487	3.91848	6.22112	4.19723	3.9236	4.19723	5.72011	3.31311	4.66198	5.513	7.13783	6.01282
c1087101_g1_i3	ILVBL_HUMAN	0.792936	0.0842716	2.57237	1.7854	1.24226	1.16444	3.50747	3.2142	3.80404	1.76153	2.09275	2.19515	2.08652	3.55866	2.33084	4.44167	3.05524	1.31872	3.95783	2.59103	4.27177	5.47901	3.3519	3.59011	2.13191	5.20063	3.49418	3.67086	4.10352	3.67086	5.05423	4.73408	4.8866	5.25343	2.56004	3.80173
c1087101_g1_i4	ILVBL_HUMAN	0.592936	0.290867	0.282389	0.701276	1.02763	0.270464	0.177569	0.158008	0.268455	0.11261	0	0.149942	0.361153	0.669787	0.520622	0.165625	0.907351	0.154309	1.0344	0.181622	0.172676	0.478104	0.141461	0.148219	1.00869	0.197801	0	0	0.469789	0	0	0.553232	0.387886	0.503135	0.247856	0.330348
c1164355_g1_i1	ILVBL_HUMAN	NA	NA	0	0	0	0	0	0	0	0	0	0	0	0	0	0	0	0	0	0	0	0	0	0	0	0	0	0	0	0	0	0	0	0	0	0
c1448640_g1_i1	ILVBL_HUMAN	NA	NA	0	0	0	0	0	0	0	0	0	0	0	0	0	0	0	0	0	0	0	0	0	0	0	0	0	0	0	0	0	0	0	0	0	0
c1078240_g3_i1	TSN11_HUMAN	NA	NA	0.252633	0.149064	0.273717	0.137257	0	0.270349	0	0	0.0881407	0	0.284741	0	0	0	0	0	0	0	0	0.186783	0.387516	0.111806	0	0	0.154379	0	0	0	0.124982	0	0	0.120183	0	0
c1078240_g3_i2	TSN11_HUMAN	NA	NA	0.416964	0.016068	0.103851	0.0891307	0.323405	0	0.37996	1.00903	0.204894	0.327828	0.212995	0.180652	0.176054	0.0764023	0.153105	0.126412	0.090965	0.0953404	0.0872438	0.0189055	0	0	0.281698	0	0.188254	0.163109	0.098429	0.163109	0	0	0.3051	0	0.126258	0
c1067291_g1_i1	ERIC2_HUMAN	NA	NA	0	0	0	0	0	0	0	0	0	0	0	0	0	0	0	0	1.11944	0	0	0	0.506372	0	0	0.761669	0.748002	0.565377	0	0.565377	1.18256	0.517114	0	0.362074	0	0
c1067291_g1_i2	ERIC2_HUMAN	NA	NA	0.191614	0	0	0	0.406907	0	0	0	0	0	1.40195e-06	0.702581	0	0.537488	0.313561	0	2.14505	0	0	0	0	0	0	0	0	0.86479	0	0.86479	0	0	2.54081e-05	0	0	0
c1067291_g1_i4	ERIC2_HUMAN	0.651879	0.525067	0	0	0.405202	1.2903	0	0	0	0.346042	0.31612	1.51483	4.07662e-08	1.27258	0	0	1.10087	0.885144	0.622761	0.508875	0.461269	0	0	0.508869	0	0.557583	0	1.5361	0.966096	1.5361	0.723784	0.7581	0	2.06066	2.03271	0.400091
c1067291_g1_i6	ERIC2_HUMAN	0.570562	0.24493	0.9164	1.80658	1.32382	0.796604	1.76246	2.37907	1.51849	1.75627	0.897728	0.37999	1.87162	2.513	2.8994	2.55728	2.38929	2.2059	0	1.67514	2.42669	2.32138	1.72427	1.82099	2.72137	3.35774	3.1605	2.3745	2.76549	2.3745	2.32299	3.15051	4.37335	3.3974	2.65047	3.73922
c1081843_g3_i1	U2QL1_HUMAN	0.282249	0.0763556	0.193747	0.212027	0.10494	0.204861	0.446011	0.810123	0.266981	0.860494	0.168555	0.135156	0.744449	0.221702	0.780482	0.66281	0.207897	0.212828	0.657832	0.258907	0.474675	0.662724	0.326229	0.752218	1.11794	0.374396	0.832566	0.212612	0.381747	0.212612	0.75398	0.781837	0.507891	1.01517	1.15189	0.538994
c1081843_g3_i3	U2QL1_HUMAN	0.661847	0.770201	0.232763	0.261314	0.129452	0.251181	0	0	0.330638	0	0.209096	0.165082	0	0.271766	0	0	0.260067	0.259866	0	0.317636	0	0	0.400527	0	3.99929e-10	0.468434	0	0.268129	0.466336	0.268129	0	0	0.634894	2.50832e-10	0	0.664823
c1083733_g1_i3	NDUF8_HUMAN	0.448133	0.006296	4.76803	6.64282	8.31231	5.11277	5.15613	4.67923	9.98435	8.94366	4.76527	6.20324	5.30624	4.55201	4.3798	4.61757	5.53206	4.63248	5.09714	5.16476	4.31872	5.95851	7.20044	7.21263	7.82501	4.24297	6.74212	2.7455	5.66524	2.7455	7.39136	5.56424	4.25494	1.69266	5.83351	5.10243
c1083733_g1_i4	NDUF8_HUMAN	NA	NA	0	0	0	0	0	0	0	0	0	0	0	0	0	0	0	0	1.17724	0	0	0	0	0	1.7882	0	0	0	0	0	0	0	0	0	0	0
c1083733_g1_i5	NDUF8_HUMAN	0.508207	0.119622	1.56981	4.01344	4.80492	6.35245	3.54405	6.96441	11.1896	6.20199	5.2342	1.36538	5.3953	0.938352	3.64614	5.9555	4.97091	5.2932	3.67407	2.40612	0.111553	3.96644	0.891963	4.5208	2.74358	5.08233	0.832943	9.29178	0	9.29178	1.87623	4.67587	4.52977	2.94307	2.29625	1.51527
c1070511_g1_i1	SYCE3_HUMAN	NA	NA	0	0.0939854	0.0494559	0.148451	0	0	0.0661685	0	0	0	0.0613503	0.0589902	0	0.20022	0	0.0826589	0.238072	0	0	0	0	0	0	0	0	0	0.129002	0	0	0.305318	0.0663456	0.0610737	0.165259	0
c1070511_g1_i2	SYCE3_HUMAN	NA	NA	0	0	0	0	0	0	0	0	0	0	0	0	0	0	0	0	0	0	0	0	0	0	0	0	0	0	0	0	0	0	0	0	0	0
c1070511_g1_i3	SYCE3_HUMAN	NA	NA	0.253747	0.159897	0	0	0	0.0719876	0	0	0.0732467	0	0	0	0.0755511	0	0	0	0	0.0817825	0.0747238	0.0882175	0	0.0744419	0	0.0907274	0.101815	0	0	0	0	0	0	0	0	0
c1070511_g1_i4	SYCE3_HUMAN	NA	NA	0	0	0	0	0	0	0	0	0	0	0	0	0	0	0	0	0	0	0	0	0	0	0	0	0	0	0	0	0	0	0	0	0	0
c1070511_g1_i5	SYCE3_HUMAN	NA	NA	0.0205776	0	0	0	0.217396	0	0.134839	0	0	0	0	0	0	0.202086	0	0	0	0	0.234278	0	0	0	0	0	0	0	0	0	0	0	0	0	0	0.258093
c1070511_g1_i6	SYCE3_HUMAN	NA	NA	0	0	0	0	0	0	0	0.222134	0	0	0	0	0	0	0	0	0	0	0	0	0	0	0.286354	0	0.161128	0	0	0	0	0	0	0	0	0
c1070511_g1_i8	SYCE3_HUMAN	NA	NA	0	0	0	0	0	0	0	0	0	0	0	0	0	0	0	0	0	0.197642	0	0	0	0	0	0	0	0	0	0	0	0	0	0	0	0
c1070511_g1_i9	SYCE3_HUMAN	NA	NA	0	0	0	0	0	0	0	0	0	0	0	0	0	0	0	0	0	0	0	0	0	0	0	0	0	0	0	0	0	0	0	0	0	0
c1070511_g1_i10	SYCE3_HUMAN	NA	NA	0	0	0	0	0	0	0	0	0	0	0	0	0	0	0	0	0	0	0	0	0	0	0	0	0	0	0	0	0	0	0	0	0	0
c1136374_g1_i1	IGS23_HUMAN	NA	NA	0	0	0	0	0	0	0	0	0	0	0	0	0	0	0	0	0	0	0	0	0	0	0	0	0	0	0	0	0	0	0	0	0	0
c1075687_g1_i1	PKHG3_HUMAN	0.400565	0.0302417	2.281	1.10368	2.11876	0	1.01262	2.0312	4.68003e-05	0.772463	0.77766	1.22181	1.8732	1.0829	1.69616	0.299516	1.18809	0.545861	0.789522	1.93703	0.389691	1.06084	1.62604	0.293551	2.04612	0	1.3806	0	0.641034	0	0.665928	0	0.855976	0	0	1.06503
c1075687_g1_i3	PKHG3_HUMAN	NA	NA	0	0	0	0	0	0	0	0	0	0	0	0	0	0	0	0	0	0	0	0	0	0	0	0	0	0	0	0	0	0	0	0	0	0
c1075687_g1_i4	PKHG3_HUMAN	0.176293	0.00133907	2.55895	3.47023	3.79403	1.61693	1.83915	1.28061	1.44562	0.799724	2.44984	2.73781	2.00649	2.84859	3.27347	1.03742	1.86438	2.28904	2.18619	1.74059	2.45625	2.39555	0.928801	1.65671	1.67682	1.05584	3.29059	1.1864	1.72488	1.1864	1.72682	1.10662	0.99513	0.879597	0.753072	1.06237
c1075687_g1_i5	PKHG3_HUMAN	0.00814063	3.63396e-05	13.5638	12.8914	13.8269	8.85892	7.86115	5.17264	7.51215	4.73689	7.34363	10.8738	4.88235	13.0835	13.9045	5.92159	7.72636	11.2133	10.2009	11.0088	11.3338	8.2975	3.87989	6.37755	6.56561	7.51474	7.82987	6.61445	9.99775	6.61445	6.08742	8.26328	6.06899	4.34915	4.6676	5.57798
c1075687_g1_i6	PKHG3_HUMAN	NA	NA	0	0.137739	0	0	0	0	0	0	0	0.261093	0	0	0	0	0	0	0	0	0	0	0	0	0	0	0	0	0	0	0	0	0	0	0	0
c1075687_g1_i8	PKHG3_HUMAN	NA	NA	0	0	0	0	0	0	3.39188e-10	0	1.10004	0	0	0	0	0	0	0	0	0	0	0	0	0	0	0	0	0	0	0	0	0	0	0	0	0
c1062621_g1_i1	ELOV7_HUMAN	0.484136	0.00296765	36.884	32.817	37.5203	40.1952	26.2395	25.7869	36.9256	28.0131	40.8001	33.8598	26.6685	50.5856	66.6777	29.3629	31.9211	34.5758	32.4376	40.2151	66.7594	34.914	18.1265	30.3021	28.9341	34.1593	24.0475	18.032	36.3699	18.032	25.7845	31.2823	21.1964	28.3471	27.5064	35.7642
c1062621_g1_i2	ELOV7_HUMAN	0.589598	0.32433	15.0775	7.49517	5.98238	11.2661	13.4531	16.0198	5.18562	13.084	15.5217	14.1897	11.7999	13.163	17.9338	8.61939	4.36985	18.8421	11.2688	19.4342	21.2709	11.8151	11.231	11.2063	13.6685	11.9577	10.7195	22.9814	13.4216	22.9814	8.63046	8.33459	15.4551	12.38	9.25756	15.1471
c1062621_g1_i3	ELOV7_HUMAN	NA	NA	0	0	0	0	0	0	0	0	0	0	0	0	0	0	0	0	0	0.458942	0	0	0	0	0	0	0	0	0	0	0	0	0	0	0	0
c1042369_g1_i1	SRCRL_HUMAN	0.425792	0.00327498	2.05564	5.47246	14.3542	3.30956	3.59119	5.55907	2.73479	9.58618	3.25012	2.86591	2.94798	10.2014	5.60139	4.27584	3.40752	4.32004	5.47444	3.99626	1.40812	3.49063	3.08739	6.10237	6.39893	2.76189	1.55092	3.1379	2.35944	3.1379	3.84241	2.85483	1.23503	2.25274	3.29085	0.58403
c1186081_g1_i1	SRCRL_HUMAN	NA	NA	0	0	0	0	0	0	0	0	0	0	0	0	0	0	0	0	1.45684	0.73469	0	0	0	0	0	0	0	0	0.77439	0	0	0	0	0	1.01037	0.783078
c1081070_g3_i1	FSD2_HUMAN	0.379477	5.38947e-13	10.4071	5.77457	5.43582	6.72148	7.91636	11.5106	8.08861	10.7438	15.1251	8.67426	16.4461	4.62458	4.73796	2.29046	4.04044	3.99038	1.3661	4.28462	2.62782	3.08144	4.09469	4.60217	3.12556	0.794924	0.386462	0.27137	0.442466	0.27137	0.596966	0.141601	0.306779	0	0.189548	0.43734
c1081070_g4_i1	FSD2_HUMAN	0.383775	9.24617e-16	13.6161	8.28913	6.16549	10.6672	9.665	14.6046	8.83713	14.2164	15.4676	9.24144	19.0219	4.81706	2.81616	2.06651	3.04763	2.93292	3.43858	3.61232	2.25561	6.01156	4.45991	8.25256	4.56598	0.74298	0.831554	0.472758	0.692414	0.472758	0.784074	0.503291	0.820566	0.352774	0.272811	0.419781
c1081070_g3_i2	FSD2_HUMAN	NA	NA	1.3666	0.604543	0	0.959399	0	0.644275	0	0.770919	0.68707	1.95232	3.32015	0	0	0	0	0	0	0	0	0	0.710216	1.48355	0.859463	0	0	0	0	0	0	0	0	0	0	0
c1010630_g1_i1	PL8L1_HUMAN	NA	NA	0	0	0	0	0	0	0	0	0	0	0	0	0	0	0	0	0	0	0	0	0	0	0	0	0	0	0	0	0	0	0	0	0	0
c1010630_g1_i2	PL8L1_HUMAN	NA	NA	0	0	0	0	0	0	0	0	0	0	0	0	0	0	0	0	0	0	0	0	0	0	0	0	0	0	0	0	0	0	0	0	0	0
c1010630_g1_i4	PL8L1_HUMAN	NA	NA	0	0	0	0	0	0	0	0	0	0	0	0	0	0	0	0	0	0	0	0	0	0	0	0	0	0	0	0	0	0	0	0	0	0
c1081336_g8_i1	PL8L1_HUMAN	0.214935	0.0289039	1.80562	0.945064	0.847928	1.41338	1.27842	0.792931	1.41206	0.566386	1.88953	1.94944	1.14485	3.43425	1.22364	0.876876	1.4242	1.74469	2.21482	1.71011	2.81934	0.706586	0.385254	0.999253	1.30547	1.24462	0.938105	1.09773	1.67377	1.09773	1.3966	0.780192	1.0086	0.139059	0.912096	1.16223
c1081336_g8_i2	PL8L1_HUMAN	0.326171	9.59405e-07	64.6523	85.6934	75.771	54.5943	65.7778	51.2814	59.7966	30.1602	86.8622	89.3544	51.9786	83.6631	87.1132	39.1832	44.2267	62.3158	49.2356	72.0032	98.7088	65.2177	14.6713	55.6301	61.8148	29.5646	27.6769	27.0289	36.0448	27.0289	17.4818	31.3845	22.3589	7.22225	22.1665	29.2611
c1081336_g8_i3	PL8L1_HUMAN	0.334185	1.40369e-09	8.43513	11.4061	7.3013	7.8865	11.0088	11.5183	9.01483	10.0327	13.505	8.03468	8.33899	6.27983	6.33676	5.79544	4.77705	7.18083	5.43765	3.93214	4.91181	7.04721	7.32843	6.74369	8.16725	14.6278	15.3306	11.4698	13.4192	11.4698	16.2795	16.1127	15.3704	15.7167	13.6568	10.9534
c1085376_g2_i1	PL8L1_HUMAN	NA	NA	0.144608	0.703811	0.321328	1.28239	0.6907	0.119241	0.107756	0	0	0.155538	0	0.12856	0	0	0	0	0	0.135105	0.24837	0.145747	0	0.370096	0.266564	0	0	0	0	0	0	0	0.434827	0.132736	0	0
c1089446_g4_i1	SPD2B_HUMAN	0.365646	5.2682e-09	3.0008	3.11931	3.02818	2.94507	2.15227	2.88377	2.98959	2.67917	3.41398	3.53913	2.94872	8.83567	8.74573	8.62305	6.43885	7.54203	6.81159	5.16938	5.74025	6.81146	9.94591	6.15882	7.76336	7.21477	7.87244	6.09056	5.93216	6.09056	6.52849	7.87145	8.99168	7.55475	6.21135	6.78106
c1089446_g7_i1	SPD2B_HUMAN	0.357761	0.113389	0.8674	0.347056	0.299174	0.316895	0.617087	0.66603	0.720167	0.275167	0.686057	0.465583	0.500836	1.09514	0.278012	0.810053	0.383209	0.400958	0.561535	0.461692	0.48165	0.493468	0.823477	0.483987	0.651684	0.578312	0.405401	0.609252	0.837777	0.609252	0.911494	0.878679	0.481238	0.766181	0.596035	0.638784
c1074693_g4_i1	FA92A_HUMAN	0.293709	0.026213	0.161445	0.204874	0.188036	0.194047	0.150902	0.137061	0.106232	0.139167	0.216775	0.116283	0.128524	0.233526	0.362694	0.232957	0.187056	0.270051	0.296327	0.260446	0.256315	0.139141	0.351162	0.143459	0.336818	0.341075	0.352505	0.38207	0.378223	0.38207	0.360895	0.26281	0.406422	0.336354	0.552632	0.329577
c1074693_g4_i2	FA92A_HUMAN	0.337839	1.78306e-06	4.14344	4.19884	3.54473	3.95603	3.95871	4.38287	3.749	4.74197	4.56957	3.44222	4.33338	4.37562	3.90377	3.9888	4.0801	4.12241	4.3959	3.95737	4.78817	4.1941	5.53726	3.9485	4.37945	8.96272	8.7337	5.87228	9.16475	5.87228	7.66732	8.04427	9.02603	7.81784	9.05197	8.50492
c1074693_g4_i3	FA92A_HUMAN	NA	NA	0	0	0.0981385	0	0	0.22834	0	0	0	0	0	0.139879	0.127454	0	0	0	0	0	0	0	0.234667	0	0	0.158063	0	0	0	0	0.256188	0.0943285	0.12599	0.127112	0	0.119533
c1074693_g4_i4	FA92A_HUMAN	0.600876	0.219651	0.543327	0.31013	0.566878	0.459733	0	0.524924	0.986406	0.853754	0.436509	0.285076	0.577612	0.550112	1.12442	2.44614	0.513098	1.32564	1.67211	1.48858	0	0.869633	1.05742	0.953306	0.693957	1.15745	1.23114	2.30883	1.63467	2.30883	2.498	1.11491	1.107	1.13624	1.68082	0.532315
c1031798_g1_i1	ZBT7C_HUMAN	NA	NA	0.530821	0.436644	0	0	0.28869	0	0	0	0	0.57512	0	0	0	0	0.401972	0	0	0.456986	0	0	0	0	0	0	0	0	0	0	0.505081	0.49022	0	0.631626	0.668869	0
c1031798_g1_i2	ZBT7C_HUMAN	0.444413	0.387048	0.423519	0.0608179	0.358263	0.228296	0	0.154262	0.26231	0.185754	0.294606	0.0347303	0.364663	0.504105	0.495289	0.230797	0.155825	0.598169	0.274198	0	0.160456	0.22205	0.222382	0.261717	0.485524	0.455728	0.535864	0.122587	0.509919	0.122587	0.32611	0.19115	0.697305	0	0.201373	0.711405
c1031798_g1_i3	ZBT7C_HUMAN	NA	NA	0	0	0	0	0	0.279762	0	0	0	0	0	0	0	0	0	0	0	0	0.288935	0	0	0	0	0	0.568957	0	0	0	0	0	0	0	0	0
c1075979_g2_i1	MACD2_HUMAN	NA	NA	0.208744	0	0	0	0	0	0	0	0.0879308	0	0	0	0	0	0	0.130129	0	0	0	0	0	0	0	0	0	0	0	0	0	0	0	0	0.129961	0
c1075979_g2_i2	MACD2_HUMAN	NA	NA	0	0	0	0.0924214	0	0.102608	0.0929657	0	0	0	0.114631	0	0	0	0	0	0	0	0	0	0	0	0	0	0	0	0	0	0.118482	0	0	0	0	0.059351
c1075979_g3_i2	MACD2_HUMAN	NA	NA	0	0	0.0565658	0.113157	0	0.0628672	0	0	0.127955	0	0	0	0	0	0.171558	0	0	0	0	0	0	0	0.0703085	0.0792277	0.0640749	0	0.221287	0	0.0728676	0	0	0	0.0945275	0
c1075979_g3_i4	MACD2_HUMAN	NA	NA	0	0	0	0	0	0	0	0	0	0	0	0	0	0	0	0	0	0	0	0	0	0	0	0	0	0	0	0	0	0	0	0	0	0
c1075979_g3_i5	MACD2_HUMAN	NA	NA	0	0.111451	0	0	0	0	0.0513647	0	0	0.0736474	0	0	0	0	0	0	0	0	0	0	0	0	0	0	0	0	0	0	0	0	0	0	0	0
c1075979_g2_i3	MACD2_HUMAN	NA	NA	0	0	0	0	0	0	0	0	0	0	0	0	0	0	0	0	0	0	0	0	0	0	0	0	0	0	0	0	0	0	0	0	0	0
c1075510_g1_i1	SRTM1_HUMAN	NA	NA	0.0063402	0.0155608	0.00235132	0.00905483	0.0177418	0.00263731	0.00157218	0.0028146	0	0.00583018	0.0122032	0.00152571	0	0.00198506	0.0013443	0	0.00157906	0	0.00160825	0	0	0	0.00334934	0.00133775	0.00736101	0.00277608	0.0070668	0.00277608	0.00290299	0.00690678	0.00180336	0	0	0
c1075510_g1_i2	SRTM1_HUMAN	NA	NA	0.100505	0.360419	0.0550969	0.193277	0.34389	0.0611515	0.0390616	0.0633571	0.319277	0.118231	0.202334	0.0326589	0	0.038878	0.039115	0	0.032962	0	0.0314048	0	0	0	0.0968312	0.0388491	0.154988	0.104111	0.142849	0.104111	0.0702923	0.134378	0.0519283	0	0	0.0369075
c1075510_g1_i3	SRTM1_HUMAN	NA	NA	0.0275717	0	0	0.0962131	0.232848	0	0.0596718	0.245644	0.0191834	0	0	0	0	0.059975	0.0609674	0	0	0	0	0	0.113294	0.114789	0.0238566	0	0	0.234887	0.129881	0.234887	0	0	0.0810279	0	0.166805	0
c1067073_g2_i4	FRMD3_HUMAN	NA	NA	0	0	0	0	0.178337	0	0	0.646967	0	0	0	0	0	0.238456	0	0	0	0	0.574917	0	0	0	0	0	0.000138622	0	0	0	0	0	0	0	0	0
c1067073_g2_i10	FRMD3_HUMAN	NA	NA	0.700859	0	0	2.41675e-07	0	0.309002	0	0	0	0	0	0.231555	0	0.387719	0.280754	0	0.226062	0.0585752	0	0.0631819	0	0	0	0	0.2371	0	0	0	0.335071	0	0	0	1.22111e-07	0
c1067073_g2_i16	FRMD3_HUMAN	0.723104	0.29569	0.351322	1.47449	1.22562	2.20556	0.88419	0	1.56795	1.62888	1.02874	0.235401	0.135185	0.857467	0.787608	0.171417	0	0.475052	0.554835	0	0.260566	0	2.04776	1.28615	0.1083	3.21799	2.4386	1.74564	1.58273	1.74564	0.259644	0.167354	0.267376	0.79584	2.03784	0.358435
c1071236_g1_i1	PTPC1_HUMAN	NA	NA	0.344864	0.0403323	0.11088	0.185014	0.275733	0.287355	0.29766	0.0702945	0.0417927	0.159779	0.0459463	0.176104	0.08644	0.748276	0.149035	0.308633	0.755806	0.233588	0	0.352737	0.0420564	0.339495	0.596952	0.0517259	0.0836115	0.140969	0	0.140969	0	0.136569	0	0.182431	0.0617302	0.237469
c1092864_g1_i1	PTPC1_HUMAN	0.838761	0.954193	1.1746	0	0	0.269463	0	1.57728	0.113965	0	0.845093	4.96885e-10	2.31203e-07	1.09925	2.47966e-09	0	0.750273	0.264083	5.47416e-10	0.16546	0	0.647132	3.43896e-07	0.123954	0.373318	0	0	0	0.460986	0	0	0	0	1.97747e-06	1.768	0.777068
c1092864_g1_i2	PTPC1_HUMAN	0.521015	0.727859	5.86206e-07	1.33221	1.31631	1.11668	1.61305	8.80526e-05	0.900182	1.13426	0.444032	1.13903	1.34114	0	1.08584	1.7953	0.516868	1.81865	1.88872	1.19342	1.10963	0.689443	1.39151	0.938842	0.776875	1.5775	2.42661	1.55391	1.44918	1.55391	2.29652	2.00906	2.02517	1.73783	0	0.843114
c1071479_g1_i1	TTC24_HUMAN	NA	NA	0	0	0.0461025	0.0922713	0.344314	0.153661	0.185629	0	0.0521364	0.0665004	0.114446	0.0549703	0.0538708	0	0.0741449	0	0	0	0.0530899	0.188519	0	0	0	0.774538	0.521821	0.542585	0.30066	0.542585	0.76886	0.284428	0.494526	0.455367	0.847214	0.711052
c1071479_g1_i2	TTC24_HUMAN	NA	NA	0	0	0	0	0	0	0	0	0	0	0	0	0	0.145175	0.0508356	0	0.0431258	0	0	0	0	0	0.133629	0	0	0	0	0	0	0	0	0	0	0
c1086155_g1_i1	TTC24_HUMAN	NA	NA	0	0	0	0	0	0	0	0	0	0	0	0	0	0	0	0	0	0	0	0	0	0	0	0	0	0	0	0	0	0	0	0	0	0
c1086155_g1_i3	TTC24_HUMAN	NA	NA	0	0	0.030956	0	0	0.275002	0.031165	0.117683	0	0.0445785	0.115565	0	0.0724333	0.0313384	0	0	0	0	0	0	0	0.0710672	0.0384547	0	0	0.057977	0	0.057977	0	0	0.0828254	0	0.0516935	0
c1076756_g11_i1	BCLA3_HUMAN	0.181284	0.126976	0.19093	0	0.205927	0	0.15029	0	0.0848958	0.417231	0.156589	0.245819	0.19222	0.430389	0.493634	0.243507	1.04576	0	0.149833	0.363377	0.204598	0.468889	0.324784	0.161972	0	0.371575	0.283642	0	0.176812	0	0	0.178182	0.596368	0.807385	0.229802	0.813163
c1076756_g11_i2	BCLA3_HUMAN	0.259477	0.014254	0	0.185906	0.269389	0.282459	0.372586	0.240259	0.169853	0.109842	0.386686	0	0	1.33207	0.545457	0.708631	0.536605	1.38547	1.22216	0.403988	0.805018	0.469439	0.789791	0.208748	0.361586	0	0	0.375029	0.630002	0.375029	1.30488	0.18698	0.495234	0	1.03584	0.231301
c1076756_g11_i3	BCLA3_HUMAN	0.401766	0.411853	1.29059	0.415469	0.282773	0.13867	0.18721	0.335877	0.201132	0.409346	0.695305	0.723171	0.87862	1.01177	1.30078	1.34927	0.541807	0	1.09177	1.16997	1.16303	0	1.0032	1.86399	0.546626	0.744545	1.98428	0	0.881231	0	1.66976	0.773939	2.99632	2.1379	2.91478	1.12854
c1076756_g11_i4	BCLA3_HUMAN	0.670784	2.87505e-07	22.4682	24.4232	26.4898	22.692	23.2643	21.6046	21.1782	17.4519	25.2462	21.6428	18.1672	31.8058	32.0738	30.5426	26.7988	31.4459	26.8598	34.8009	34.8939	28.156	30.1705	25.014	30.872	44.1942	38.6836	36.5609	39.8861	36.5609	44.761	38.9719	38.4107	48.3566	46.9745	43.2022
c1076756_g11_i5	BCLA3_HUMAN	NA	NA	0	0	0	0.131863	0	0	0	0.12794	0	0	0	0	0.156075	0	0	0	0	0	0.203964	0	0	0	0.279632	0	0.176533	0	0	0	0	0	0	0	0	0
c1076756_g11_i6	BCLA3_HUMAN	0.535457	0.295038	0.0589615	0.0457859	0.0740269	0.118904	0.342339	0.106992	0.0351602	0	0.390244	0.317924	0.169668	0.170358	0.0486748	0.244014	0.146332	0.405358	0.106306	0.117971	0.115185	0.26928	0.374196	0.244571	0.332237	0.355856	0.236756	0.48054	0.266149	0.48054	0.285318	0.0508202	0.262654	0.619318	0.314738	0.0580256
c1076756_g11_i7	BCLA3_HUMAN	0.430566	0.00435785	2.92274	2.64682	1.90805	2.47607	1.6176	2.89394	1.68516	2.30055	1.89986	2.92451	1.81871	1.40151	1.87742	1.87356	1.64948	3.17878	1.88524	1.71448	2.13316	2.70821	2.07355	2.27374	3.05512	3.52071	4.11432	3.15138	3.23805	3.15138	3.1086	2.98144	2.28548	3.21082	3.85668	4.43766
c1319577_g1_i1	DYTN_HUMAN	NA	NA	0	0	0	0	0	0	0	0	0	0	0	0	0	0	0	0	0	0	0	0	0	0	0	0	0	0	0	0	0	0	0	0	0	0
c1083755_g1_i1	CCD78_HUMAN	0.241909	0.0160289	0.374091	0.623057	0.488466	1.0202	0.713743	0.413669	1.14955	0.92062	0.880505	0.607699	0.354375	0.590997	0.697814	0.943629	0.864378	0.787625	0.689177	0.572493	0.59928	0.856825	1.0178	1.02619	0.90658	0.972896	0.421069	0.685328	0.556173	0.685328	0.726809	0.305223	0.763604	0.672174	0.779509	0.702025
c1083755_g1_i2	CCD78_HUMAN	NA	NA	0.0607694	0	0	0	0	0	0.0350131	0.0354957	0.0511409	0	0.0456468	0	0	0.042885	0	0	0.0600852	0.0487663	0	0	0	0	0.0555245	0	0	0	0.0633901	0	0	0	0	0	0.0914251	0
c1143789_g1_i1	KV229_HUMAN	NA	NA	0	0	0	0	0	0	0	0	0	0	0	0	0	0	0	0	0	0	0	0	0	0	0	0	0	0	0	0	0	0	0	0	0	0
c1078434_g3_i1	HFM1_HUMAN	NA	NA	0	0	0	0	0	0	0	0	0	0	0	0	0	0	0	0	0	0	0	0	0	0	0	0	0	0	0	0	0	0	0	0	0	0
c1078434_g3_i2	HFM1_HUMAN	NA	NA	0	0	0	0	0	0	0	0	0	0	0	0	0	0	0	0	0	0	0	0	0	0	0	0	0	0	0	0	0	0	0	0	0	0
c1078434_g4_i2	HFM1_HUMAN	0.284275	0.0162837	0.850089	0.426486	1.66415	0.636261	2.36553	3.17797	1.4301	1.36835	2.03155	1.12058	1.90429	0.93595	1.05339	1.83177	2.64984	1.08889	2.66027	0.490268	1.05497	1.04677	1.17802	0.747441	2.42136	0.910747	0.147671	0.612941	0.168803	0.612941	1.03211	1.12993	1.40847	0.965311	1.51984	1.00183
c1078434_g5_i1	HFM1_HUMAN	NA	NA	0	0	0	0	0	0	0	0	0	0	0	0	0	0	0	0	0	0	0	0	0	0	0	0	0	0	0	0	0	0	0	0	0	0
c1078434_g3_i3	HFM1_HUMAN	NA	NA	0	0	0	0	0	0	0	0	0	0	0.0388311	0	0	0	0	0	0	0	0	0	0	0	0	0	0	0	0	0	0	0	0	0	0	0
c1078434_g5_i2	HFM1_HUMAN	NA	NA	0.0758756	0	0.0568654	0.0525575	0.0556788	0	0.0508096	0	0.174298	0.0748237	0.0605468	0	0	0.0507252	0	0	0	0	0	0.0707249	0.111037	0	0	0	0	0	0	0	0	0.0634528	0	0	0	0
c1078434_g5_i3	HFM1_HUMAN	NA	NA	0	0	0	0	0	0	0	0	0	0	0	0	0	0	0	0	0	0	0	0	0	0	0	0	0	0	0	0	0	0	0	0	0	0
c1032992_g1_i1	ZN320_HUMAN	0.447848	0.13057	0.98818	0.788807	2.52043	1.77608	1.96747	1.60086	0.357378	1.40106	3.6407	2.12455	2.12199	1.73538	3.28268	2.52105	1.87393	2.43395	3.48685	5.35879	2.12117	0.969527	2.02135	2.92851	1.33932	4.55819	2.06012	2.71951	1.39462	2.71951	6.58835	3.71047	4.98419	3.13527	6.62197	2.78758
c1075496_g4_i1	WDR27_HUMAN	NA	NA	0	0	0	0	0	0	0	0	0	0	0	0.225355	0.146764	0	0	0	0	0	0.0911889	0	0	0	0.173217	0	0	0	0	0	0	0	0	0	0	0
c1075496_g4_i2	WDR27_HUMAN	NA	NA	0.49565	0.617507	0	0.66131	0.608606	0.710171	0	0.403405	0.602207	0	0	0	0	0	0.641218	0	0	0	0	0.381492	0.404678	0.244482	0	0	0.796463	0	0	0	0	0	0.549514	0.517111	0	0
c1075496_g4_i3	WDR27_HUMAN	NA	NA	0	0	0	0	0	0	0.382368	0	0	0.274916	0.322524	0	0	0	0	0	0.263066	0.00854423	0.199021	0	0	0	0.217658	0.00409589	0	0	0.748738	0	1.15859	0	0	0	0	0.835832
c1075496_g4_i4	WDR27_HUMAN	NA	NA	0	0	0.291237	4.16465e-07	0	0	0	0	0	0	0	0	0	0.328528	1.73667e-08	0.244892	0	0.396205	0	0	0	0.178608	0	0.275951	1.57287e-05	0	0	0	0	0.805577	0	0	0.481134	0
c1075496_g4_i5	WDR27_HUMAN	0.298057	0.00617893	1.26567	0.734897	1.387	1.55596	1.24937	1.07272	1.0887	0.979696	0.551794	1.37439	1.47922	2.49939	0.887774	1.72159	1.94496	2.05805	1.38363	2.39987	0.973067	1.01188	2.55581	1.77406	1.67698	3.17377	3.24136	3.15528	2.10313	3.15528	2.57575	3.64938	2.35679	3.39925	4.13016	3.70091
c1075496_g4_i6	WDR27_HUMAN	NA	NA	0	0	0	0	0	0	0	0	0	0	0	0	0	0	0	0	0	0	0	0.174314	0	0.0578591	0	0	0	0.5941	0	0.5941	0	1.76451e-09	0.000146192	0	0	0
c1314152_g1_i1	WDR27_HUMAN	NA	NA	7.96796	0.642832	1.20445	1.19256	0	1.30708	0.576904	0	0.65977	1.76551	0	0.705663	2.03265	0	0.612515	3.01394	2.16156	0.727234	0	0	0	0	0	1.68156	1.35581	0.921155	0	0.921155	0.852902	0.766183	0.820503	0	0.999203	0.774246
c1510780_g1_i1	WDR27_HUMAN	0.00912527	0.00387	10.8325	7.6498	5.95225	3.88164	5.54042	4.0788	2.18786	0.328978	3.62765	6.15517	1.40452	3.57502	2.6603	3.93568	7.58589	3.45744	9.94135	7.79513	3.18779	1.86872	1.69051	3.42895	2.27937	6.42823	6.51102	7.40372	4.62129	7.40372	3.77311	4.86747	3.10142	0	0.574791	4.12594
c1087020_g3_i1	NBAS_HUMAN	0.20289	0.000407728	3.38948	2.38903	3.78952	3.71401	3.16238	3.67634	3.35263	4.03845	5.63776	2.58097	3.43045	4.88502	5.44638	5.47554	3.83284	5.01643	4.3796	3.73245	5.29418	6.62459	5.93325	4.9681	4.69757	5.65916	6.79976	4.50147	6.10267	4.50147	5.36762	6.38652	6.65411	6.95547	6.0505	6.06945
c1087020_g3_i2	NBAS_HUMAN	0.379568	0.0164922	0.72156	0.628774	0.741091	0.800919	0.761653	0.648945	0.322748	0.394122	1.77421	0.836239	0.308736	1.1653	1.80044	1.28232	0.610601	0.317792	0.716983	0.440491	0.581681	1.14912	1.43971	1.29256	0.793001	0.832128	2.15041	1.66714	1.18022	1.66714	2.48572	1.05263	2.08919	2.0937	2.24678	1.69232
c1077697_g2_i2	SYTC2_HUMAN	0.911716	0.157366	3.36074	0.885163	1.40826	3.47117	1.21484	3.2422	2.40109	2.06353	3.91182	0.877523	3.46377	5.84016	2.97696	2.68831	1.7254	3.71669	4.15763	1.39766	1.84398	2.831	2.51547	2.04176	2.84876	8.38328	2.59578	2.27833	7.23033	2.27833	5.42653	6.01928	3.57889	6.15525	5.3897	5.62867
c1077697_g2_i3	SYTC2_HUMAN	NA	NA	0	0	0	0	0	0	0	0.793711	0	0.739626	0	0	0	0	0	0	0	0.786929	0.880073	0	0	0	0	0	0.772092	12.1143	0	12.1143	0	0.381038	0.694521	0	0	0
c1077697_g2_i4	SYTC2_HUMAN	0.470452	0.0619437	14.1171	23.4606	18.3216	14.761	20.6866	11.7958	14.6494	24.9457	15.0032	23.4867	18.9019	15.5464	15.8037	27.5549	25.4494	16.4773	15.8541	24.7918	25.5356	24.2888	26.8418	25.1473	24.3158	23.1134	45.5699	28.8471	28.3419	28.8471	30.4855	26.8955	39.8893	24.9236	31.5126	26.3653
c1077697_g2_i5	SYTC2_HUMAN	NA	NA	0	0	0	0	0	0	0	0	0	0	0	0	0	0	0	0	0	0	0	0	0	0	0	0	0	0	0	0	0	0.496527	0	0	0	0
c1092165_g2_i2	TM218_HUMAN	0.154073	9.62571e-06	5.15754	5.26427	4.07961	5.14078	5.26118	5.19369	4.03224	5.97795	5.40863	4.70035	5.57702	6.02437	4.67368	5.58881	5.53129	5.9036	5.04757	4.49602	5.55956	6.11794	7.18837	5.6258	5.86692	8.59841	8.23158	6.32813	7.2628	6.32813	10.359	7.79917	8.84759	9.24158	10.4896	7.58975
c1081731_g1_i1	TESP1_HUMAN	NA	NA	0.607166	6.02162e-10	1.36113e-09	0.00634212	1.99578e-09	4.12856e-10	2.77623e-10	6.36888e-10	0.762275	1.69301e-09	4.61367e-09	1.28306	7.37852e-10	1.67589e-09	0.721965	0.762115	1.15775e-09	9.32904e-10	3.38948e-09	1.02545e-09	0.519903	7.47027e-10	0.45923	0	1.03303e-09	0	1.82149e-09	0	0.00415569	1.74637e-09	0	5.63221e-10	3.81694e-10	4.20562e-10
c1081731_g1_i2	TESP1_HUMAN	NA	NA	0	5.28258e-08	0	0.49676	1.35597e-07	0	0	0	0	0	0	0	0	0	0	0	0	0	0	0	0	6.6253e-08	0	0	7.90653e-08	0	0	0	0.384244	1.19023e-07	7.64555e-09	4.8513e-08	2.9767e-08	0
c1081731_g1_i3	TESP1_HUMAN	1	0.963113	0	0.60358	1.48347	0	0.612444	0.417856	0.445852	0.525643	0	0.700792	0.524284	0.0104205	0.959137	0.560435	0	0	0.58562	0.587979	1.09346	0.694592	0	0.787571	0	0.49549	0.550368	0.202028	0.751257	0.202028	0	0.543842	0.266233	0.518647	0.221788	0.455069
c638230_g1_i1	SMCO3_HUMAN	NA	NA	0	0	0	0	0	0	0	0	0	0	0	0	0	0	0	0	0.396325	0	0	0	0	0	0	0	0.374635	0	0	0	0	0	0	0	0	0
c1040003_g1_i1	SMCO3_HUMAN	0.457666	0.046467	0.161316	0.921639	0.602554	0.723099	0.38638	1.00464	0.42452	0.516843	0.340769	0.78345	0.89533	0.431734	0.0703275	0.853673	0.304743	1.2093	0.652893	0.456662	0.416983	0.574689	0.205591	0.692558	0.224702	0.253224	0.887547	0.12366	0.707104	0.12366	0.466406	0.223668	0.404822	0	0.100704	0.309881
c1079010_g13_i1	SMCO3_HUMAN	NA	NA	0	0	0	0	0	0	0	0	0.0895706	0	0	0	0	0.0800995	0	0	0	0.0999479	0	0.107815	0	0	0	0	0.718655	0.17319	0.928698	0.17319	0.514558	0.294983	0.21337	0.489734	0.794328	0.101835
c1086947_g5_i1	SMCO3_HUMAN	0.390859	0.136991	0.948396	0.276795	0.20278	1.16657	0.162351	0.732307	1.58186	0.482714	0.343999	0.219484	0.502993	1.20952	0.532934	0.513081	0.204827	0.508417	1.09821	1.15294	0.817714	0.276362	0.461348	1.33958	1.13405	0.496914	0.459197	0.706205	0.330576	0.706205	0.260611	0.250434	0.680203	0.250434	0.508216	0.977458
c1374229_g1_i1	SMCO3_HUMAN	NA	NA	0	0	0	0	0	0	0	0	0	0	0	0	0	0	0	0	0.897948	0	0	0	0	0	0	0	0	0	0	0	0	0	0	0	0	0
c1083062_g2_i2	HYKK_HUMAN	0.179162	0.000206245	0.791935	1.00325	1.99622e-08	0.315805	0.662369	0.405832	0.735411	0.888027	1.31525	1.05145	0.678688	1.44097	1.32978	0.000248026	1.86818	2.21259	0.521903	1.33404	1.1272	1.21897	2.45289	1.49035	1.94905	3.35194	5.28225	5.19632	3.69753	5.19632	8.65763	4.98481	5.90172	8.33875	5.77721	7.52549
c1083062_g2_i3	HYKK_HUMAN	0.962408	0.000874802	0	0	0.493446	0.425223	0	0.158287	0	0.257815	0	0	0.739214	0.50172	0	1.15667	0.271861	0	0.779336	0	0.320546	1.02577	0.335089	0	0	3.50343	2.82526	0.778886	2.65211	0.778886	1.47641	2.6848	2.49411	1.155	4.47101	0.749948
c1248457_g1_i1	HMX2_HUMAN	NA	NA	0	0	0	0	0	0	0	0	0	0	0	0	0	0	0	0	0	0	0	0	0	0	0	0	0	0	0	0	0	0	0	0	0	0
c1033526_g1_i1	F234B_HUMAN	0.0491682	9.78237e-05	6.39397	7.87201	6.52123	9.57999	8.0226	8.67827	11.4133	9.7058	8.52996	6.72572	8.77298	9.7398	8.15795	12.722	10.0899	10.6215	12.3735	7.88066	8.83752	11.5274	14.2446	11.8481	11.8932	12.7954	16.0997	11.4821	13.9254	11.4821	16.0221	14.8917	14.4264	17.5264	17.8387	14.3618
c1072094_g1_i1	MEIOC_HUMAN	NA	NA	0	0	0	0	0	0	0	0	0	0	0	0	0	0	0	0	0	0	0	0	0	0	0	0	0	0	0	0	0	0	0	0	0	0
c1072094_g1_i2	MEIOC_HUMAN	NA	NA	0	0	0	0	0	0	0.0293181	0	0	0	0	0	0	0	0	0	0	0	0	0	0	0	0	0	0	0	0	0	0	0	0.0389472	0	0	0.0374137
c1072094_g1_i3	MEIOC_HUMAN	NA	NA	0	0	0	0	0	0	0	0	0	0	0	0	0	0	0	0	0	0	0	0	0	0	0	0	0	0	0	0	0	0	0	0	0	0
c1075401_g1_i4	MEIOC_HUMAN	NA	NA	0	0	0	0.350753	0.371102	0.387975	0	0	0	0	0.437521	0	0	0	0	0	2.65701e-05	2.33682e-06	5.28073e-08	0	0.398276	0	0	0.48872	0	0	0.456638	0	0.596339	0.427681	0	0.398175	0	0
c1075401_g1_i5	MEIOC_HUMAN	0.699147	0.482251	0.316195	0.131661	0.863459	0.362963	0.510442	0.804604	0.365834	0.343375	0.410819	0.51854	0.149722	0.858642	0.141931	0.121865	0.852586	0.401307	0.724035	0	0.551284	0.164733	0.82471	0.970136	0.301587	1.52779	0.952035	0.208594	0.786294	0.208594	0.60957	0.603347	0.485162	1.01239	0.804991	0.310491
c1075401_g1_i6	MEIOC_HUMAN	NA	NA	0.000766094	0.501274	0.00011742	0.000243368	0.488333	0	6.00702e-05	2.52727e-05	6.28096e-05	1.31967	7.60949e-05	0.728038	1.25953	0.000393483	5.23773e-05	0.00036283	0.552837	0.000112348	0.703035	1.25516	9.79877e-05	1.0543	1.61855e-05	0.000126308	0.000108583	1.74275e-05	1.00148	1.74275e-05	1.09138	0.000149557	3.58389e-05	0.000120195	0.000154147	0.000212152
c1075401_g1_i7	MEIOC_HUMAN	0.430818	0.133419	3.492	4.92178	2.41996	1.03943	2.94426	3.08495	1.57801	2.38843	3.85082	4.49196	2.39356	5.2662	3.41106	2.41445	4.17256	3.76675	3.50868	4.5999	3.79641	4.16491	3.95386	2.55286	5.24704	2.80314	4.72315	4.15984	3.16773	4.15984	4.80549	3.56854	5.61977	5.28641	7.00476	4.78276
c1075401_g1_i9	MEIOC_HUMAN	NA	NA	0.0100842	0.00259426	1.84108e-09	0.00786918	0.0126198	0.0158133	0.00657588	0.00703218	0.00715617	0.0121089	0.00442033	0.0187407	0.00264758	0.00294907	0.0127189	0.00942247	0.0162313	0	0.0134967	0.00348503	0.017442	0.0189285	0.00449524	0.0226751	0.0211647	0.00279323	0.0182795	0.00279323	0.01163	0	0.0073347	0.0202793	0.0175718	0.00602301
c1075401_g1_i10	MEIOC_HUMAN	0.939163	0.677162	1.80328	3.43296e-10	0.851461	1.36622	0	0	0.514481	0.161369	0.577424	0.00154066	0.212977	9.06284e-07	0	1.72447	0.683048	1.70241	3.59903e-10	0.646431	1.00332e-06	0.00120337	0.581745	0.000902857	0.211411	1.66585	0.576242	0.292	0	0.292	0	0.624641	0.453559	0.806648	0.85233	1.53046
c1071017_g2_i1	CCD66_HUMAN	0.527302	0.259861	1.72117	0	0.724964	0.00668319	2.87464e-07	0.79656	8.44703e-09	0.00110348	0.567156	0.555966	0.13432	0	8.07687e-08	0	4.58029e-08	0	0	0.684121	1.03484e-06	0.53365	0.740197	1.54726	0.004132	0	0.105786	1.44051	1.45108	1.44051	1.26219	1.71568	9.05078e-09	4.57921e-06	1.57086	0.756743
c1071017_g2_i2	CCD66_HUMAN	NA	NA	0.00446541	0	0	1.55164	0	0.196669	0.945555	0	0	1.87686	0	0	0	0	0	0	0	0	0	0	0.885451	0	0.0501882	0	0	0.00101092	0	0.00101092	0	0	3.84963e-09	0	2.75514e-07	0.688619
c1071017_g11_i1	CCD66_HUMAN	0.870389	0.810653	1.84825	0.705784	0.873476	1.35135	0	0.963328	1.17968	0.38855	1.00527	1.57744	0	0.512403	1.17627	0.736497	0.852121	0.823765	1.46837	0.407477	1.05604	0.220565	1.45512	1.11348	0.28109	1.04234	0.000205371	3.73577	1.87965	3.73577	1.53745	2.13755	1.22473	0.872296	0.848375	2.15746
c1071017_g11_i2	CCD66_HUMAN	0.903963	0.313158	0	0.133085	0	0.295513	0	0.166118	0.139143	0.157721	0.168928	0	0.187511	0.32017	0.173325	0.650438	0.698169	0.391702	0.386863	0	0.519701	0.203609	0.512089	0.171821	0.202788	0.180531	0.844866	0.514004	0.391413	0.514004	0.473313	0	0.60757	0.349498	0	0.577356
c1071017_g11_i4	CCD66_HUMAN	0.873721	0.568141	0.0824084	1.44173	1.35487	0	1.89538	0.711825	0	0.979081	0.92174	0.12678	0.740036	2.28915	1.4891	1.08453	1.66757	1.80633	1.3712	1.91275	1.58975	1.2995	0.000235475	1.06728e-08	1.6658	2.25217	2.00115	0	1.14272e-06	0	0.461517	0.0528929	1.41783	1.46529	1.23265	0.0002725
c795046_g1_i1	TYW5_HUMAN	0.0155243	0.00713602	11.7088	6.84237	6.38368	7.98258	7.37534	4.63399	3.4335	0.998705	4.03399	9.52781	2.89777	4.29443	4.47259	3.75116	7.30188	3.99425	10.2188	6.35764	6.57044	2.42111	2.69656	4.96735	2.21886	10.6447	8.2948	8.93693	4.25033	8.93693	2.97725	5.60698	5.05404	0.18442	2.23832	4.97287
c1058465_g3_i1	TYW5_HUMAN	NA	NA	0.587976	0	0	0.318217	0	0.379527	0	0	0	0	0.370459	0.756406	0	0	0.361416	0	0	0	0	0	0	0.37568	0	0.496116	0	0	0	0	0.455332	0	0	0.415152	0	0
c1058465_g4_i2	TYW5_HUMAN	0.310853	0.000284693	7.36205	7.48978	9.5713	9.62544	8.52412	8.01423	8.29461	8.9192	8.21981	6.57447	7.80739	6.96108	9.14682	10.3086	9.19743	7.4433	7.6385	9.37696	6.84285	10.3935	9.66512	9.40654	10.6866	11.0284	8.22958	11.2218	8.21044	11.2218	9.99773	10.431	11.6071	11.7534	10.9466	10.0005
c1058465_g4_i3	TYW5_HUMAN	NA	NA	0	0	0	0	0	0	0	0	0	0	0	0	0	0	0	0	0	0	0.424841	0	0	0	0	0	0	0	0	0	0	0	0	0	0	0
c1076279_g4_i1	DEND3_HUMAN	0.26637	0.000523981	1.61878	2.3835	1.52327	2.51408	1.88653	1.88971	1.40743	1.15675	1.49917	1.46891	1.27395	1.4486	2.05688	2.93953	2.16189	2.7204	2.69271	1.88117	1.89267	2.00457	1.938	2.01477	1.40209	2.20535	2.12539	1.67998	2.05822	1.67998	1.72798	1.95717	2.05778	1.72288	1.88465	1.93352
c1505213_g1_i1	DEND3_HUMAN	0.00830611	0.00368781	6.13867	3.58118	6.51224	2.82766	5.08542	3.40769	2.65651	0.196511	2.30317	7.45892	0.246002	3.2016	3.05192	1.64304	7.14015	2.40157	4.92306	2.81162	3.09747	0.827758	0.230663	4.94163	1.01434	4.01026	6.28582	2.2418	3.17243	2.2418	2.49955	4.39803	4.18724	0.253379	0.682565	2.62386
c1090471_g1_i1	FUCM_HUMAN	0.451492	2.93417e-08	5.30244	6.7705	8.13335	7.60729	7.5639	7.65959	7.7592	6.03514	5.5538	5.90604	6.90756	5.8196	5.94703	9.15041	7.38198	6.24874	7.34691	5.59021	5.52572	7.352	7.78114	7.36979	7.79455	5.03174	5.14029	4.04086	4.91096	4.04086	5.33357	5.20042	4.97893	5.54854	5.86938	5.82464
c1129660_g1_i1	FUCM_HUMAN	NA	NA	0	0	0	0	0	0	0	0	0	0	0	0	0	0	0	0	0	0	0	0	0	0	0	0	0	0	0	0	0	0	0	0	0	0
c1072087_g1_i1	T131L_HUMAN	0.00823803	6.28634e-07	7.69879	7.66531	9.03861	10.0369	9.66937	10.9271	12.2333	11.5149	10.7543	7.98038	9.94324	9.29232	9.37225	14.1839	10.3757	12.4324	11.0219	9.22077	9.58416	11.8991	13.9893	12.7378	12.5055	16.0155	15.475	13.1163	14.9071	13.1163	18.6733	15.6997	18.0488	22.3172	20.765	20.0595
c1072087_g2_i1	T131L_HUMAN	NA	NA	0.544792	0	0.152094	0	0.140495	0	0.466943	0.12884	0.326518	0.203877	0.342636	0	0.157733	0.455578	0.313337	0	0	0.375841	0.149333	0.582604	0.168314	0.311326	0	0.715061	0.33219	0	0	0	0	0.37055	0.204207	0.18783	0.460807	0.361399
c1294212_g1_i1	SSPO_HUMAN	NA	NA	0	0	0	0	0	0	0	0	0	0	0	0	0	0	0	0	0	0	0	0	0	0	0	0	0	0	0	0	0	0	0	0	0	0
c1352420_g1_i1	SSPO_HUMAN	NA	NA	0	0	0	0	0	0	0	0	0	0	0	0	0	0	0	0	0	0	0	0	0	0	0	0	0	0	0	0	0	0	0	0	0	0
c1367702_g1_i1	SSPO_HUMAN	NA	NA	0	0	0	0	0	0	0	0	0	0	0	0	0	0	0	0	0	0	0	0	0	0	0	0	0	0	0	0	0	0	0	0	0	0
c1089075_g1_i1	VWA8_HUMAN	0.588766	0.105819	0.230193	0.207208	0.238769	0.244761	0	0.313724	0.343911	0.47888	0.454326	0.719251	0.180304	0.405327	0.777599	1.40157	0.196104	0.411612	0.248005	0.375508	0.874732	0	0.315065	0.159757	0.493915	1.07143	1.16033	1.14675	1.12128	1.14675	1.27304	0.333337	0.463969	1.17096	0.891603	1.64293
c1089075_g1_i2	VWA8_HUMAN	NA	NA	0	0	0	0	0.566798	0	0	0.180548	0.27797	0.194704	0	0	0.190273	0.0727893	0.462859	0	0	0	0	0	0	0.549958	0	0.365448	0.290492	0	0.355551	0	0.61679	0	0	0	0.244869	0.985744
c1089075_g1_i3	VWA8_HUMAN	NA	NA	0	0	0	0	0	0	0	0	0	0	0	0	0	0.294772	0	0	0	0	0	0	0	0	0	0	0	0	0	0	0	0	0	0	0	0
c1089075_g1_i4	VWA8_HUMAN	NA	NA	0	0	1.61269	0	1.48766	0.167216	1.64885	0.142493	0	0.0525123	1.22104	0.26505	0.254555	0	0.00465849	3.5843	2.11438	1.06947	2.87062	1.18143	0.745677	3.09224	2.14687	0	0	3.02542	0.779018	3.02542	0	0	1.43161	0.747714	0.914651	0
c1089075_g1_i5	VWA8_HUMAN	0.366151	6.14189e-05	3.12434	2.85351	3.75914	3.86561	2.63399	3.42906	2.38392	2.80207	6.219	2.51845	2.31242	5.60019	6.02828	5.29402	3.99637	5.95116	4.72365	4.30602	5.98046	6.08449	6.23631	6.00173	5.20768	6.53599	5.48143	4.74499	6.17064	4.74499	4.71954	5.34794	5.24231	6.28248	6.04512	5.91542
c1089075_g1_i7	VWA8_HUMAN	NA	NA	0	0	0	0	0	0	0.06802	0	0	0	0	0	0	0	0	0	0	0	0	0	0	0	0	0	0	0	0	0	0	0	0	0	0	0
c1089075_g1_i8	VWA8_HUMAN	NA	NA	0	0	0	0	0	0	0	0	0	0	0	0	0	0	0	0	0	0	0	0	0	0	0	0	0	0	0	0	0	0	0	0	0	0
c1134590_g1_i1	VWA8_HUMAN	0.00984844	0.00386311	13.633	7.71267	9.80077	7.94774	9.5402	5.79542	5.54651	0.976884	4.0437	13.6316	4.64452	5.7561	6.53144	5.16287	10.39	8.73037	14.2799	8.75807	5.67844	3.33453	1.62414	7.28871	4.69988	8.02251	9.63094	9.95117	9.04358	9.95117	6.16097	6.3685	6.35017	0.379436	2.04989	6.43794
c1387900_g1_i1	VWA8_HUMAN	0.00851387	0.00125964	25.6475	11.2292	13.4963	12.8726	12.7506	15.8699	5.74211	2.18907	3.51192	12.5691	4.19589	5.37	15.2976	6.248	22.3727	9.09137	18.4977	8.86976	7.39473	4.83063	3.01254	6.80147	7.22412	15.1459	17.9526	5.45615	8.1089	5.45615	7.02537	8.69203	7.45977	1.11529	0.752825	9.28281
c1712342_g1_i1	VWA8_HUMAN	0.00772941	0.000438565	14.3283	8.79186	12.5912	5.51748	5.27953	7.56999	6.31095	1.17198	4.38223	10.6754	1.16368	5.57731	6.40629	5.36894	11.287	6.54516	10.2601	4.8567	4.26742	2.29488	2.19165	7.5695	4.52238	6.81842	9.98121	4.59827	8.47739	4.59827	5.68244	7.74062	2.00198	0.301775	0.406162	4.05963
c1054788_g2_i1	SBNO1_HUMAN	0.889714	0.506595	0.589434	1.75345	1.56324	1.38461	1.27725	0.655912	1.39392	1.63646	0.327093	2.28748	1.98581	3.32152	2.78572	0.897433	0.983628	0.546589	1.29965	2.74725	1.07016	2.02379	1.47356	1.2056	2.22266	2.47078	1.90926	3.7134	1.96368	3.7134	3.55314	2.59801	1.75234	4.03322	1.8683	2.80498
c1054788_g2_i2	SBNO1_HUMAN	0.51809	0.00809567	5.20291	7.48677	8.46756	5.95778	5.23208	4.42117	2.63441	4.90456	7.07986	6.35485	3.78986	10.2638	7.93445	6.35032	7.59961	7.76543	4.79451	9.60156	10.0001	8.47613	7.90051	5.65916	7.82691	11.6896	9.42925	9.76451	9.4469	9.76451	11.8716	8.26634	9.63661	11.7336	10.8546	10.3494
c1054788_g2_i3	SBNO1_HUMAN	0.322412	0.397974	3.84658	1.46823	2.55074	0.18547	1.41776	1.91007	0.619967	0.400457	2.76439	0.797065	0.224264	1.67726	4.08898	2.72166	0.879358	2.45715	1.28201	0.000765234	5.06018	1.59544	0.528887	1.44484	0.835582	2.98959	2.82856	2.38635e-07	2.628	2.38635e-07	1.13057	2.89823	3.18447	0.000307209	3.66685	2.33809
c1085375_g1_i1	LAMB4_HUMAN	NA	NA	0	0.426441	0.190843	0.880171	0	0.510228	1.08711	0.666787	0.297855	0	1.15704	0	0.281417	0	0	0	0	0	5.4221e-08	0	0.550067	0	0.00966217	1.27909e-06	0.475128	0	0	0	0	0.307695	0.534757	0	0	0
c1085375_g1_i2	LAMB4_HUMAN	NA	NA	0	0	0	0	0	0.210328	0.426408	0	0	0	0.226579	0	0	0	0	0	0	0	0	0	0.338109	0	0.144671	0	0	0	0	0	0	0	0	0	0.232615	0
c1085375_g1_i3	LAMB4_HUMAN	0.519125	0.722266	6.38059	0	0.405712	0	1.06562	1.87553	0.000924898	1.99305	3.92337	2.77585	1.23842	0.407336	1.14571	1.19776	0.686882	1.23124	0.573555	1.69301	0	0	1.58028	1.8473	2.42453	1.01547	1.0346	0.739033	0.877666	0.739033	1.24947	0.450726	9.72962e-07	0.543855	1.38489	2.20697e-06
c1085375_g1_i4	LAMB4_HUMAN	0.691174	0.00755715	0.329363	0.554186	0.467176	0	0.75712	1.08668	2.44723	1.15792	0.705341	0.733068	1.27521	0.076847	0	9.68397e-07	0.00146027	0.817974	0.00458079	3.15682e-10	0	0.773661	1.79642	0	0	0.253064	1.19377	0.600438	0	0.600438	3.01562e-08	0	0	5.13555e-06	0.313512	0
c1085375_g1_i5	LAMB4_HUMAN	0.349213	0.0104895	1.49875	3.61701	2.96426	9.13232	10.2717	9.95139	9.18933	7.54241	4.36203	2.91101	11.2828	0.930505	1.69914e-08	4.77361	1.5619	2.98457e-07	2.49357	0.00511424	1.88851	3.37461	1.08091	3.96264	1.01864	1.1084	0.0560479	6.4485e-07	1.78042	6.4485e-07	1.20441	3.62374	3.76917	3.20202	2.73109	3.32022
c1085375_g1_i6	LAMB4_HUMAN	NA	NA	0	0	0	0	0	0	0	0	0.0476061	0	0	0	0	3.08211e-07	0	0.609195	0	0.000485785	0.267451	0	1.40291e-05	0	0.461611	0.0208064	1.60224e-08	0.000138553	0	0.000138553	0	0	4.00496e-06	0.0783024	0	0.282893
c1085375_g1_i7	LAMB4_HUMAN	NA	NA	1.32401	0	0	0	0	1.25616	1.09002	4.29409	1.07198	3.36678	0	0	1.31283	2.21795	0	0	0	0	0	0	5.95784	0	0	1.57124	1.18359	0	0	0	2.53412	0	0	1.37912	0	0
c1085375_g1_i9	LAMB4_HUMAN	0.208394	0.000125986	4.62558	4.7313	2.49365	6.00638	6.47284	3.46214	5.07512	4.92653	4.13538	5.45817	6.76849	2.60225	1.49764	2.48141	1.754	2.44493	2.25436	1.63453	1.51456	3.33735	3.26716	3.04464	4.72198	1.64192	2.75077	2.59489	1.48167	2.59489	1.91461	2.05605	3.52307	3.39739	2.7652	2.23404
c1085375_g1_i10	LAMB4_HUMAN	NA	NA	0	0	0	0	0	0	0	0	0	0	0	0	0	0	0	0	0	0	0	0	0	0	0	0	0	0	0	0	0	0	0	0	0	0
c1085375_g1_i11	LAMB4_HUMAN	NA	NA	0.0713142	0	0	0	0	0	0	0	0	0	2.23666	0	0.0152839	1.18672	0	0	0	0	0.867208	0.344703	0	0	0	0	0	0	0	0	0	1.0505	0	0	0	0
c1085375_g1_i12	LAMB4_HUMAN	0.865591	0.639238	0.736719	0.804457	0.55923	1.65394	1.01696	2.17657	2.82781	2.93689	0.614415	2.42954	1.70385	1.36421	1.76442	3.39764	1.43194	3.67028	1.77681	0.527478	0.972998	1.48837	5.1817	2.00922	1.28865	2.25418	3.60243	2.29302	1.21568	2.29302	2.26787	0	2.54072	0.295997	0.537927	1.75924
c1073967_g1_i1	SIM30_HUMAN	0.359545	4.66442e-05	25.2246	29.3203	26.5782	28.4968	26.579	25.3105	29.1775	30.9822	22.2022	24.379	29.5397	38.2061	33.2744	39.7893	42.4409	37.0626	39.448	36.6282	34.9795	39.1302	44.3547	32.3908	43.9027	36.1733	33.6474	32.0813	33.2166	32.0813	38.673	37.0811	38.7423	41.105	41.2305	38.1478
c1080652_g1_i2	ISPD_HUMAN	0.511831	0.657794	1.03969	0	2.43252	0.457054	1.62079	0	0.396958	0.869641	1.16932	1.70471	2.15017	0	0.467195	1.09311	1.43776	2.2648	2.17649	3.09293e-08	1.34071	0	1.29941	0.753204	0.886022	1.88905	0.45728	1.06117	0	1.06117	1.02452	0	2.31546	0.881186	0.727446	2.26998
c1080652_g1_i4	ISPD_HUMAN	0.665717	0.0753977	2.08167	2.93703	1.18917	2.89437	1.64502	2.89333	3.17374	2.40878	3.03101	1.94303	1.24427	3.27346	3.41205	3.22646	3.27974	3.03823	1.97718	4.28273	3.23444	5.13267	2.63647	3.69423	4.18157	3.20324	4.82891	2.96998	4.53326	2.96998	4.03087	4.87777	2.61018	4.61477	5.14907	3.20714
c1091094_g3_i1	ISPD_HUMAN	NA	NA	0	0	0	0	0	0	0	0	0	0	0	0	0	0	0	0	0	0	0	0	0	0	0	0	0	0	0	0	0	0	0	0	0	0
c402518_g1_i1	F221A_HUMAN	NA	NA	0.0580311	0.0949349	0	0.0435209	0	0.241537	0	0	0	0.0627057	0	0	0	0	0	0	0	0	0	0	0	0.0998845	0.108066	0	0	0	0	0	0	0	0.0582822	0	0.07264	0
c402518_g1_i2	F221A_HUMAN	NA	NA	0	0	0	0	0	0	0.135287	0.1282	0	0	0	0	0	0	0.068055	0	0	0	0	0.09156	0	0	0	0	0	0	0	0	0	0	0	0	0	0
c1601238_g1_i1	F221A_HUMAN	0.0441253	0.0116392	6.35619	6.02085	6.1058	4.38702	6.18204	5.40699	3.80391	1.22015	4.5271	9.88494	1.52543	6.11804	5.09812	2.54922	9.78192	4.61569	9.42488	6.6073	3.94631	3.13872	1.19276	3.89603	2.36103	3.26037	6.98618	4.60114	4.92234	4.60114	3.7438	5.62732	3.75721	0.262244	2.47203	5.15796
c153828_g1_i1	Z804B_HUMAN	NA	NA	0	0	0	0	0	0	0	0	0	0	0	0	0	0	0	0	0	0	0	0	0	0	0	0	0	0	0	0	0	0	0	0	0	0
c1446604_g1_i1	Z804B_HUMAN	NA	NA	0	0	0	0	0	0	0.599647	0	0	0	0.717732	0	0	0	0	0	0	0	0	0	1.38513	0	0	0	0	0	0	0	0	0	0	0.770498	0	0
c1604970_g1_i1	Z804B_HUMAN	NA	NA	0	0	0	0.562253	0	0.61718	0	0	0	0	0.653025	0	0	0.557208	0	0	0	0	0	0	0	0	0	0	0	0	0	0	0	0.725693	0	0	0	0
c1714938_g1_i1	Z804B_HUMAN	NA	NA	0	0.0746432	0	0	0	0	0.0687301	0	0.0772525	0.0987485	0.0844486	0	0	0	0	0	0.0822447	0.0862422	0	0.0930286	0.232976	0	0.169814	0.0956988	0.0774259	0.143937	0.178062	0.143937	0.265157	0.253904	0.0918752	0.0844322	0	0
c1734648_g1_i1	Z804B_HUMAN	NA	NA	0	0	0	0	0	0.283009	0.254033	0	0	0	0	0.307506	0	0	0.263003	0	0	0.317544	0	0.343157	0	0	0	0.356966	0.870963	0	0	0	0.702064	0.324624	0.349825	0	0	0
c1078902_g5_i1	GTPBA_HUMAN	0.280994	2.39171e-05	45.7541	45.8371	47.9252	50.3509	46.2858	42.0751	42.2342	53.1293	47.2021	37.9395	55.6415	49.0867	47.6492	49.822	44.7937	47.3468	44.9259	50.5997	43.6103	50.4522	52.7244	49.4898	46.4589	62.0918	60.8704	61.527	57.0652	61.527	66.1906	66.054	58.9862	69.2902	63.7282	65.226
c1078902_g5_i2	GTPBA_HUMAN	NA	NA	0	0.282331	0	0	0	0	0	0.23558	0	0	0	0	0.424602	0	0.755148	0	0	0	0	0	0.789745	0	0.343956	0.36361	0	0	0	0	0.696075	0	0.355169	0	1.22248	0
c1078902_g5_i3	GTPBA_HUMAN	0.681136	0.696634	0	0.864268	0.778218	2.2444	0.843666	0.451784	0	0.351301	1.42144	1.15222	0.548089	0.435166	1.77277	0.413459	1.87526	1.83996	1.26975	2.01303	0.454664	0.615841	0	1.06848	0.584492	0.605357	1.3108	1.40256	1.52245	1.40256	1.51844	0.512533	0.542072	0.518736	0.344291	0.50696
c1078902_g5_i4	GTPBA_HUMAN	0.51809	0.2859	0	1.26832	0.37539	0.370537	0	0.440331	0.401406	0.722052	0.858472	0.555283	0.493268	0.444558	0	0.370535	1.06587	0.63029	1.28598	0.493847	1.74887	0.585323	0	0	0	0.522929	0.440478	0.922886	0.44683	0.922886	1.06605	2.35453	1.468	0.921033	0.64417	0.514679
c1083471_g1_i1	LRRD1_HUMAN	NA	NA	0.105329	0.0575649	0.0527804	0.0264339	0	0.175804	0.0265695	0.0250706	0	0.075969	0	0	0	0.0267178	0.0265626	0	0	0.0667354	0.0303235	0	0	0.0302865	0.0983386	0.0369172	0.0596535	0	0.17218	0	0.335931	0.0648742	0.141122	0.0325439	0.13219	0.135612
c1072518_g4_i1	WDR91_HUMAN	NA	NA	0	0.203202	0.303831	0.369584	0.209602	0.198228	0.0924567	0	0	0.453756	0	0.131863	0.341978	0.29736	0.232902	0.338725	0.565149	0.370947	0.406783	0.273538	0.11674	0.227133	0.724944	0.565669	0.439822	1.16397	0.530909	1.16397	0.594489	0.390232	1.38527	0.516889	0	0.885652
c1072518_g7_i1	WDR91_HUMAN	NA	NA	0	0	0	0	0	0	0	0	0	0	0	0	0	0	0	0	0	0	0	0	0	0	0	0	0	0	0	0	0	0	0	0	0	0.274906
c1072518_g7_i2	WDR91_HUMAN	0.302499	0.0126857	1.39095	1.44127	1.10789	0.563131	1.64215	0.865848	0.20329	1.21255	0.753207	0.687563	0.65779	1.40706	2.60487	2.481	1.74228	1.75623	1.15455	1.75141	2.34084	1.21804	2.84175	1.87704	1.44485	3.02109	4.22206	4.47756	3.766	4.47756	1.81555	2.45588	2.68481	3.00736	3.5934	2.38443
c1072518_g4_i2	WDR91_HUMAN	NA	NA	0	0	0	0	0	0	0	0	0.180998	0	0	0	0	0	0	0	0	0	0	0	0	0	0	0	0	0	0	0	0	0	0	0	0	2.50526e-05
c1072518_g7_i3	WDR91_HUMAN	0.514265	0.00946209	3.07868	5.20113	4.95205	4.9224	3.49748	4.15111	4.18438	3.85147	3.66915	4.7673	4.70679	4.16213	4.84092	4.75019	5.90612	6.77411	5.4441	4.29274	3.94122	6.47459	5.73065	6.80016	5.97727	3.92433	6.08195	5.57827	6.70206	5.57827	5.39253	5.64484	7.8456	5.61861	7.11005	3.9332
c1072518_g7_i4	WDR91_HUMAN	0.420035	0.583906	1.99864	1.09265	1.78363	1.37708	1.03749	0.367306	1.82109	2.07659	1.08053	0	1.43444	1.80449	2.17065	2.83959	2.24085	0	1.75382	2.24543	2.46327	1.25584	2.44682	0.610605	2.28096	4.50696	3.4197	2.00342	1.347	2.00342	2.74903	2.39252	0.740962	1.98547	2.19416e-06	2.92202
c1072518_g7_i5	WDR91_HUMAN	0.356693	0.044139	0.399067	0.0704064	0.309092	0.0597683	0.21801	0.141407	0.369725	0.248351	0.236907	0.523974	0.157871	0.3599	0.505456	0.584419	0.23593	0.304852	0.325084	0.498632	0.707415	0.253379	0.460387	0.291737	0.736615	0.411943	0.527024	0.858049	0.341418	0.858049	0.721536	0.94681	0.695192	0.886719	1.00545	1.15259
c945759_g1_i1	KLRG2_HUMAN	NA	NA	0	0	0	0	0	0	0	0	0	0	0.102134	0	0	0	0.0840254	0	0	0.104513	0	0	0	0	0.102972	0.116092	0	0	0.107905	0	0	0	0.111631	0	0	0.213014
c1073740_g1_i2	KLRG2_HUMAN	NA	NA	0	0.0906515	0	0	0	0.0921901	0.0833968	0	0	0	0.102232	0	0	0	0	0	0	0	0	0	0	0	0.103073	0	0	0	0	0	0	0	0	0	0.138599	0
c1079281_g1_i2	KLRG2_HUMAN	NA	NA	0	0	0.243057	0	0.378667	0	0.289086	0	0.252156	0	0	0	0.287651	0	0.284167	0	0	0	0	0	0	0	0.287186	0	0	0.211987	0	0.211987	0	0	0	0.346188	0	0.245531
c1051104_g1_i1	RAB19_HUMAN	0.454529	0.000764822	3.83623	6.25167	12.93	4.73269	8.84461	7.38862	9.92931	9.36658	4.902	7.39332	7.23347	3.38366	4.40017	4.48515	5.47927	6.79159	5.2979	6.24015	4.98114	9.99093	8.34595	4.24765	7.40652	4.26141	3.24285	4.11045	0.940414	4.11045	6.08847	5.12128	4.5843	0.716643	4.48153	3.8249
c1051104_g1_i2	RAB19_HUMAN	0.453289	0.00303374	2.77167	5.9932	6.40961	2.572	4.18669	5.41877	2.50842	10.1047	4.4788	2.0394	9.97784	3.97513	1.69504	4.55031	4.29857	3.72406	6.74674	1.76603	2.72848	4.88832	0.964065	7.79278	5.93165	0.857633	1.36146	0	3.87079	0	0.504398	0.66845	2.65118	3.76244	1.90434	2.67194
c1051104_g1_i3	RAB19_HUMAN	0.745553	0.380964	0	2.78948e-06	1.15601	3.6194	3.00334	1.90088	1.48538	1.13576	6.50685e-05	1.142	5.75392e-06	1.03174	0	2.89784e-08	2.39022e-07	0	1.10494	4.55602e-05	1.64515	2.46949	2.39272e-05	1.00429	4.4908	0	0.81649	0	0.000124621	0	9.20833e-06	2.52024e-05	2.58682e-05	8.0051e-05	0	2.32209
c1083418_g1_i1	LCHN_HUMAN	1	0.805764	0	0.128968	0.125019	0.349207	0.123189	0	0.234697	0	0.151263	0.613728	0	0.256375	0.144045	0	0	0	0	0	0.338726	0	0	0.264582	0.136917	0.359149	0	0.262902	0.205091	0.262902	0.174587	0	0.107969	0	0.197618	0.151077
c1083418_g1_i3	LCHN_HUMAN	NA	NA	0.146401	0	0	0	0	0	0	0	0	0	0	0	0	0	0	0	0	0	0	0	0	0	0	0	0	1.44004e-09	0	1.44004e-09	0	0	0	0	0	0
c1083418_g1_i4	LCHN_HUMAN	NA	NA	0	0	0	3.23183e-09	0	0.246173	0	0	0	0	0	0	0	0	0	0	0	0	0	0	0	0	0	0	0	0	0	0	0	0	0	0	0	0
c1083418_g1_i5	LCHN_HUMAN	NA	NA	1.01965e-05	1.06235	1.75738	0.0147173	2.15201	2.5485	0	7.35844e-05	3.92888	6.62114e-08	1.91807	3.6318	0.0522701	0	1.99927	3.83342	0.00450105	0	1.39382e-05	9.48272e-08	2.40001	6.09761e-08	2.00905	5.93853e-10	0	3.48671e-09	2.2481	3.48671e-09	0.000294897	3.46245	0	2.44257	0.000233909	2.48588
c1083418_g1_i6	LCHN_HUMAN	0.25891	0.284011	3.60243	2.80128	1.08209	2.9897	0.941237	2.74458e-06	1.83583	1.73294	9.83479e-05	3.15605	8.95925e-08	0.161675	4.08863	3.36226	1.56007	4.71112e-10	3.05363	3.36459	3.39813	3.12573	0.104472	2.62968	0.0657291	2.7581	2.91762	1.92664	1.38638	1.92664	2.54534	0.170253	2.63112	0.101523	3.15543	0
c1067736_g10_i2	GRIFN_HUMAN	NA	NA	0.250298	0.305121	0	0.0927976	0	0.103415	0	0	0	0.134747	0.110628	0.417752	0	0	0.464756	0	0.218597	0	0.322749	0.126512	0.105628	0.104697	0.485817	0	0.30532	0.425212	0.605465	0.425212	0.607374	0.112784	0.617853	0	0.151766	0
c1067736_g10_i3	GRIFN_HUMAN	NA	NA	0	0	0	0	0	0	0	0	0	0	0	0	0	0	0	0	0	0	0	0	0	0	0	0	0.378934	0	0	0	0	0	0.227556	0	0	0.41665
c1067736_g10_i4	GRIFN_HUMAN	NA	NA	0	0	0	0	0.12822	0	0	0	0	0	0	0	0	0.166393	0	0	0	0	0	0.111978	0	0	0	0	0	0	0	0	0	0	0	0.30527	0	0.21321
c1067736_g10_i6	GRIFN_HUMAN	NA	NA	0	0	0	0	0.153544	0	0	0	0	0	0.00380729	0.138676	0.107834	0	0.00750155	0.310468	0.00543703	0.116896	0.107227	0	0	0.00226984	0.322393	0.649682	1.94662e-08	0.00187039	0	0.00187039	0	0.00294433	0	0	0.00368828	0
c849965_g1_i1	CC14C_HUMAN	NA	NA	0	0	0	0	0	0	0	0	0	0.971851	0	0	0	0	0	0	0.399305	0	0	0	0	0.382213	0	0.463364	0	0.638961	0	0.638961	1.38624	0	0	0.410454	0	0
c1075699_g1_i1	SPT48_HUMAN	NA	NA	0.074633	0.307954	0.106743	0.309389	0.163665	0.342214	0.621323	1.02316	0.0455804	0.442747	0	0	0.0942446	0.122404	0	0	0.55586	0.19518	0	1.05256	0.229315	0	0.765906	0.112839	0	0	0	0	0.0515916	0.188614	0	0	0	0
c1075699_g1_i2	SPT48_HUMAN	NA	NA	0.117611	0	0.346608	0.0181248	0.652241	0.688719	0.0926979	0.588177	0	0.187531	1.14977	0.260497	0	0	0.0551504	0.273696	0.0352853	0.356328	0.31449	0.137222	0	0.313517	0.251433	0	0.061803	0	0.142321	0	0	0.0137161	0.0732601	0.269632	0.273553	0.280596
c1091256_g2_i1	MBLC1_HUMAN	0.506939	0.0408882	1.60001	1.1699	0.134264	0.928985	0.42739	1.19153	0.405627	0.747419	0.151749	0.770786	0.16796	1.27436	1.4173	1.44227	0.403877	1.34236	1.43153	0.84948	1.82036	0.706599	1.52895	0.908256	2.29123	2.81429	1.06017	0.895506	2.27891	0.895506	2.16782	1.14927	2.32426	1.81837	2.20857	1.72381
c1091256_g2_i2	MBLC1_HUMAN	0.436598	0.000161947	7.71992	8.78409	8.34263	9.1981	7.68851	6.75497	6.27956	5.95436	7.29	8.09708	6.48686	9.68311	11.8697	11.0018	11.2471	12.9434	11.5268	14.0916	10.9646	9.82043	12.0684	9.20691	9.05301	16.8612	16.0746	16.295	15.4542	16.295	11.7377	13.2617	7.79557	19.9957	15.6755	14.5441
c395171_g1_i1	PM2P1_HUMAN	NA	NA	0	0	0	0	0	0	0	0	0	0	0	0	0	0	0	0	0	0	0	0	0	0	0	0	0	0	0	0	0	0	0	0	0	0
c798693_g1_i1	GRD2I_HUMAN	NA	NA	0.187369	0.0763674	0.0698647	0	0.0747525	0	0	0	0.0790322	0	0	0	0	0	0	0	0.0841426	0	0.242	0	0	0.0803349	0.0868641	0	0	0	0	0	0	0.0866097	0	0	0	0
c1076149_g1_i1	GRD2I_HUMAN	0.408206	0.0249262	0.641837	0.151805	0.243474	0.313431	0.296475	0.0772574	0.554008	0.187625	0.293974	0.501091	0.519055	0.117585	0.0330021	0	0.210312	0.0580811	0.251014	0.219837	0.480039	0.237121	0	0.239593	0.345689	0.340712	0.5507	0.790736	0.63529	0.790736	1.37707	0.471042	1.16394	0.128743	0.687027	0.134078
c1076149_g1_i2	GRD2I_HUMAN	NA	NA	0.192366	0	0	0	0	0	0.146303	0.275342	0.492599	0	0	0.172366	0.170399	0.255699	0	0	0	0	0	0	0.127755	0	0	0	0	0	0	0	0	0	0	0	0.242394	0
c1079442_g1_i1	MTMRB_HUMAN	NA	NA	0	0.144071	0.0572963	0.058591	0	0	0	0	0.172272	0.0980557	0	0.0710328	0.0404655	0.00733632	0	0.113583	0.103734	0	0	0	0	0.205603	0.0917608	0.075423	0	0.175207	0	0.175207	0.212342	0.098955	0.105001	0	0.201025	0
c1079442_g1_i2	MTMRB_HUMAN	0.321897	1.18476e-07	0.371855	0.569758	0.204705	0.365156	0.538776	0.473793	0.4836	0.468357	0.401099	0.307428	0.682706	0.321396	0.125045	0.307876	0.294863	0.356734	0.104336	0.16875	0.260224	0.382221	0.637902	0.53287	0.312525	1.27664	3.29898	1.28962	1.34084	1.28962	1.40564	1.17236	2.38053	1.67677	1.25857	1.31931
c1080473_g1_i1	EFCB5_HUMAN	0.621065	0.014914	0.146143	0.0342774	0.188673	0.0945407	0.183856	0.401364	0.110818	0.208901	0.177738	0.339061	0.0588482	0.0747426	0.14734	0.0796006	0.0474031	0	0.132286	0.119317	0.0360896	0.0428978	0.053696	0.180355	0.0585742	0.329775	0.23083	0.225335	0.369381	0.225335	0.29896	0.443559	0.335775	0.542541	0.0262443	0.16155
c1472400_g1_i1	EFCB5_HUMAN	0.170159	0.0358938	8.1896	4.7576	8.37846	4.8158	4.42149	3.31768	2.70497	1.04806	3.66426	7.15519	1.61555	3.9344	4.65195	1.63158	6.73339	4.113	9.50265	8.45115	5.72659	4.02105	1.8327	4.38332	1.68198	3.04496	6.49392	1.11504	5.2504	1.11504	1.87548	4.50231	5.59659	0.336893	1.81231	5.92804
c1066944_g2_i2	EME2_HUMAN	0.353769	0.0138432	1.34711	1.07238	1.27637	1.45133	0.960635	1.65477	2.64002	1.93503	1.52305	0.702716	1.54258	1.44106	1.32138	2.07291	1.50051	1.69571	1.37918	0.904196	1.44299	2.00136	2.36795	1.92103	1.24274	1.60286	1.70561	1.28765	2.20347	1.28765	2.7221	2.01088	2.22986	1.61665	2.20188	1.85398
c897455_g1_i1	S35F4_HUMAN	NA	NA	0.0808898	0	0	0.0604291	0.0645811	0.2015	0.111152	0.0575913	0	0.0872992	0.0748209	0	0.0705266	0	0	0.101063	0.145501	0	0.0696962	0	0.0687251	0	0	0	0	0	0.0787903	0	0.0779607	0	0.0811967	0	0	0
c897455_g1_i2	S35F4_HUMAN	NA	NA	0	0.146435	0	0	0.287907	0	0.0231516	0	0	0	0	0.160716	0	0.135	0	0	0	0	0	0.181566	0	0	0	0	0	0	0.173828	0	0	0	0	0	0.223603	0
c1059840_g1_i2	CE049_HUMAN	NA	NA	0	0.120823	0.220613	0.220078	0	0.245627	0.44388	0.316897	0	0.160237	0.135442	0	0	0	0.112396	0	0	0	0	0.150085	0	0.127066	0.137271	0	0.125449	0.264436	0	0.264436	0.290388	0.137844	0.298683	0.136725	0.553838	0.283973
c1086720_g1_i1	XIRP2_HUMAN	0.868563	7.74392e-12	13.7882	8.46254	6.50685	6.64426	7.40862	10.465	5.00177	11.4251	15.3305	8.72507	13.7187	5.30437	2.7748	2.01183	2.93834	4.01369	2.0817	3.07963	3.46427	5.37599	4.59609	6.47594	5.37556	0.40365	0.398669	0.361377	0.62731	0.361377	0.28625	0.276092	0.900646	0	0.0535278	0.041184
c1086720_g2_i1	XIRP2_HUMAN	0.334754	1.18272e-12	16.1365	13.7753	7.81684	6.88861	7.82668	11.9796	4.218	15.364	19.4431	9.1263	13.5152	7.32049	4.09324	3.26661	4.74828	3.85961	2.36899	5.26947	3.45738	5.27169	6.81089	6.80184	4.4551	0.458509	0.37329	0	0.420978	0	0.456921	0	0.451282	0	0	0
c1086720_g3_i1	XIRP2_HUMAN	0.515757	1.96334e-14	17.238	11.6428	8.03444	9.81811	11.2129	13.672	8.08577	14.161	16.9129	9.49765	16.5829	5.71583	2.52587	2.96907	3.04301	5.61194	3.70228	4.5876	4.27533	5.51961	4.71968	7.1498	6.86227	0.489539	0.712955	0.296062	0.273232	0.296062	0.361907	0.433048	0.564073	0	0.116795	0
c1086720_g5_i1	XIRP2_HUMAN	0.358293	0.088114	1.48594	0.876176	1.13876	0.261092	0.819687	0.687888	0.676984	1.13773	1.76593	0.733389	1.55546	1.53951	1.19047	1.54308	0.966714	0	0.689424	1.43223	0.860459	0.603992	0.515544	0.996541	1.89983	0.789647	0.576352	0.856071	0.646161	0.856071	0.577918	0.423884	0.42212	0.226178	0.447759	0.199466
c1086720_g5_i2	XIRP2_HUMAN	0.804914	2.23723e-09	8.27	6.76155	3.06786	4.37323	4.42323	6.50948	3.16703	8.04844	8.63518	6.52367	8.09771	2.18072	1.11826	0.0166151	1.63709	3.43953	1.13523	1.20297	1.60527	2.93176	2.92447	4.35089	1.80866	0	0.344976	0	0.159429	0	0.0914776	0.0852389	0.402497	0	0	0
c1092297_g1_i1	XIRP2_HUMAN	0.315131	0.0287093	4.15193	1.77779	3.45635	2.25054	0.644897	8.47007	1.33497	6.73941	2.53464	3.37959	0.944485	1.4531	1.7308	1.84214	0.62714	0.56123	0.783548	1.21672	0.251473	0.632916	1.33812	0.768631	0.515822	2.27356	1.92949	0.000142778	2.12331	0.000142778	1.65692	1.47263	2.0353	1.75303	1.67222	1.64107
c1092297_g1_i5	XIRP2_HUMAN	0.091452	4.6806e-05	3.93497	4.76066	0	3.09377	6.48956	0.89872	3.53879	1.23639	3.60652	2.35315	4.96173	1.15918	0.314302	0.181323	0.917472	1.7028	0.669709	0.865744	2.26291	2.06736	2.2167	1.16328	1.63283	5.57508e-09	0.615551	1.57396	0	1.57396	0.354859	0.307992	0.91405	0	0	0
c1083460_g2_i1	FITM1_HUMAN	0.579349	1.01195e-11	5.23844	4.52715	3.47756	4.45555	4.10276	5.47477	3.77722	6.68406	6.02825	4.12327	7.35591	1.60399	0.83904	1.23767	1.14466	1.16044	0.912148	1.09277	1.13755	1.58112	1.58335	2.87767	1.15173	0.235816	0.380981	0.230058	0.275051	0.230058	0	0.18115	0.225231	0.129911	0	0.135364
c1083460_g2_i2	FITM1_HUMAN	NA	NA	0	0	0	0	0	0	0	0	0	0	0	0	0	0	0	0	0	0	0	0	1.65648e-07	0	0	0	0	0	0	0	0.236931	0	0	0	0.116673	0
c1053168_g2_i1	CL18A_HUMAN	NA	NA	0	0	0	0	0.118988	0	0.106773	0	0	0	0	0	0	0	0	0	0.0997815	0.0524094	0	0	0	0	0	0	0.281526	0	0	0	0	0	0.162487	0	0	0
c1085544_g1_i1	VP37C_HUMAN	0.291885	0.00144665	7.11489	7.33194	7.68158	7.1158	7.07869	5.86448	8.61099	5.04388	6.33412	7.49177	5.25546	8.1686	8.92975	7.43561	7.1556	9.94086	8.33863	7.05887	8.2725	10.3025	5.98456	7.71081	6.69143	5.85336	8.98532	6.83969	6.2889	6.83969	7.79818	6.17026	9.80477	7.34475	6.61162	6.3563
c1085533_g7_i1	CC151_HUMAN	NA	NA	0	0	0	0.0675473	0	0.173309	0.067869	0	0	0	0.189088	0	0	0	0	0	0	0	0	0	0	0	0	0	0	0	0	0	0	0	0.044992	0	0	0
c1085533_g7_i2	CC151_HUMAN	NA	NA	0	0.041186	0.0377773	0	0	0.0573241	0	0.0717256	0.0213535	0.353144	0.000103058	0	0.0221203	0.019125	0.0189914	0	0.0227058	0.0238881	0.0216858	0	0.0215013	0.0650105	0.0703735	0.0528304	0.085346	0.0682939	0.0246515	0.0682939	0.0239735	0	0	0.0232825	0.189189	0
c1111444_g1_i1	CC151_HUMAN	0.00910521	0.00414726	11.6115	7.89172	6.94483	4.36961	6.70046	4.35712	5.35531	1.06712	2.59713	11.8076	1.80439	4.21163	4.77356	3.11741	8.94532	5.05684	10.1801	7.21677	4.39051	2.44219	1.72	5.34191	2.85412	8.0796	8.75456	6.0084	5.84273	6.0084	4.11148	7.20105	4.88848	0.276763	1.68465	5.54404
c1046857_g1_i1	CFA69_HUMAN	0.46609	0.144815	0.163462	0.160842	0.0737436	0.24624	0.209271	0.163743	0.197989	0.210133	0.111164	0.0707476	0	0.409379	0.258961	0.32353	0.197883	0.164087	0.236441	0.186493	0.141196	0.368778	0.167867	0.31029	0.274782	0.206305	0.222228	0.0451786	0.128307	0.0451786	0.187609	0.211421	0.229973	0.212168	0.287286	0.189467
c1653667_g1_i1	CFA69_HUMAN	0.0640134	0.0348673	15.6862	4.57312	5.85841	5.25499	7.4868	3.48216	3.61411	0	4.70265	6.25077	0.614353	6.91399	2.40097	2.09379	6.55851	3.57859	8.96077	6.49523	4.34451	2.83509	2.36513	3.09244	1.30704	11.8964	5.42342	4.295	4.08097	4.295	3.78028	6.13035	4.3801	0.656766	0.885932	6.17332
c1071794_g1_i1	PSD1_HUMAN	NA	NA	0	0	0	0	0	0	0	0	0.0635358	0	0	0	0	0	0	0.147337	0	0	0	0	0	0	0	0	0	0	0	0	0	0.0961725	0	0.0836264	0	0
c1071794_g1_i2	PSD1_HUMAN	0.932638	0.340424	0.251566	0	0	0	0.353956	0	0.14707	0	0	0.137005	0.0207454	0.427332	0.393535	0.32085	0.20637	0	0.67346	0.0980531	0	0.170318	0.584507	0.00422499	0.65042	0	0.461645	0.354435	0.284145	0.354435	0.254194	0	0.115179	0.0783313	0.550995	0.406749
c1071794_g1_i3	PSD1_HUMAN	NA	NA	0	0.0366338	0	0	0	0.028812	0.256121	0	0.120081	0	0	0.302393	0	0.0398514	0.115126	0	0.299892	0	0.128787	0.200296	0.42069	0	0	0.391918	0	0.5949	0.206597	0.5949	0.148966	0.259712	0.0967445	0	0	0.236827
c1071794_g1_i4	PSD1_HUMAN	NA	NA	0	0.0570464	0.0685396	0.0605157	0	0.0511087	0	0.0571796	0.0681808	0	0.186852	0.265819	0	0.0756357	0.074884	0.165021	0	0.189005	0.203231	0.203853	0.170093	0.0852432	0	0.229935	0.252731	0	0.195018	0	0.0940924	0.21261	0.298348	0.15115	0.124605	0.0958851
c1071794_g1_i5	PSD1_HUMAN	NA	NA	0	0.0970026	0.274158	0.178132	0	0	0	0.168312	0	0	0	0	0	0	0	0.169612	0.000101435	0	0	0	0	0.457568	0	0	0	0	0	0	0	0	0	0.157597	0	0
c1071794_g1_i6	PSD1_HUMAN	NA	NA	0.0535141	0.111534	0.0386789	0.104968	0.20429	0.173193	0.127553	0.0646779	0	0	0	0	0.0836956	0	0.141336	0	0	0.118722	0.159746	0.230266	0	0	0	0	0.191595	0	0.0681103	0	0.336262	0.19031	4.97763e-09	0.000611871	0	0
c1074924_g1_i1	RGSL_HUMAN	NA	NA	0	0	0	0	0	0	0	0	0	0	0	0	0	0	0	0	0	0	0	0	0	0	0	0	0	0	0	0	0	0	0	0	0	0
c1032404_g1_i1	AN34B_HUMAN	NA	NA	0.155778	0	0	0	0	0	0.0392015	0	0	0.056127	0.0483932	0	0	0.0394185	0.117802	0	0	0	0.0448079	0.0530895	0	0	0	0	0	0	0	0	0	0	0.052158	0	0	0
c1032404_g1_i2	AN34B_HUMAN	NA	NA	0	0	0	0	0	0	0	0	0	0	0	0	0.0414412	0	0	0	0	0	0	0	0	0	0	0	0	0	0	0	0	0	0	0	0	0
c1032404_g1_i3	AN34B_HUMAN	NA	NA	0	0	0	0	0	0	0	0	0	0	0	0	0	0	0	0	0	0.142254	0	0	0.128145	0	0	0	0	0	0	0	0	0	0	0	0	0
c1022336_g1_i1	TM189_HUMAN	0.619662	0.209923	0.123476	0.197443	0.0895927	0.254439	0.0924952	0.392269	0	0.265862	0.100563	0.269832	0.209457	0.31189	0.416876	0.36667	0.410482	0.569589	0.623071	0.435832	0.101008	0.123875	0.292726	0.316095	0.216691	0.395817	0.301196	0.658769	0.319729	0.658769	0.445534	0.23821	0.501658	0.683204	0.308149	0.37839
c1022336_g1_i2	TM189_HUMAN	NA	NA	0	1.77126e-08	0	0.00779351	0.321105	3.06739e-08	0	1.44856e-07	1.86172e-07	2.67462e-06	4.38124	0	9.15146e-10	8.07761e-08	5.88475e-06	1.17876e-09	7.48672e-06	0	2.17139e-06	0.000383821	0	9.05402e-09	0	0	0	0.231744	0.00060062	0.231744	0	0	0	1.23197e-05	1.03723e-06	2.43591e-06
c1022336_g1_i3	TM189_HUMAN	0.895149	0.284463	26.1418	20.4859	20.5626	24.7765	22.2391	22.9395	20.5162	20.7813	21.5426	20.2067	13.4935	28.904	28.8495	26.0416	28.6753	29.6002	24.8915	25.4686	29.281	24.7639	24.5366	24.7026	25.5196	25.8656	27.295	21.8982	23.8123	21.8982	25.5942	26.2882	26.6361	26.4888	28.9594	26.1657
c227816_g2_i1	F149A_HUMAN	0.190187	0.112287	5.45198	1.33519	2.08357	1.89912	2.44464	1.54929	1.5708	0.334532	2.35798	4.06296	0.421781	1.88774	1.60625	0.701576	5.17721	1.46182	4.40622	2.40275	1.21636	1.41422	1.18206	1.60393	1.51418	5.61854	2.57749	5.11169	1.1289	5.11169	0.468995	2.41634	2.60949	0.215995	0	3.13325
c1053838_g1_i1	F149A_HUMAN	NA	NA	0	0.169171	0	0	0	0.217478	0.465794	0.24973	0.206126	0	0	1.07832	0	0	0	0	0	0	0	0	0	0	0.21152	0	0.259876	0	0	0	0.180027	0.408723	0	0	0	0
c1053838_g1_i2	F149A_HUMAN	NA	NA	0	0.120722	0.081944	0	0	0.131417	0	0	0.272427	0	0	0	0.58919	0	0.514969	0	0	0	0	0	1.93893e-10	0	0.167705	0	0	0	0.212404	0	0.126207	0	0	0	0	0
c1053838_g1_i3	F149A_HUMAN	0.782746	0.215105	1.37653	1.28499	0.631795	0.812549	0.941597	1.00189	0.469956	1.23093	1.03283	1.32006	1.02567	0.410892	0.528299	1.01783	0.833503	0.973165	0.922175	1.24415	0.905019	1.10597	1.55044	0.768503	0.676767	0.664831	0.527033	0.534648	0.395298	0.534648	0.469537	0.323213	0.634282	0.519313	0.595262	0.402518
c1076485_g3_i1	TPC13_HUMAN	NA	NA	0	0	0	0	0	0	0	0	0	0	0	0	0	0	0	0	0	0	0	0	0	0	0	0	0	0	0	0	0	0	0	0	0	0
c1076485_g5_i2	TPC13_HUMAN	0.276724	0.0461684	6.8349	5.46993	10.5545	8.14805	7.49889	9.59166	8.54298	5.80032	4.59858	4.04818	4.80642	7.10849	10.3941	6.82031	9.02488	7.72141	6.65332	5.08468	5.92071	7.38848	10.7471	10.1313	7.93138	7.71225	8.87951	13.4139	7.07947	13.4139	9.1188	6.49723	5.07083	6.82022	9.97505	10.6522
c1076485_g6_i1	TPC13_HUMAN	0.394537	0.122274	1.79633	1.74846	2.2814	2.43982	0.924898	1.75427	2.11112	0.96411	1.80546	0.814387	1.17298	1.24765	4.0971	3.97411	2.86161	2.94625	1.7452	0.661717	3.01765	2.05847	2.50829	1.57031	4.55265	1.16291	4.50636	2.31867	3.799	2.31867	3.30235	3.87335	3.8851	3.67256	4.13469	3.79395
c1076485_g7_i1	TPC13_HUMAN	0.324731	0.000537916	12.2303	9.73409	13.7458	14.7024	14.7973	9.5208	14.7599	16.1056	10.9988	12.3284	15.5048	14.4322	14.5161	20.1687	16.2652	13.2867	14.6261	19.1233	13.6734	18.6686	19.1103	16.8165	17.1699	21.3776	19.7197	23.9086	17.745	23.9086	19.6664	16.7394	16.2487	19.642	18.9637	19.8722
c1076485_g9_i1	TPC13_HUMAN	0.27705	0.00441232	16.2421	14.9916	17.0393	23.0157	12.5461	15.2253	19.4631	19.8326	13.7362	17.489	17.8803	24.528	18.9837	21.8494	19.6619	20.0485	18.8427	15.145	15.717	22.4395	27.8389	17.6571	22.0262	27.6231	20.766	19.4097	25.8032	19.4097	27.1294	22.4246	25.1471	21.6405	21.06	29.1509
c1076485_g7_i2	TPC13_HUMAN	NA	NA	0.918071	0	0	0.970085	0.817579	1.4134	0	1.21972	0.8324	0	0	0	0.392211	0.831756	0.876173	0.926771	1.7997	1.29232	0.606297	0	0.790923	0.415721	0.385977	1.56691	0.36747	2.86774	0.421745	2.86774	1.59973	0.442296	0.392183	1.24435	1.33235	0
c1062035_g1_i1	5HT3E_HUMAN	NA	NA	0	0	0	0	0	0	0	0	0	0	0	0	0	0	0	0	0	0	0	0	0	0	0	0	0	0	0	0	0	0	0	0	0	0
c1062035_g1_i3	5HT3E_HUMAN	NA	NA	0.0406671	0	0	0	0	0	0	0	0	0	0.038012	0	0	0.0309218	0	0	0	0	0	0.0416512	0	0	0	0	0.0345325	0	0	0	0	0	0	0	0	0
c1087345_g7_i2	5HT3E_HUMAN	NA	NA	0	0	0	0	0	0	0	0	0	0	0	0	0	0	0	0.808356	0	0	0	0	0	0	0	0	0	0	0	0	0.898514	0	0	0	0	0
c1087345_g7_i3	5HT3E_HUMAN	0.414122	0.294251	1.10436	0.706842	0.512561	1.27594	1.13577	1.18439	0.626409	0.788361	1.00498	0.556454	1.10634	0.790262	0.866686	0.929849	0.835414	0	0.570087	0.524422	1.0217	0.549205	0.775541	1.08825	0.846507	1.28504	1.3063	1.24191	0.811839	1.24191	0.00912555	0.970985	1.14924	0.657803	1.13793	1.21812
c1087345_g7_i4	5HT3E_HUMAN	NA	NA	0	0.365008	0.314192	0	0	0	0	0	0	0.470549	0	0.424433	0	0	0	0	0	0	0	0.984708	0	0	0	0	0	0.0489514	0	0.0489514	5.84633e-06	0.309842	0	0	0	1.82729e-07
c304265_g1_i1	CNOT1_HUMAN	0.0448294	0.0268663	11.9528	6.18955	13.1057	8.7903	11.3503	9.13878	5.59203	0	8.10876	10.7555	3.02658	7.42495	3.54561	3.09421	10.2215	3.52356	8.1895	8.31277	6.7256	2.79136	1.16408	8.52551	7.72518	10.9831	10.0815	5.96496	4.68788	5.96496	3.72304	10.7383	7.90674	0.646335	1.7455	2.6994
c304265_g2_i1	CNOT1_HUMAN	0.0518657	0.0119956	15.8211	11.3075	12.8792	14.9342	10.6457	8.43581	7.43202	1.38057	6.98565	11.3904	5.67905	8.26057	11.2171	6.20089	8.63944	5.90792	17.7197	14.4655	4.09244	1.89639	2.36085	12.415	5.21714	10.9027	8.75683	11.2465	8.12295	11.2465	9.07212	6.30138	5.78125	1.74841	1.18735	6.43819
c928400_g2_i1	CNOT1_HUMAN	0.0634117	0.0268919	45.6953	14.988	24.0341	11.6163	18.016	13.1676	8.89074	0.91403	12.33	28.7499	2.14714	10.8957	14.0624	3.64312	21.756	7.82641	26.7771	7.80524	3.25048	3.82425	7.3766	12.1404	4.63976	22.4348	24.1459	8.50234	18.0306	8.50234	13.42	10.6662	8.91468	1.1652	6.43092	18.6975
c1086644_g3_i1	CNOT1_HUMAN	0.944624	0.428927	2.88948	8.9208	5.92918	5.20978	6.57508	7.02969	6.81301	7.58697	5.2058	7.50737	5.45881	5.25709	12.9845	11.3245	7.77163	7.63919	7.54011	6.29695	7.13492	9.41961	4.37012	7.06551	7.08835	12.3223	8.87333	9.37256	5.24043	9.37256	12.3153	11.7398	7.31431	9.60537	9.55921	8.45342
c1086644_g3_i2	CNOT1_HUMAN	NA	NA	0	0	0	0	0	0.125275	0	0	0	0	0	0	0	0	0	0	0	0	0.124749	0	0	0	0	0	0	0	0	0	0	0	0.140322	0	0	0
c1086644_g3_i3	CNOT1_HUMAN	NA	NA	2.42394	0	2.73399	1.13854	1.35336	0	0.626286	0	0	1.71305	2.22404e-09	1.88663	0	1.56001e-07	0	0	0	0.0831873	0.998342	0	0	0	0	0.323172	0	10.5286	0	10.5286	0.840542	1.37644	1.14179	0.646666	0.0737018	0
c1086644_g3_i5	CNOT1_HUMAN	0.0377576	0.016765	1.17	0.728475	0.399186	0.456666	0.385265	0.920947	0	9.40033e-11	0	0	0	1.83381	1.52421	1.11466	0.37812	1.46357	0.482715	0.524	2.13966	0	0.487469	0.420645	0	0.501097	0.887675	3.56664e-09	1.35893	3.56664e-09	0.942878	0.502851	1.73763	0.875462	0	2.60763
c1086644_g3_i6	CNOT1_HUMAN	NA	NA	8.02883e-06	1.0807e-10	1.10724	2.08433e-06	6.54104e-10	7.52015e-08	0	6.70391e-07	7.99519e-09	1.35896e-10	2.87125e-07	1.59398e-09	7.90373e-07	3.92229e-09	1.31677e-10	9.33715e-07	5.19435e-08	6.87643e-08	1.8896e-06	3.00885e-09	8.68868e-08	1.91164e-10	5.67409e-08	0	1.80535e-08	2.32745e-05	2.58281e-09	2.32745e-05	6.31968e-09	5.86771e-07	4.71107e-09	0	2.73948e-09	1.75408e-08
c1086644_g3_i8	CNOT1_HUMAN	0.323608	0.0840917	11.2033	5.41314	11.2614	10.1802	7.75221	7.22055	5.67443	5.86058	14.0006	6.00529	6.90711	13.7181	9.58991	9.41306	6.66139	11.1233	7.78868	10.1772	13.0703	11.6122	13.5699	11.7993	11.9798	11.3134	15.1216	9.0994	14.6966	9.0994	8.3123	10.4589	17.3833	15.3589	18.9388	16.2567
c1086644_g3_i10	CNOT1_HUMAN	0.31776	0.0487816	5.19866	4.71606	5.17646	3.26937	2.89552	2.9096	5.33019	9.24522	6.53184	4.38036	4.25498	11.1938	4.32506	3.60349	6.45421	8.88662	8.12047	8.53181	9.52273	7.59887	8.45099	8.38783	10.9755	4.78448	6.58369	6.64039	7.14214	6.64039	10.5779	7.97125	5.65759	8.58082	5.8523	6.19592
c1086644_g3_i11	CNOT1_HUMAN	NA	NA	0	0	0	0	0	5.80776e-10	0	0	0	0	0	0	0	1.3228e-09	0	8.25093e-05	3.71005e-10	0	1.43299e-07	0	0	0	2.60863e-10	0	0	0.390204	0	0.390204	0	0	0	0	0	0
c1086644_g3_i12	CNOT1_HUMAN	0.663516	0.00324821	2.77009	3.04261	3.13196	3.15694	2.83654	4.35891	3.50136	2.60499	3.36736	1.89214	3.63388	2.15706	1.60248	2.18971	2.43903	2.91416	3.84004	1.98833	2.11604	3.0325	2.38081	2.31356	2.33563	2.66883	3.18065	2.40705	2.82964	2.40705	2.92275	1.76236	2.43442	2.52973	1.295	2.5176
c1486122_g1_i1	CNOT1_HUMAN	NA	NA	0	0	0	0	0	0	0	0	0	0	0	0	0	0	0	0	0	0	0	0	0	0	0	0	0	0	0	0	0	0	0	0	0	0
c1695266_g1_i1	CNOT1_HUMAN	0.0113022	0.00298083	17.2494	9.27047	10.1647	9.33924	9.12869	6.27628	7.70457	1.20319	5.66559	13.0128	2.66731	8.2986	7.24341	5.05715	11.3892	5.78797	14.545	6.89215	7.65397	4.67403	3.37247	10.1075	2.72701	9.89574	10.1688	8.96386	10.1725	8.96386	4.61424	7.49221	6.39554	0.194334	0	7.45577
c1060117_g2_i1	CRNS1_HUMAN	0.0642987	9.44205e-11	6.40657	4.07859	1.97649	3.91981	5.75981	5.87504	3.44522	7.85373	8.96492	7.21269	9.08983	1.3855	0	0	0	0.756741	0	1.31352	0.668962	1.3451	2.44174	3.63108	1.22679	0	0	0	0	0	0	0	0	0	0	0
c1060117_g2_i2	CRNS1_HUMAN	NA	NA	0.274751	0.200538	0.396992	0.102909	0.113863	0.122435	0.0994155	0.0958498	0.484496	0.409787	0	0	0	0	0	0	0	0	0	0	0	0	0	0	0.0718931	0.138384	0	0.138384	0	0	0.107477	0	0	0
c1060117_g2_i3	CRNS1_HUMAN	0.725936	3.75885e-05	3.08283	2.43836	0	2.08946	1.39079	4.34689	1.73392	2.40484	1.74101	2.10938	2.46152	0.381313	0.263606	0	0.496197	0.0340446	0.191268	0.323198	0.819516	1.3167	0	0	0.379362	0.220913	0	0.0393664	0.0329406	0.0393664	0.0805553	0	0.146008	0	0	0
c1060117_g2_i4	CRNS1_HUMAN	NA	NA	0.538025	0	1.74627	1.28726	3.88675e-09	0	0	3.27953e-05	6.95605e-09	0	1.23491e-06	0	1.14017	0.439534	1.25321	0	0.834093	0	1.0198e-08	0.266163	3.34517e-05	0	1.1005	0	0.127444	0	0.090658	0	0	0.0266551	0	0	0	0
c1721194_g1_i1	CRNS1_HUMAN	0.014608	0.00688827	7.83178	4.82665	4.48172	3.37694	4.09788	3.24937	3.00704	0.495451	2.79189	5.72693	1.76799	3.72501	3.48592	1.97178	5.85129	2.71656	5.0838	3.44535	3.37293	2.47763	1.9205	2.53878	2.01869	5.82435	4.04913	3.65522	3.21795	3.65522	3.35803	5.71139	3.40616	0.0802862	0.54284	4.0924
c66743_g1_i1	MEG11_HUMAN	NA	NA	0	0	0	0	0	0	0	0	0	0	0	0	0	0	0	0	0	0	0	0	0	0	0	0	0	0	0	0	0	0	0	0	0	0
c1066220_g1_i1	MEG11_HUMAN	NA	NA	0	0	0.0749357	0.0250216	0.026583	0.0277321	0.0251486	0.0474528	0.0847208	0	0.0311148	0	0	0	0	0	0.0300333	0	0	0	0.0284299	0.0573293	0	0.069881	0.0564567	0.0459623	0.032595	0.0459623	0.0317786	0.0613871	0.0667726	0.0616009	0.0834096	0.0641771
c1066220_g1_i2	MEG11_HUMAN	NA	NA	0	0	0	0	0	0	0	0	0	0	0	0	0.0571674	0	0	0.0815003	0	0	0	0	0	0	0	0	0	0	0	0	0	0	0	0	0	0
c1370135_g1_i1	MEG11_HUMAN	NA	NA	0	0	0	0	0	0	0	0	0	0	0	0	0	0	0	0	0	0	0	0	0	0	0	0	0.67051	0	0	0	0	0	0.811134	1.46343	0	0
c1079207_g6_i1	CDHR4_HUMAN	NA	NA	0	0	0	0	0	0	0	0	0	0	0	0	0	0	0	0	0	0	0	0	0	0	0	0	0	0	0	0	0	0	0	0	0	0
c1079207_g6_i2	CDHR4_HUMAN	NA	NA	0	0	0	0	0.123796	0	0	0.11026	0	0	0	0.27651	0.133729	0.116381	0.117349	0	0	0	0.133553	0	0.130742	0.132601	0.143234	0.969482	1.04745	0.550628	0.749397	0.550628	1.36602	2.30327	1.2474	0.428073	0.577915	1.18524
c1091719_g1_i1	CDHR4_HUMAN	NA	NA	0	0	0.0123379	0.0123665	0.0262211	0.0410766	0.0124233	0.0234106	0	0.0177312	0.0154018	0.029315	0.0289129	0	0	0	0	0	0	0	0	0	0	0.0172495	0.0417901	0.0218915	0.0161044	0.0218915	0.0312384	0	0.0329193	0	0	0
c1091719_g2_i1	CDHR4_HUMAN	NA	NA	0	0	0	0	0	0	0	0	0	0	0	0	0	0	0	0	0	0	0	0	0	0	0	0	0	0	0	0	0	0	0	0	0	0
c1091719_g1_i2	CDHR4_HUMAN	NA	NA	0	0	0	0	0	0	0	0	0	0	0	0	0	0	0	0	0	0	0	0	0	0	0	0	0	0	0	0	0	0	0	0	0	0
c1086278_g1_i1	BDP1_HUMAN	0.826862	0.108435	5.28266	2.37105	2.26648	2.11544	4.12558	3.13463	1.71735	3.95188	2.848	2.67134	2.33206	7.35568	3.89258	2.84548	2.89173	4.61163	4.3476	5.0923	3.0748	3.13122	3.13743	2.7152	5.25736	3.12143	4.17512	2.08684	3.05584	2.08684	3.42866	4.99061	4.52084	2.93513	4.18741	3.8308
c1086278_g1_i2	BDP1_HUMAN	0.408154	0.292468	1.57094	4.31846	3.82213	3.38868	1.62221	2.44395	2.72708	1.40283	3.9651	3.3232	3.15697	2.11368	4.32167	3.14493	2.49235	2.14762	1.86796	1.47723	4.90561	3.98315	3.6527	3.59029	1.25879	3.89307	2.41147	3.95864	4.05312	3.95864	2.60778	1.54446	2.11299	3.94116	2.7899	4.15278
c1086278_g2_i2	BDP1_HUMAN	0.349238	0.169228	0.465747	1.99374	2.05292	1.52029	0.395028	2.22347	2.44356	0.334703	1.69506	2.4353	2.43256	0.381952	4.25438	2.66871	0.409479	0	0	0	2.95269	2.37805	2.35067	1.61914	0.588313	2.4299	0	2.34788	1.35126	2.34788	2.17526	0.740057	0.367209	2.09347	0.781082	2.77314
c1086278_g2_i3	BDP1_HUMAN	0.615233	0.820111	1.42374	0.00474166	1.32889	0.0120273	0.353057	1.15716	0.479897	0.222206	2.06377e-06	1.44596	1.0912	6.50761e-07	0.701285	1.26143	5.33043e-09	2.74896	2.27906	0.954846	1.0148e-05	0.00850756	2.08076	0.00382535	0.623746	1.74768	0.00168208	3.09526	0.179568	3.09526	2.06362	4.8725e-10	2.85113	0.0919639	0.0237146	2.34943
c1086278_g2_i4	BDP1_HUMAN	NA	NA	0	0	0	0.359124	0.543453	0	0.379854	0	0	0	0	0.964367	0	0	0	0	0.981485	0	0	0	0	0	0	0	0	0	0.380859	0	0	0.413336	0	0	0	0
c1086278_g2_i5	BDP1_HUMAN	0.404874	0.290867	4.27706	3.74043	2.83151	2.22592	3.55134	1.75001	0.45615	3.67269	4.0586	1.77079	0.82626	5.54113	3.00092	1.28868	4.96534	3.2556	1.36548	4.12046	3.56467	3.99875	0.986672	3.69737	4.26237	2.57544	5.83936	0.00299494	3.77183	0.00299494	0.696546	4.15315	3.10171	3.85683	5.02554	1.40759
c1070449_g2_i2	F221B_HUMAN	NA	NA	0	0.0533491	0	0	0	0.0542878	0	0	0	0	0	0	0	0	0	0	0	0	0	0	0	0	0	0	0	0	0	0	0	0.0418143	0	0	0	0
c1070449_g2_i3	F221B_HUMAN	NA	NA	0	0	0	0	0	0	0	0	0	0	0	0	0	0	0	0	0	0	0	0	0	0	0	0	0	0	0	0	0	0.07887	0	0	0	0
c1070449_g2_i4	F221B_HUMAN	NA	NA	0	0	0	0	0	0	0	0	0	0	0	0	0	0	0	0	0	0	0	0	0	0	0	0	0	0	0	0	0	0	0	0	0	0
c1070449_g2_i5	F221B_HUMAN	NA	NA	0	0	0	0	0	0	0	0.0336354	0	0	0	0	0	0	0	0	0	0	0	0	0	0	0	0	0	0	0	0	0	0	0	0	0	0
c1337056_g1_i1	F221B_HUMAN	0.0167245	0.00395621	6.51341	4.44148	4.27422	2.624	3.4169	2.56239	2.31536	0.52472	1.61249	3.82059	1.34585	2.50001	1.52886	1.10836	4.57805	2.57391	4.49439	3.73224	1.65234	1.34208	0.871625	3.15607	0.954683	3.69207	4.86072	3.15141	2.71217	3.15141	1.58638	2.87566	2.52216	0.271675	0.550256	2.82137
c1062646_g1_i1	YD286_HUMAN	NA	NA	0	0	0	0	0	0	0	0	0	0	0	0	0	0	0	0	0	0	0	0	0	0	0	0	0.363125	0	0	0	0	0	0	0	0	0
c1062646_g1_i2	YD286_HUMAN	0.302683	2.88729e-05	7.70945	5.97439	9.84623	6.70435	5.95197	5.57711	3.60267	5.64616	6.68458	8.3028	5.4043	7.72071	5.62821	9.59811	8.36546	10.7981	8.41486	10.7318	9.01124	12.5516	10.9881	9.47744	9.35255	13.9351	18.1257	12.5938	13.7633	12.5938	19.1611	15.3727	14.98	18.0617	17.9665	15.8924
c1044273_g2_i1	T150B_HUMAN	NA	NA	0.126131	0.409982	0	0.0935102	0	0.104215	0	0	0.211949	0	0.345949	0.112246	0	0	0.0951951	0.470864	0	0	0	0.127486	0	0	0.116504	0.131374	0	0.215759	0	0.215759	0.122447	0	0	0	0	0.241008
c1525550_g1_i1	T150B_HUMAN	NA	NA	0	0	0	0	0	0	0	0	0	0	0	0	0	0	0	0	0	0	0	0	0	0	0	0	0	0	0	0	0	0	0	0	0	0
c866821_g1_i1	PINLY_HUMAN	NA	NA	0	0	0	0	0	0	0	0	0	0	0	0	0	0	0	0	0	0	0	0	0	0	0	0	0	0	0	0	0	0	0	0	0	0
c1049700_g1_i1	PINLY_HUMAN	NA	NA	0	0.050305	0.0460775	0.0922214	0	0.153578	0.139146	0.350844	0.208432	0	0.57192	0.329642	0.32305	0.233188	0.232557	0.307985	0.499007	0.524037	0.0530609	0.628056	0.314526	0.423414	0.40081	0	0	0	0	0	0	0	0	0	0	0
c1049700_g1_i2	PINLY_HUMAN	NA	NA	0	2.24291e-09	1.95867e-09	6.56333e-09	0	6.84278e-09	4.32784e-09	1.80145e-08	5.59048e-09	0.131001	1.63359e-07	2.21166e-08	1.22941e-08	2.61121e-08	2.94737e-09	2.90692e-08	3.91053e-08	3.52294e-08	5.83629e-09	3.97852e-08	1.98207e-08	1.81641e-08	5.4627e-09	0	0	0	0	0	0	0	0	0	0	0
c1053400_g1_i1	PINLY_HUMAN	0.00337317	2.50903e-08	339.222	401.492	418.463	596.067	729.458	435.899	773.51	160.844	248.234	293.837	194.971	255.691	405.816	554.637	443.618	497.347	674.801	490.449	248.725	265.879	210.96	246.569	323.811	243.807	114.769	224.844	205.296	224.844	228.741	291.593	242.452	203.537	107.851	227.545
c1056643_g2_i1	PINLY_HUMAN	NA	NA	0	0	0	0	0	0	0	0	0	0	0	0	0	0.0631694	0	0	0	0	0	0	0	0	0	0	0	0	0	0	0	0	0	0	0	0
c1056643_g2_i2	PINLY_HUMAN	NA	NA	0.12785	0	0	0	0	0.105616	0.0954932	0.0907534	0	0	0	0.113765	0.110463	0	0.0964885	0.31814	0	0	0	0	0	0.109254	0	0.266282	0.107814	0.219661	0	0.219661	0.124151	0	0	0.117529	0.158774	0
c1056643_g2_i3	PINLY_HUMAN	0.305969	0.0920326	1.06925	0.335601	0.552882	0.614308	0.328313	0.273143	0.989258	0.234217	0.208455	0.266281	0.304207	0.880432	2.22249	0.621657	0.248595	0.616497	0.29585	0.387965	0.708628	0.502187	0.978126	0.282445	0.458186	0.860596	0.835336	0.759359	0.640787	0.759359	0.872173	1.14043	0.743032	0.683258	0.616034	0.473906
c1057038_g1_i1	PINLY_HUMAN	NA	NA	0	0.142162	0	0.129224	0.279432	0.288906	0.260831	0.49758	0.293534	0	0	0	0	0	0	0	0.156487	0	0	0.176322	0.147252	0	0	0	0	0	0	0	0	0	0	0	0	0.166972
c1064944_g2_i2	PINLY_HUMAN	NA	NA	0	0.642838	0.14755	0.296002	0.469746	0.818402	0.297178	0.139822	6.94226e-08	0.211791	0.369162	0.175081	0	0.298866	0	0.245866	0	0	0.338094	0	0.168026	0.169137	0	0.206186	0.499319	0.271681	0.577945	0.271681	0.185898	0.180428	0.589445	0.363374	0.492362	0.947198
c1064944_g2_i3	PINLY_HUMAN	0.448955	0.0226472	0.66667	1.111	2.80653	1.17655	0.855547	0.141304	0.693321	1.15835	1.36478	0.862428	0.988146	0.860774	2.00106	2.06585	0.879581	0.580754	1.18815	0.775849	0.948598	0.837073	2.06889	1.81703	1.53219	0.312423	0.201267	0.606106	0.864486	0.606106	0.791268	0.4364	0.0784252	0.705313	0.125866	0.162191
c1064944_g2_i5	PINLY_HUMAN	NA	NA	0	0	0	0	0	0	0	0	0.342544	0	0	0	0	0	0	0	0	0	0	0	0	0	0	0	0	0	0	0	0	0	0	0	0	0
c1065328_g1_i1	PINLY_HUMAN	NA	NA	0	0	0.0235657	0	0	0	0	0	0	0	0	0	0	0	0	0	0	0	0	0	0	0	0	0	0	0	0	0	0	0	0	0	0	0
c1073265_g1_i1	PINLY_HUMAN	0.358411	0.00228136	0.214106	0.125427	0.184035	0.161323	0.146857	0.153231	0.162129	0.131082	0.10403	0.264791	0.286652	0.902909	0.807933	0.419236	0.439722	0.844501	0.691437	0.261806	0.713423	0.439264	1.25683	0.527935	1.40002	0.514821	0.701824	0.420861	0.0900605	0.420861	0.467908	0.452108	0.245908	0.226901	0.268845	0.265959
c1080064_g1_i1	PINLY_HUMAN	NA	NA	0.148032	0	0	0	0.235648	0	0	0	0	0.159191	0	0	0.127405	0.110836	0.11166	0	0	0	0	0	0	0	0	0	0	0	0	0	0	0.136936	0	0	0	0.141068
c1085625_g6_i3	PINLY_HUMAN	0.711146	2.97948e-07	12.2479	29.3829	20.8554	14.1002	29.4075	18.451	29.3008	29.0684	17.5422	30.2839	22.255	9.25247	18.7037	26.3876	24.535	13.7522	13.8615	21.3341	15.5542	30.6316	14.663	30.6281	15.8362	8.23332	6.40646	9.05313	9.22989	9.05313	7.39218	11.7207	4.21091	5.38908	0.853208	1.64007
c1090609_g4_i3	PINLY_HUMAN	0.459563	4.28455e-05	8.78854	12.0589	10.6309	11.7488	12.7936	12.0195	13.9624	8.40733	12.9258	9.66489	11.2713	9.80498	13.0985	9.68122	7.22254	10.8189	10.6341	11.8958	12.3189	11.3767	7.4573	12.7318	10.1783	12.3189	9.6119	8.53143	9.44444	8.53143	7.21164	10.3272	11.4305	6.77116	9.54629	11.5556
c1090766_g2_i2	PINLY_HUMAN	0.00814063	7.00261e-06	97.3573	71.9971	119.6	94.6091	78.9999	50.0865	36.5921	89.7875	59.8738	62.1269	33.2193	146.932	166.513	49.3086	58.8362	72.7501	84.4853	110.673	155.209	38.6983	25.314	51.7272	31.8203	57.0127	44.4947	42.779	70.6309	42.779	39.0482	49.6833	30.8703	16.4245	11.7558	37.2559
c1090766_g2_i3	PINLY_HUMAN	0.232973	0.0341202	1.22288	1.1087	1.31366	1.00518	1.15135	1.69554	0.900771	0.80174	0.790935	1.98279	0.647763	1.69963	2.55643	1.3103	1.42524	1.14689	1.8463	1.50845	3.04704	1.14804	0.767343	0.325512	0.886669	0.960962	0.966823	0.745493	0.77642	0.745493	1.45671	0.829561	1.46895	0.192045	0.886861	0.912054
c1090904_g4_i1	PINLY_HUMAN	NA	NA	0	0.0309372	0.0850889	0.0284073	0	0.0944793	0.0285551	0	0	0	0.0353104	0	0	0.0287143	0	0.0473437	0	0.10758	0	0	0.0645593	0	0	0	0	0	0.0370087	0	0	0.0348754	0	0	0	0
c1090904_g4_i2	PINLY_HUMAN	NA	NA	0	0	0	0	0	0	0	0	0	0	0	0	0	0	0	0	0	0	0	0	0	0	0	0	0	0	0	0	0	0	0	0	0	0
c1090904_g4_i3	PINLY_HUMAN	NA	NA	0	0	0	0	0	0	0	0	0	0	0	0	0	0	0	0	0	0	0	0	0	0	0	0	0	0	0	0	0	0	0	0	0	0
c1080217_g1_i4	F172B_HUMAN	NA	NA	0	0	0	0	0	0	0	0	0	0	0	0	0	0	0	0	0	0	0	0	0	0	0	0	0	0	0	0	0.142498	0	0	0	0	0
c1080217_g1_i5	F172B_HUMAN	NA	NA	0	0	0	0	0.0562085	0	0	0	0	0	0	0	0	0	0	0	0	0	0	0	0	0	0	0	0	0	0	0	0	0	3.1047e-09	0	0	0
c1080217_g1_i7	F172B_HUMAN	NA	NA	0	0	0	0.0532774	0	0	0	0	0	0	0	0	0	0	0	0	0	0	0	0	0	0	0	0	0	0	0	0	0	0	0.0715999	0	0	0
c1579944_g1_i1	MP3B2_HUMAN	NA	NA	0	0	0	0	0	0	0	0	0	0	0	0	0	0	0	0	0	0	0	0	0	0	0	0	0	0	0	0	0	0	0	0	0	0
c1085465_g1_i1	KLH33_HUMAN	NA	NA	0.409632	0.8262	0.301123	0.149905	0.813234	2.35	0.756976	0.43417	1.87497	0.219661	0.918063	0	0.174431	0	0	0	0	0.189627	0	0	0	0.173732	0	0	0.171707	0	0	0	0	0	0	0	0	0
c1085465_g2_i1	KLH33_HUMAN	NA	NA	0.448745	0.734253	0.252258	0.294569	0.358678	1.1209	0.126967	0.560002	1.33121	0.303089	0.99218	0	0	0	0	0.0702372	0.0505829	0.0531344	0.0483933	0.0573128	0.0478351	0.0482839	0.0522403	0	0	0	0	0	0.0538488	0	0	0	0	0
c1081996_g1_i1	VWA3A_HUMAN	NA	NA	0	0	0	0	0	0	0	0	0	0	0	0	0	0	0	0	0	0	0	0	0	0	0	0	0	0	0	0	0	0	0	0	0	0.179929
c1081996_g1_i2	VWA3A_HUMAN	0.41793	0.0313324	0.0755898	0.356985	0.0934213	0.3272	0.413101	0.570869	0.297868	0.533529	0.110873	0.471674	1.05404	0.556991	0.471721	0.756448	1.03741	0.800402	0.712302	0.786466	0.551688	0.127335	0.850249	0.912144	0.232184	0.523183	1.96314	0.588307	0.758633	0.588307	0.719252	1.49575	1.17809	1.63023	1.61652	1.27786
c1081996_g1_i3	VWA3A_HUMAN	NA	NA	0.11153	0	0	0	0.0403253	0	0.0371258	0	0.0476	0	0.0501771	0	0	0	0	0.0645207	0.0885972	0.046932	0.0443706	0	0	0	0	0	0.121876	0.064315	0.102543	0.064315	0	0.0829962	0.15362	0.047336	0.269362	0
c1081996_g1_i4	VWA3A_HUMAN	NA	NA	0	0	0	0	0	0	0	0	0	0	0	0	0.0837562	0	0	0	0	0	0	0	0	0	0	0	0	0	0	0	0	0	0	0	0	0
c230661_g1_i1	CB078_HUMAN	NA	NA	0	0	0	0	0	0	0	0	0	0	0	0	0	0	0	0	0	0	0	0	0	0	0	0	0	0	0	0	0	0	0	0	0	0
c1057932_g1_i1	CS071_HUMAN	NA	NA	0	0	0.104992	0.104775	0.338438	0.935005	0.316886	0.904427	0.118821	0.762138	0.645157	0	0.122099	0.212375	0.213795	0	0	0.132443	0	0.428625	0.357898	0.241831	0.391924	0	0	0	0.136764	0	0.137901	0.131065	0	0	0	0
c1057932_g1_i2	CS071_HUMAN	NA	NA	0	0	0	0	0	0	0	0	0	0	0	0	0	0	0	0	0	0	0	0	0	0	0	0	0	0	0	0	0	0	0	0	0	0
c1052127_g1_i1	GEMC1_HUMAN	0.110169	0.000101068	0.187912	0.154103	0.235526	0.235948	0.275673	0.496806	0.237132	0.939493	0.532552	0.372787	0.410839	0.308161	0.386004	0.357687	0.284361	0.510934	0.283172	0.238259	0.568143	0.546096	0.509346	0.378371	0.468049	1.21892	1.41054	0.690529	1.16794	0.690529	1.61717	0.983731	1.22747	1.56814	1.65154	1.05895
c228779_g1_i1	AN33B_HUMAN	NA	NA	0	0.0655052	0	0	0	0	0	0	0	0	0	0	0	0	0	0	0	0	0	0	0	0	0	0	0	0	0	0	0	0	0	0	0	0
c1074570_g7_i1	TEX52_HUMAN	NA	NA	0	0.0979408	0	0	0	0	0.0900667	0	0	0	0	0	0	0	0	0	0	0	0	0	0	0	0	0	0	0	0.158463	0	0.233671	0.111397	0.120806	0.332425	0.449163	0
c1074570_g7_i2	TEX52_HUMAN	NA	NA	0	0	0	0	0	0	0	0	0	0	0	0	0	0	0.356174	0	0	0	0	0.461056	0	0.397369	0	0	0.391929	0	0.283443	0	0	0	0	0	0	0
c1074570_g7_i3	TEX52_HUMAN	NA	NA	0	0	0	0	0	0	0	0	0	0	0	0.190745	0	0	0	0	0	0	0	0	0	0	0	0	0	0	0	0	0	0	0	0	0	0
c1076366_g2_i1	RN222_HUMAN	0.252844	0.00960755	4.53058	3.44566	3.68988	2.5284	2.62014	2.87167	2.53098	0.26301	2.02299	1.3553	1.61974	4.53018	2.49432	1.87652	2.07267	3.62877	3.20008	3.52408	4.23238	1.4984	0.387979	2.87427	1.06201	3.30724	2.26538	2.52074	2.41872	2.52074	0	1.59567	0	0.157576	0.764651	1.28614
c1076366_g2_i2	RN222_HUMAN	0.731201	0.411784	0	0.609856	0.845491	1.51842	1.09856	0.546082	0	0.372488	0.492863	2.37591	6.03114e-06	1.14498	0	0	1.47467	1.41493	1.46862	0.253213	2.18716e-09	0.815513	0	0.0102346	0.970711	0	0.464853	8.01952e-05	0	8.01952e-05	1.05236	4.14686e-06	0.786165	0	0	0
c1061746_g1_i1	JUNO_HUMAN	NA	NA	0	0	0	0	0	0	0	0	0	0	0	0	0	0	0	0	0	0	0	0	0	0	0	0	0	0	0	0	0	0	0	0	0	0
c1061746_g1_i2	JUNO_HUMAN	NA	NA	0.131128	0	0	0.194267	0	0	0.0978962	0.651423	0	0	0.119732	0	0.113223	0	0	0	0.469214	0.122767	0	0	0	0.224035	0	0	0	0	0	0	0	0	0	0	0	0
c1061746_g1_i3	JUNO_HUMAN	NA	NA	0	0	0	0	0	0	0	0	0	0	0	0	0	0	0	0	0	0	0	0	0	0	0	0	0	0	0	0	0	0	0	0	0	0
c1077701_g1_i1	FA83G_HUMAN	0.484439	0.198892	1.00779	2.38525	0	0.0318049	0.781467	0.816528	2.65651	0.565569	2.15119	0.533665	0	2.03158	1.14927	1.96156	0	0.472498	1.49109	1.57213	2.00449	0.912092	1.24338	0.661396	0.837442	1.47952	0.00180201	1.0663	0	1.0663	5.58239e-06	1.07499	0.902729	0.000515479	2.24294	1.30496
c1077701_g1_i2	FA83G_HUMAN	0.51547	0.136232	4.08235	2.90687	7.72561	5.99251	1.94979	1.84608	2.50952	1.67046	1.42109	4.43637	1.13827	1.21495	5.85806	6.38936	2.71543	2.37344	6.25879	2.83545	6.20022	4.36562	2.74432	4.57396	2.29858	1.35711	4.85672	0.0100426	5.84095	0.0100426	0.522106	3.05586	0.836452	0.556512	1.37707	1.87221
c1077701_g1_i3	FA83G_HUMAN	0.86608	0.124925	8.16249	8.72635	3.90331	4.58556	8.54367	7.15796	7.5943	3.02411	6.62309	5.25364	5.9293	9.515	7.81393	2.56122	6.21789	10.529	6.97188	6.00126	2.45826	6.08563	5.51503	5.64887	6.1433	6.1567	4.15624	5.25166	5.0787	5.25166	5.33801	4.72434	6.06066	5.81567	4.64846	6.05389
c1418126_g1_i1	ASPD_HUMAN	NA	NA	0	0	0	0	0	0	0	0	0	0	0	0	0	0	0	0	0	0	0	0	0	0	0	0	0	0	0	0	0	0	0	0	0	0
c1653032_g1_i1	ASPD_HUMAN	NA	NA	0	0	0	0	0	0	0	0	0	0	0	0	0.933415	0	0	0	0	0	0	0	0	0	0	0	0	0	0	0	0	0	0	0	0	0
c1749066_g1_i1	ASPD_HUMAN	NA	NA	0	0	0	0	0.294766	0	0	0	0	0	0	0	0	0	0	0	0	0	0	0	0	0	0	0	0	0.557521	0	0.557521	0	0	0	0	0	0
c1531051_g1_i1	LRIT2_HUMAN	NA	NA	0	0	0	0	0	0	0	0	0	0	0	0	0	0	0	0	0	0	0	0	0	0	0	0	0	0	0	0	0	0	0	0	0	0
c1086562_g2_i1	PGP_HUMAN	0.48893	0.000153402	8.41831	8.45442	10.6863	7.99771	7.03996	7.32712	6.49389	5.78163	9.23703	9.54766	7.66498	9.55648	11.1413	10.6094	10.5543	10.9173	10.5496	10.8118	11.27	10.6811	9.7746	8.15887	9.58358	10.7125	10.7893	8.41198	9.62692	8.41198	10.1544	10.3998	10.2545	11.3071	11.9348	10.2278
c1079023_g1_i1	MT21E_HUMAN	NA	NA	0.977221	0.205223	0.450409	0.992629	0	0.928484	0.630761	1.10805	1.35839	1.05528	0	0.186922	0	0.0528518	0.158281	0.436478	0.0628523	0.0659779	0.0601769	0.142335	0.118806	0.660002	0.519216	0	0	0	0.0681035	0	0.0671551	0	0.0700843	0	0	0.0671282
c1079023_g1_i2	MT21E_HUMAN	NA	NA	0	0.189665	0.37657	0	1.03568	0	0	0	0	0	0.473159	0	0.11928	0	0	0	0	0	0	0	0	0	0	0	0	0	0	0	0	0	0	0	0	0
c1079023_g1_i3	MT21E_HUMAN	NA	NA	0	0	0	0	0	0	0	0.367134	0	0	0.218583	0	0	0	0	0	0	0	0	0	0	0	0	0	0	0	0	0	0	0	0	0	0	0
c1342889_g1_i1	MT21E_HUMAN	0.0091241	0.00367903	11.3363	6.90219	6.88513	6.06342	8.84659	6.46008	3.81443	1.14414	4.00113	10.7716	2.89254	6.26282	5.74919	3.57952	10.5468	4.64916	9.88733	6.9409	4.37269	2.58173	1.79592	4.79232	3.21949	9.64611	9.37784	7.32925	6.50623	7.32925	5.6293	6.64721	5.2646	0.390349	1.3725	8.28427
c1035110_g1_i1	MADL2_HUMAN	0.447315	5.7858e-06	1.05838	1.04821	0.668061	1.29557	1.42479	1.577	1.09282	1.62868	1.1804	1.14378	1.40031	0.398094	0.341646	0.126791	0.210603	0.348765	0.100469	0.211078	0.0480589	0.113838	0.332544	0.43156	0.415045	0.292231	0.519692	0.242409	0.381256	0.242409	0.0534724	0.205903	0.503536	0	0.139492	0.107319
c1071114_g4_i1	MADL2_HUMAN	0.0401932	2.88412e-05	13.4936	10.7401	12.6865	11.0705	10.8381	13.0958	11.8454	7.17953	12.1798	11.3673	9.0729	12.9281	15.0192	6.4487	10.1605	12.0762	12.6838	12.59	13.6803	9.7129	4.06237	8.77522	9.07543	9.71783	10.221	7.67684	10.318	7.67684	7.75282	8.54718	8.57095	5.89241	6.29895	9.60573
c1068438_g1_i1	CE051_HUMAN	0.6161	0.331573	0	2.38303	0	0	1.34978	2.97723	0.99778	2.55519	1.44033	0.000380187	0.725917	0.611547	1.40313	3.00615	1.909	2.63752	1.27951	0.898522	2.67937	2.93737	3.72988	0.168813	2.26387	0	0.683092	0	1.40245	0	1.9252	2.20714	1.44893	2.00061	3.53821	2.00598
c1068438_g1_i2	CE051_HUMAN	0.63723	0.138126	8.16128	7.57564	5.27972	11.2142	8.78764	2.95647	7.30706	7.62372	4.48172	4.96056	6.44573	8.28462	7.17873	13.0458	13.2827	6.80365	8.90569	10.9133	4.99191	4.34866	5.43341	4.24021	8.48011	9.59169	11.3978	10.5282	6.22596	10.5282	6.99978	10.3682	10.8458	10.8037	11.124	9.81875
c1068438_g1_i3	CE051_HUMAN	NA	NA	0	0	0.362147	0	0	0	0	0	0	1.24594	0	0	0	0	0	1.55625	0.597767	0	0	1.27464	0	2.13979	0	0.605035	0	0	1.30453	0	1.17667	0	0	0	0	0
c1058434_g1_i1	TMM8B_HUMAN	NA	NA	0	0	0	0	0.0346261	0.0360995	0	0	0	0	0.0404411	0	0	0	0	0.0542748	0.0781923	0	0	0	0	0.0746332	0	0	0	0	0.127236	0	0	0	0	0	0	0
c1058434_g1_i2	TMM8B_HUMAN	NA	NA	0	0	0.0878458	0	0	0	0	0	0	0.127294	0	0	0	0	0	0	0	0	0	0	0	0	0	0	0.0997384	0	0	0	0.114585	0	0.237058	0.108736	0	0
c1058434_g1_i3	TMM8B_HUMAN	NA	NA	0	0	0	0	0	0	0	0	0	0	0	0	0	0.0580287	0.0577124	0	0	0	0	0	0	0	0	0	0	0	0	0	0	0	0	0	0	0
c1048629_g1_i1	ZN840_HUMAN	0.424747	0.173169	0.53072	0.25926	0.189285	0.552704	0.846458	0.439464	0.381235	0.603598	0.641906	0.271705	0.87788	0.661929	0.828841	0.191727	0.56107	0.396954	0.761652	0.498812	0.548014	0.775004	1.0781	0.999946	0.0982725	1.32943	0.896639	1.38224	0.494278	1.38224	0.476958	1.37399	0.851875	1.27093	0.924989	0.914811
c1048629_g1_i3	ZN840_HUMAN	NA	NA	0	0	0.35336	0	0	0	0.437435	0	0.125953	0.123492	0	6.2069e-09	0	0.356821	1.86061e-08	0	0	0	0	0.147262	0	0	0	0	0	0	0.741879	0	0.0643128	0	0	0	0	0
c1060585_g1_i1	ZN840_HUMAN	NA	NA	0	0.323666	0	0	0.315396	0.259819	0	0	0	0.191212	0	0	0	0	0.481339	0.410288	0	0.224816	0.251673	0	0	0.451604	0.465486	1.11015	0.491428	0.541267	0.267662	0.541267	0.286493	0.460993	0.299574	1.1208	0	0.310078
c1060585_g1_i2	ZN840_HUMAN	0.349922	0.027934	1.37404	0.510099	1.26758	1.76891	0.230774	2.45304	0.892509	1.82367	1.43479	1.38617	1.24172	1.06718	2.06014	1.53798	1.2516	2.39348	1.98861	1.1177	0.965066	2.06869	2.73536	0.669794	1.07122	3.39932	2.76104	4.90124	2.58916	4.90124	2.44047	3.15155	3.69923	3.5871	3.60817	3.31145
c811061_g1_i1	EPAB2_HUMAN	0.0130667	0.00870855	14.7616	7.56369	7.15831	6.92445	8.71466	6.06504	4.72445	1.56554	3.71641	13.5603	2.83424	7.6361	5.68478	5.64092	11.6892	5.39671	12.8558	9.487	6.36023	5.19663	2.46919	6.40625	4.66771	10.1914	11.5665	9.58375	6.12069	9.58375	5.21967	7.91093	7.64569	0.50749	1.56892	8.5996
c1715929_g1_i1	EPAB2_HUMAN	0.0113413	0.00601967	17.3777	6.76277	7.51477	7.48211	7.30593	8.21037	4.68496	0.722318	6.63585	13.3752	1.83296	9.24044	6.09442	2.4304	10.6293	7.33002	10.1644	7.38244	5.25195	3.06369	2.55922	6.76347	2.99523	10.9886	8.22721	8.6821	6.06299	8.6821	6.43497	6.24631	5.7322	0.56017	1.00717	6.7774
c1078795_g9_i1	F186A_HUMAN	0.273719	0.0626862	8.19318	4.20591	6.43708	1.69422	5.62179	9.48181	6.33766	10.8663	5.76116	6.95467	6.01718	6.6739	8.28552	8.9713	8.4701	8.67805	2.59568	8.47672	6.56186	4.61329	7.20108	10.9728	7.9625	8.43762	8.81747	9.87441	7.19212	9.87441	8.50356	3.87807	7.13517	9.58297	8.62777	6.08834
c1049168_g1_i1	BTBDH_HUMAN	NA	NA	0	0	0	0	0	0	0	0	0	0	0	0	0	0	0	0	0	0	0	0	0	0	0	0	0	0	0	0	0	0	0	0	0	0.0843578
c1049168_g1_i2	BTBDH_HUMAN	NA	NA	0	0	0	0	0	0	0	0	0	0	0	0	0	0	0	0	0	0	0	0	0	0	0	0	0	0	0	0	0	0	0	0	0	0
c1081840_g1_i1	WDR97_HUMAN	NA	NA	0.0251293	0.0206205	0.0189139	0.113711	0.0402284	0	0.0761746	0.0718215	0.0855281	0.0544026	0.0707537	0.0674575	0	0	0.0570504	0.126212	0.113681	0.0717598	0.0732917	0	0	0.0650974	0.140935	0.158703	0.17092	0.0683901	0	0.0683901	0.144035	0	0	0.25645	0.34731	0.0485883
c1081840_g1_i2	WDR97_HUMAN	NA	NA	0	0	0	0	0	0	0	0	0	0	0	0	0.0642232	0.0555243	0	0	0	0	0	0.149608	0.187271	0	0	0	0	0	0.119283	0	0	0.11216	0.0976302	0	0	0
c1081840_g1_i3	WDR97_HUMAN	NA	NA	0	0	0	0	0	0.0792656	0	0	0	0	0	0	0	0	0	0	0	0	0.0332997	0	0	0	0	0	0	0	0	0	0	0	0	0	0	0
c1065014_g1_i1	RCCD1_HUMAN	0.380902	0.000274541	8.85195	8.57172	13.5885	9.60439	10.5709	8.2426	7.76842	8.8909	12.502	6.41632	7.66869	14.2939	13.9921	17.2492	15.8101	14.8664	16.8072	17.0402	14.1014	14.9376	12.6198	13.4005	12.9658	13.0213	16.3284	16.9919	18.0495	16.9919	14.3145	11.72	12.0212	14.7736	20.3007	14.3958
c1065014_g1_i2	RCCD1_HUMAN	NA	NA	0	0	0.189095	0	0	0	0	0.0846007	0.300696	0.131821	0	0.213932	0.108329	0.283806	0.0917397	0.149755	0.111813	0.121509	0	0.1242	0	0	0.230929	0.134463	0.103196	0	0	0	0	0.116164	0	0.118722	0.163579	0.12064
c1065349_g1_i2	RCCD1_HUMAN	0.288348	0.00130757	8.53325	5.54577	9.06445	7.11872	5.47862	4.83967	5.9386	5.0158	8.06191	5.12516	5.03901	7.16832	10.9141	8.42843	8.51715	8.48968	8.0592	8.16014	9.05218	6.97648	8.22678	11.0716	9.89744	11.6351	11.4204	10.4167	10.711	10.4167	7.77567	6.4921	10.338	9.79403	12.0633	8.85509
c1065349_g1_i3	RCCD1_HUMAN	0.426666	0.30507	0	0.676258	0.231961	0.521746	1.47467	0.819383	1.06222	1.44051	0.513936	0.652986	0.282918	0.906781	0.314854	1.78886	0.880582	0.396545	1.64807	0.330282	1.43435	1.43473	1.04598	1.02122	0.610596	0.426513	0.590831	0.554154	0.369589	0.554154	0	2.30068	1.00341	1.24865	0.906675	1.15007
c1065349_g1_i4	RCCD1_HUMAN	NA	NA	0	0	0	0.257409	0	0	0	0	0.276102	0	0.28251	0	0	0	0	0	0	0.359621	0	0	0	0	0	0	0.306217	0	0	0	0.318456	0	0	0	0.408727	0
c1065349_g1_i5	RCCD1_HUMAN	NA	NA	0	0.970083	0	0	0.963312	0	0	0	0	0	0	0	1.17334	0	0	0	0	0	0	0	0	0	1.07877	0	0	0	0	0	0	0	0	0	0	0
c1065349_g1_i6	RCCD1_HUMAN	NA	NA	0	0	0	0	0	0	0	0	0	0	0	0	0	0	0	0	0	0	0	0	0	0	0	0	0	0	0	0	0	0	0	0	0	0
c977764_g1_i1	PLHD1_HUMAN	NA	NA	0	0.0904743	0	0.165264	0	0	0	0	0	0	0	0	0	0	0	0	0	0	0	0	0	0	0	0	0	0	0	0	0	0	0	0	0	0
c977764_g1_i2	PLHD1_HUMAN	NA	NA	0.0745653	0	0.0557495	0	0.059549	0	0.336678	0	0	0	0.069084	0	0.121122	0	0	0	0	0	0	0.379843	0	0	0	0	0	0	0	0	0	0	0	0	0	0
c977764_g1_i3	PLHD1_HUMAN	NA	NA	0	0	0	0	0	0	0	0.116143	0	0.352418	0	0	0.0195915	0	0	0	0	0	0	0	0	0.139633	0.301619	0	0	0	0	0	0	0.15173	0	0	0	0
c1655154_g1_i1	PLHD1_HUMAN	NA	NA	0	0.42003	0	0	0	0	0.380151	0	0	0	0	0	0	0	0	0	0	0	0	0	0	0	0	0	0	0	0	0	0	0	0	0	0	0
c1076767_g10_i1	SWAHB_HUMAN	0.324274	0.000472425	2.18465	2.64388	1.77252	2.19324	2.30278	2.51786	2.30943	2.32765	2.29871	2.8513	2.30494	3.96968	2.86778	2.45428	2.70226	3.34982	3.51036	2.34006	3.26459	3.3061	3.64909	2.57265	3.49673	3.46406	4.44848	3.22387	3.23131	3.22387	4.18027	3.87649	4.39059	4.78945	4.04759	2.71244
c1084133_g1_i1	SWAHB_HUMAN	0.352406	2.12386e-06	6.43247	5.51516	5.98905	8.18987	6.58501	5.86418	7.6178	5.87635	7.82751	4.59113	6.00902	5.67359	7.60879	6.68226	4.50873	7.4726	7.08675	6.30936	8.32997	5.44432	3.73755	7.0229	5.84002	4.9109	4.44175	4.66079	5.16731	4.66079	3.90271	4.63579	4.35147	4.56796	4.5168	5.37828
c1084133_g2_i1	SWAHB_HUMAN	0.261468	0.00101727	1.88292	2.38832	2.43037	3.5991	3.37192	3.07845	3.71849	2.22117	3.90293	1.89358	1.38705	2.43486	3.18002	2.50903	1.86516	2.59957	2.92474	2.82526	3.19143	2.38497	1.10592	2.23356	2.95988	1.9737	3.08154	1.82583	1.83847	1.82583	1.31078	1.44014	1.69517	1.68064	1.54299	1.68689
c891132_g1_i1	CX065_HUMAN	NA	NA	0	0	0	0	0	0	0	0	0	0	0	0	0	0	0	0	0	0	0	0	0	0	0	0	0	0	0	0	0	0	0	0	0	0
c891132_g1_i2	CX065_HUMAN	NA	NA	0	0	0	0	0	0	0	0	0	0	0	0	0	0	0	0	0	0	0	0	0	0	0	0	0	0	0	0	0	0	0	0	0	0
c1045255_g1_i1	CX065_HUMAN	NA	NA	0.495744	0.600349	0.374401	0.375626	1.76558	1.66132	5.79619	0.354791	0.517316	0.662754	2.75712	0.109562	0	0.64746	0.743175	0.623871	0	0.473914	0	1.53294	0.415706	0	0.929547	0	0	0	0	0	0	0.227674	0	0.226412	0.458853	0
c1045255_g1_i2	CX065_HUMAN	NA	NA	0.159284	0	0.109536	0.830661	0	0.0904222	0	1.84875	0	0	0.670297	0	0.421545	0	0.000158106	0.391621	0.875825	0.441259	0.280981	0.112707	1.04353e-06	0.976029	0.425802	0.169902	0.137702	0.288598	0.15754	0.288598	0	0	0.328126	0	0	0.311539
c1090691_g1_i3	F181B_HUMAN	0.317552	0.00452917	0.562422	0.60935	0.474281	0.373434	0.594308	0.545224	0.306993	0.530547	0.51701	0.340974	0.612729	0.946262	0.456315	0.480227	0.612933	1.04541	0.692248	0.407039	0.388856	0.623882	0.771291	0.777251	0.483809	0.663215	1.77918	0.974421	1.10537	0.974421	1.31041	0.685786	1.60552	0.981189	1.04616	0.979019
c1073415_g1_i1	PRXD1_HUMAN	NA	NA	0	0.164708	0	0	0	0	0.233441	0	0	0	0.785252	0	0	6.21125e-09	0	0.512069	1.19043	0	1.11492e-06	1.05774	2.13022	0	0	2.36817	0	1.55916	0.179571	1.55916	0	0	0	0.546949	2.01317	0
c1073415_g1_i2	PRXD1_HUMAN	0.443267	0.000323338	13.7043	15.788	15.325	12.4654	15.0753	12.889	15.7102	12.6624	12.3567	18.1459	12.9234	19.4415	16.0006	14.6221	15.9329	16.2189	14.4863	17.5458	14.9335	13.8722	14.6245	16.3021	17.7453	15.2558	17.1693	17.0509	17.8848	17.0509	21.8684	18.1756	19.2286	22.5955	19.8097	19.9716
c1073415_g1_i3	PRXD1_HUMAN	NA	NA	0	2.32219e-09	1.86891	1.91801	0.154056	0	0	0.27197	0.712527	0	4.91491e-07	0	0	1.59449	1.65825	7.92705e-07	0	2.23172	1.39458	1.46552	5.4214e-10	0	1.15427	0.00294297	1.32918	7.25637e-07	0	7.25637e-07	0.556965	0.180388	0.202654	0	1.12897e-05	0.168084
c1058418_g1_i1	TIKI2_HUMAN	0.336299	1.71364e-12	0.945998	1.71186	0.821699	1.57048	1.19423	1.94976	1.54159	1.63389	1.77381	1.07647	1.57855	8.09756	5.45931	6.50301	5.23389	6.30029	4.80737	7.50637	6.05862	6.36524	9.68992	6.34702	8.21353	0.522723	1.26744	0.784436	0.682155	0.784436	0.763992	0.690101	1.70049	0.23045	0.249528	0.287971
c1246827_g1_i1	TM235_HUMAN	NA	NA	0	0	0	0	0	0	0	0	0	0	0	0	0	0	0	0	0	0	0	0	1.3082	0	0	0	0	0	0	0	0	0	0	0	0	0
c426033_g1_i1	HELT_HUMAN	NA	NA	0	0	0	0	0	0	0	0	0	0	0	0	0	0	0	0	0	0	0	0	0	0	0	0	0	0	0	0	0	0	0	0	0	0
c1077929_g2_i1	HELT_HUMAN	NA	NA	0.253398	0.205903	0.282206	0.187845	0.201885	0.104678	0.0946484	0.269828	0.532221	0.545619	0	0.45099	0.218984	0.285458	0.0956223	0.157653	0.566974	0.118702	0.217813	0.128049	0.320735	0.108283	0.351062	0.52783	0.320559	0.651132	0.490257	0.651132	0.36903	0.351522	0.635222	0.582411	0.157364	0.121039
c1724883_g1_i1	HELT_HUMAN	NA	NA	0	0	0.278893	0	0	0	0	0	0	0	0	0.338504	0	0	0	0	0	0	0	0	0	0	0	0	0	0	0	0	0	0	0	0	0	0
c847521_g1_i1	EFC10_HUMAN	0.372247	0.308341	12.5006	2.2118	2.29511	5.41554	4.69821	5.23082	2.86075	1.26171	5.00471	4.86072	0	4.66217	0.980724	1.20141	8.64771	6.60205	7.87699	2.83497	0.00197176	2.8192	1.76669	0.460971	4.86478	6.24657	5.80636	7.05377	6.72427	7.05377	5.0519	5.82303	8.2695	0.324681	2.18473	5.71134
c847521_g1_i2	EFC10_HUMAN	0.0620525	0.036569	6.13159	3.5902	8.64336	0	4.67791	0	1.73099	0	0	10.9399	3.24385	2.45532	2.46327	2.82597	0	0	4.47247	5.63504	4.61708	0	0	4.96876	0	2.06222	2.67948	0	3.20865	0	0	1.42813	0	0	0	0
c1353243_g1_i1	EFC10_HUMAN	0.245974	0.0172338	1.60916	2.1777	1.69087	1.68781	1.70881	1.107	1.80128	2.18843	3.26412	1.73175	1.83524	4.17491	2.54585	2.71626	3.84506	2.83474	2.27851	3.76466	3.22619	2.8428	1.80847	2.74847	2.10368	2.93067	3.84288	3.98025	2.20281	3.98025	3.12833	3.3487	2.68879	3.20326	2.66262	3.1999
c1065364_g1_i1	ZN316_HUMAN	0.260773	0.0336731	0.436705	0.715077	0.618902	0.874774	0.892338	1.21304	1.1728	0.69237	0.78215	0.419664	0.81471	0.390269	0.808905	1.14245	1.06422	0.66879	0.875834	0.552216	0.460665	0.943089	1.07709	0.919592	0.904608	0.917086	0.864723	1.10898	0.902403	1.10898	1.62839	0.6277	0.779895	1.07814	1.15527	1.07597
c1068394_g1_i1	ZN316_HUMAN	NA	NA	0	0	0	0	0	0	0	0	0	0	0	0	0	0.0679005	0	0	0	0	0	0	0	0.0771295	0	0	0	0	0	0	0	0	0	0	0	0
c1068394_g1_i2	ZN316_HUMAN	0.535607	0.292696	0.265198	0.341071	0.266919	0.220752	0.534815	0.103968	0.130597	0.0753542	0.335722	0.871835	0.100757	1.07525	0.577833	0.110726	0.588803	0.623683	0.513404	0.319259	0.507051	0.139884	0.568824	0.0847663	1.20115	0.400472	0.533021	0.3778	0.296105	0.3778	0.921114	0.556233	0.652876	0.393857	1.01439	0.223575
c1068394_g1_i3	ZN316_HUMAN	0.340945	6.33809e-05	3.62381	3.04361	3.58409	3.39957	3.92461	3.46574	3.51573	3.35498	3.81835	3.3809	3.2504	3.16245	3.55694	3.85531	3.8672	3.83874	4.36074	3.61354	3.36026	4.43756	3.80605	3.90029	4.51332	3.92079	3.37765	3.15842	4.55002	3.15842	3.06534	3.94169	3.77721	4.24614	3.47128	4.18676
c1077402_g2_i1	ZN316_HUMAN	0.329945	0.0147098	7.95541	5.06328	4.60351	9.53759	7.39147	5.36186	5.82921	6.95699	6.11652	9.68196	5.56786	9.41219	10.625	9.90223	7.84484	6.41049	7.26347	5.53341	10.7768	10.856	6.12571	6.94209	4.98828	10.986	14.4246	7.52025	11.4448	7.52025	16.6426	9.15397	9.33	17.6953	19.804	9.29136
c1077402_g2_i2	ZN316_HUMAN	NA	NA	0	0	0	0	0	0	0	0	0	0	0	0.594451	0	0	0	0	0	0	0	0	0	0	0	0	0	0	0	0	0	0	0	0	0	0
c1080552_g5_i1	ZN316_HUMAN	0.30589	0.0758304	1.02583	0.830028	0.504775	1.25791	0.543701	1.12461	1.14241	0.847211	0.999871	1.10171	1.08177	1.36589	1.17203	2.55191	1.15997	0.635735	1.67514	1.27257	1.02638	1.54463	1.71992	1.01829	1.57097	0.709023	1.72425	1.19754	1.47874	1.19754	1.17029	1.26558	1.71263	2.19174	2.11296	1.62496
c1088034_g2_i1	ZN316_HUMAN	0.595414	0.626022	1.2111	0	0.540922	0	0	1.54534	0	0.584024	0	0.557544	1.75385	0	0.464703	0.736687	1.13412	0	5.86912e-10	0.339167	0	0.00348551	0.659986	0.929654	0	0	1.83033e-08	0	1.21173	0	0.979714	0.254591	0.0018549	0	0.585419	5.92969e-10
c1088034_g2_i2	ZN316_HUMAN	NA	NA	0	0	0	0.317511	0	0.300624	0.0389266	0	1.19316	0	1.95195e-06	0.000358048	3.43825e-05	0.582835	0	1.20032	0.0862404	0.802068	0	7.98314e-05	0.226046	0.683403	0	5.35426e-05	6.65145e-08	1.26153	0.165887	1.26153	4.42116e-05	1.38439	2.72967e-06	0.204099	0.406254	0
c1088034_g2_i3	ZN316_HUMAN	0.638515	0.83849	3.35371e-06	1.71136	0.668579	1.6698	1.75158	1.05537e-09	1.62124	1.4928	0	0.646148	0.00142577	1.64378	1.08048	0.408363	1.21175e-05	0	1.31744	0	1.14175	1.79891	0.603116	0.344543	1.56356	1.26061	1.68524	0	9.89822e-07	0	8.10629e-09	0	1.65793	1.25751	0.261921	1.57721
c1123470_g1_i1	GRCR2_HUMAN	NA	NA	0	0	0	0	0	0	0	0.48047	0	0	0	0.587155	0	0	0	0	0	0	0	0	0	0	0	0	0	0	0	0	0.703624	0	0	0	0	0
c1082972_g4_i1	RFOX3_HUMAN	0.419735	0.435016	0.179598	0.195145	0.134907	0	0	0.260903	0.510294	0	0.34437	0.472241	0.386955	0.553862	0	0	0	1.09501	0	0.490036	0	0	0.179612	0.752905	0.722057	0	0.707844	0	0.393876	0	0	0	0	0	0.360962	0.342786
c1082972_g4_i3	RFOX3_HUMAN	NA	NA	0.0559659	0	0.0420542	0	0.119159	0.0354366	0	0	0.121978	0	0.0912976	0.0472596	0	0.0603032	0	0	0.188548	0	0	0	0	0	0	0	0	0	0.144145	0	0.0572944	0	0	0.096541	0.0832963	0.185002
c1082972_g4_i4	RFOX3_HUMAN	0.454853	0.153724	8.18289e-10	0	0	0.263752	0.313866	0	0	0.33367	0	0	1.29775e-09	0	0.650536	0.382451	0.471437	9.46535e-10	0.791721	0	0.437233	0.877869	0.489755	0	0.527214	0.532201	4.4931e-10	0.545275	0	0.545275	0.537808	0.755714	0.5479	0.55053	0	0
c1040347_g1_i1	ANKUB_HUMAN	NA	NA	0	0	0	0	0	0	0	0.0395872	0	0	0	0	0	0	0.0419753	0	0	0	0.0478934	0	0	0.0477865	0	0.116491	0.141247	0	0.108557	0	0.106572	0.0512979	0.167266	0.102722	0	0.0534756
c1056132_g1_i1	TCAF2_HUMAN	NA	NA	0	0	0	0.404841	0	0	0	0	0	0	0	0	0	0	0	0	0	0	0	0	0	0	0	0	0	0	0	0	0	0	0	0	0	0
c1056132_g1_i2	TCAF2_HUMAN	NA	NA	0.132329	0	0	0.179093	0.054021	0	0	0	0	0.143754	0.127336	0.177673	0	0.099925	0.0999552	0.169495	0.423161	0.126479	0	0.225228	0	0	0.188417	0	0	0	0	0	0.316089	0.187569	0.134944	0.062375	0.16751	0.321568
c1056132_g1_i3	TCAF2_HUMAN	0.0182698	0.00228879	50.9016	31.344	41.8562	41.558	39.2453	39.7124	36.2875	28.6081	42.3437	35.6899	22.5742	59.1265	59.5696	49.9639	47.0645	67.7815	54.0839	56.1543	68.9592	45.7873	28.8403	50.2666	48.6268	50.6009	56.7572	51.1407	58.5783	51.1407	48.5198	45.0185	53.1082	43.1203	33.4945	52.8748
c1056132_g1_i5	TCAF2_HUMAN	NA	NA	0	0	0	0	0	0.158083	0	0	0	0	0	0	0.166372	0	0	0	0	0	0	0.0675741	0.0818664	0	0	0	0.163396	0	0.0884359	0	0	0	0	0	0	0
c1056132_g2_i1	TCAF2_HUMAN	0.0510224	0.00613294	35.8285	20.374	27.9518	29.5653	25.0076	23.1906	24.9029	16.8728	29.2976	23.3368	17.4228	40.6286	43.0423	34.0018	32.9527	46.5872	38.1766	37.4097	46.0032	29.9438	16.9987	38.6076	31.9211	31.4736	39.496	32.6893	39.3375	32.6893	33.5668	27.5734	33.6663	28.4448	21.1808	35.6775
c1062289_g3_i1	TCAF2_HUMAN	NA	NA	0.467854	0	0.177001	0	0.199099	0	0.0409849	0	0	0	0	0	0.210566	0	0	0.12536	0.0941573	0.102913	0	0	0.221883	0.547826	0	0.352481	0	0.494659	0	0.494659	0	0	0	0	0.117427	0
c1062289_g3_i2	TCAF2_HUMAN	0.246015	0.198206	0.805206	1.59944	1.67367	0.156196	0.744643	0.069281	0	0.118593	1.30502	0.988311	0.931606	3.49069	0.312977	5.36857	4.14748	0.32064	2.25386	0	0.251041	0.0850743	2.70548	5.20227	2.71259	0.559324	1.62239	0.625679	2.19785	0.625679	0.636541	1.03622	2.504	0.961995	0.222606	0
c1070755_g1_i1	TCAF2_HUMAN	NA	NA	0	0	0	0	0	0	0	0	0	0	0	0	0	0	0	0	0	0	0	0	0	0	0	0	0	0	0	0	0	0	0	0	0	0
c1070755_g1_i2	TCAF2_HUMAN	NA	NA	0	0	0	0	0	0	0	0	0	0	0	0	0	0	0	0	0	0	0	0.0771818	0.0644248	0	0	0.0793336	0.0641606	0	0	0	0	0	0	0	0	0
c1070755_g1_i3	TCAF2_HUMAN	NA	NA	0	0	0	0	0	0	0	0	0	0	0	0	0	0	0	0.111749	0	0	0	0	0	0	0	0	0	0	0	0	0	0	0	0	0	0
c1070755_g1_i4	TCAF2_HUMAN	NA	NA	0	0	0	0	0	0	0	0	0	0	0	0	0	0	0	0	0	0	0	0	0	0	0	0	0	0	0	0	0	0	0	0	0	0
c1070755_g1_i5	TCAF2_HUMAN	NA	NA	0.0696287	0	0.0520932	0.312695	1.00114	0	0.891389	0.0992189	0.589156	0	0.516745	0	0	0	0.578929	0	0.87777	0.0658164	0.660314	0	0	0.359116	0.453199	0	0	0.520653	0	0.520653	0	0.0643531	0.279645	0	0	0.0669634
c1071976_g1_i1	TCAF2_HUMAN	0.131318	0.00765474	11.106	27.3396	47.6801	15.3946	12.0225	8.62465	7.59847	1.49171	81.6249	20.936	6.72213	62.113	28.979	36.0849	44.3117	16.6432	20.9331	22.2541	98.065	11.8703	9.87496	12.3924	14.2675	20.5388	12.2358	32.1221	13.5141	32.1221	14.8383	16.932	4.19868	5.16346	4.92123	5.73276
c1121174_g1_i1	F187A_HUMAN	NA	NA	0	0	0	0	0	0	0	0	0	0	0	0	0	0	0	0	0	0	0	0	0	0	0	0	0	0	0	0	0	0	0	0	0	0
c911219_g1_i1	PGPIL_HUMAN	NA	NA	0.193562	0	0.142484	0.141918	0.153772	0.158809	0	0.273707	0	1.03846	0.173997	0.171642	0.165182	0	0.145873	0	0.344054	0.179499	0.165839	0	0	0	0.177442	0.400544	0.811997	0.332604	0	0.332604	0.19003	0.358367	0.193851	0.353872	0.238657	0
c1086430_g5_i1	MFS2B_HUMAN	NA	NA	0.153933	0	0	0.152045	0	0	0	0.0638257	0.0756369	0.222872	0	0	0	0	0	0.222452	0	0	0	0	0	0	0	0.644273	0.280074	0	0	0	0	0	0	0	0	0
c1086430_g5_i2	MFS2B_HUMAN	NA	NA	0.0539127	0	0	0	0	0	0	0.0830084	0.0972842	0.225466	0.196522	0	0	0	0	0.0344391	0	0	0	0	0	0	0	0	0.0683482	0	0	0	0	0	0	0.118041	0	0
c1086430_g5_i3	MFS2B_HUMAN	NA	NA	0.0620714	0.0475668	0	0.0437052	0.185632	0	0.0219608	0	0.00171275	0.0569444	0.0481398	0.0259391	0.0510749	0.0441676	0	0.00204488	0.0262225	0.0275825	0.0250499	0.148752	0.17379	0.050054	0.135449	0.0305068	0.00574479	0.0795322	0.0569292	0.0795322	0.110861	0.0803568	0.0874192	0	0.145657	0.0840547
c1086430_g5_i4	MFS2B_HUMAN	NA	NA	0	0	0	0	0	0	0	0	0	0	0	0	0	0	0	0	0	0	0	0	0	0	0	0	0	0	0	0	0	0	0	0	0	0
c1086142_g1_i1	NEMP2_HUMAN	NA	NA	0	1.73317	5.08402e-08	7.43283e-08	0	3.70034e-08	0.792188	0	2.15617	3.03567e-08	1.79724e-07	3.1153e-08	1.80616	1.5156e-07	1.90008e-08	0	1.26712e-07	1.70086e-07	3.81782e-08	5.52219e-08	0	4.0378e-08	0	3.51153e-08	1.32723e-07	7.57174e-09	2.18142e-07	7.57174e-09	0	2.43708e-07	0	1.1297e-07	1.6744e-07	2.26063
c1086142_g1_i3	NEMP2_HUMAN	0.803216	0.462123	2.32748	0.604515	2.38071	2.12724	2.42791	1.45306	1.485	2.01344	0	0.602456	0.826048	3.35821	0.375398	2.67955	2.24617	1.60956	1.57414	1.41641	2.42081	3.40833	4.28078	2.21179	5.69288	2.27252	3.76087	2.68566	0.246915	2.68566	6.78587	2.87813	2.88087	5.08856	5.32739	1.02408
c1086142_g1_i4	NEMP2_HUMAN	NA	NA	0.448411	0	0.694911	0	0.270465	0.00701393	0.000131184	0.638285	0	0	0	0	0	0	0	0.408073	0.0569504	0	0.62982	0	0.418581	0	0.000127306	0	0	0	0.61304	0	0	0.407688	0	0	0	0
c1086142_g1_i5	NEMP2_HUMAN	NA	NA	0.400334	2.57891e-07	0	0	0	0	0	0	0.619674	1.36069	0.410345	0.462107	0	0	0.476041	0	0.804588	0	0.589507	0.495562	0	0.000205062	0	0.694004	0.632667	0	0.867818	0	0	0	0	0.880456	0	2.34509
c1086142_g1_i6	NEMP2_HUMAN	0.802601	0.198998	0	0.0345184	1.70508	1.49605	1.71498e-07	1.16972	0	0	1.26755e-07	0.458212	0.907018	0.632855	1.59796	1.89873	2.08005	1.92772	2.24859	3.60748	0.468265	1.24382	0	1.32165	0	3.82136	2.46587	2.91929	3.25216	2.91929	0	2.91984	3.40051	3.30767	3.33291	0.572482
c1092269_g3_i2	SDHF1_HUMAN	0.48999	0.000333344	9.39957	10.7845	10.8381	7.79465	8.56258	8.19361	6.44241	8.13475	9.35339	8.13393	7.93001	16.0548	12.6821	10.6221	9.66476	13.9055	10.4335	13.9942	14.9747	12.8145	13.5812	9.36277	10.3836	13.3482	11.8932	8.26121	11.3208	8.26121	11.9731	11.7327	12.1044	12.7985	11.696	12.443
c1057392_g1_i1	TM221_HUMAN	NA	NA	0	0	0	0	0	0	0	0	0	0	0	0	0	0	0	0	0	0	0	0	0	0	0	0.103542	0	0	0	0	0	0	0	0.482208	0.123509	0
c1057392_g1_i2	TM221_HUMAN	NA	NA	0	0	0	0	0	0	0	0.0870269	0	0	0	0	0	0	0	0	0	0	0	0	0	0	0	0	0	0	0	0	0	0	0	0.1941	0	0
c1082221_g1_i1	WIPF3_HUMAN	NA	NA	0.786951	3.87653e-10	0	0.753149	0	0.746204	0.749981	1.26662	0.371123	1.25018	0	0.685686	0	0	0	0	0	0	0	0	8.06436e-09	0	0	0	0.0967358	0	0	0	3.86977e-10	0	0	0	2.15838e-09	0
c1082221_g1_i2	WIPF3_HUMAN	0.0837361	0.00755168	0.684477	5.25469	3.98638	6.86705	3.44004	3.56085	7.68797	4.24891	5.65	3.07866	7.25076	0.01181	0	2.02382	2.18711	3.88138	2.68032	6.43097e-06	4.88008	4.04207	3.09789	5.4644	4.69961	0.155654	1.80218	0.238104	1.52487	0.238104	0.834838	2.53361	2.34523	2.87005	5.29058	3.08443
c1082221_g1_i3	WIPF3_HUMAN	0.694855	0.023443	3.12618	2.25406	1.71872	2.10461	3.61915	4.9149	5.17695	3.82084	1.64425	1.43462	3.67611	2.25925	3.29348	2.62645	1.61115	1.16863	2.16151	3.3705	1.76606	2.77391	2.13803	3.67561	3.27815	2.76188	1.93678	3.01225	1.96375	3.01225	2.49374	1.14906	2.17467	2.44403	1.65043	2.36712
c1073599_g4_i1	TLCD2_HUMAN	0.338734	7.86455e-05	4.2127	3.49476	2.74382	4.25606	5.41552	3.35322	3.63659	3.48189	4.60267	6.06841	4.93852	3.43504	3.63376	3.84178	2.81568	4.58488	2.64129	3.12057	4.63401	3.61532	2.70538	4.30724	3.1823	3.45724	3.41613	1.61274	2.50518	1.61274	2.40494	1.74909	2.45254	2.25841	2.6739	2.6449
c1069246_g2_i1	URAD_HUMAN	NA	NA	0	0	0	1.70172	0.619523	0	0	0	0	0.278755	0.230555	0	0.439551	0	0	0.320715	0	0.239234	0	0.258189	0	0.439866	0	0	0	0	0	0	0	0	0.521183	0	0.319078	0
c1069246_g2_i2	URAD_HUMAN	NA	NA	0.246309	0	0.901209	0	0	1.00548	3.07919	0	0	0	0	0	0	1.09232	0	0	1.52485	0	0	0	0.817843	0	1.123	0	0	0	0	0	0	0	0	0	0	0
c1088451_g1_i5	PCARE_HUMAN	NA	NA	0	0	0	0	0	0	0	0	0	0	0	0	0	0	0	0	0	0	0	0	0	0	0	0	0	0	0	0	0	0	0	0	0	0
c250959_g1_i1	ANR61_HUMAN	NA	NA	0	0	0	0	0	0.070166	0	0	0	0	0	0	0	0	0	0	0	0	0	0	0	0	0.0784657	0	0.0715332	0	0	0	0	0	0	0	0	0.0811579
c250959_g1_i2	ANR61_HUMAN	NA	NA	0	0	0	0	0	0	0	0	0	0	0	0	0	0	0	0	0	0	0	0	0	0	0	0	0	0	0	0	0	0	0	0	0	0
c1586877_g1_i1	GAG10_HUMAN	NA	NA	0	0	0	0	0	0	0	0	0	0	0	0	0	0	0	0	0	0	0	0	0	0	0	0	0	0	0	0	0	0	0	0	0	0
c1060431_g1_i1	IGLO5_HUMAN	0.296807	0.00364358	0.794476	0.56243	0.379963	0.706789	0.6356	0.452013	0.491839	0.747764	1.01261	0.390672	0.574517	0.322944	0.381147	0.494583	0.409808	0.317095	0.163175	0.446099	0.654946	0.40714	0.432444	0.716411	0.370829	0.949191	1.19637	1.10568	0.956182	1.10568	1.55511	0.667278	1.81436	1.10452	0.951651	0.557876
c663307_g1_i1	STRCL_HUMAN	NA	NA	0	0	0	0	0	0	0	0	0	0	0	0	0	0	0	0	0	0	0	0	0	0	0	0	0	0	0	0	0	0	0	0	0	0
c862942_g1_i2	STRCL_HUMAN	NA	NA	0	0	0	0	0	0.274179	0	0	0	0	0	0	0	0	0	0	0.297416	0	0	0	0.277777	0	0	0	0.281296	0	0.318451	0	0	0	0	0	0	0
c1053591_g1_i1	CE052_HUMAN	NA	NA	0	0	0	0	0	0	0	0	0	0	0	0	0	0	0	0	0	0	0	0	0	0	0	0	0	0	0	0	0	0	0	0	0	0
c1053591_g1_i2	CE052_HUMAN	NA	NA	0	0	0	0	0	0	0	0	0	0	0	0	0	0	0	0	0	0	0	0	0	0	0	0	0	0	0	0	0	0	0	0	0	0
c1075701_g1_i1	CE052_HUMAN	NA	NA	0.24358	0	0	0	0	0	0	0	0	0	0	0	0	0.396185	0.184455	0	0.441961	0.232779	0	0	0	0.210872	0	0	0.207509	0.103774	0.240185	0.103774	0	0	0	0	0	0
c1075701_g1_i4	CE052_HUMAN	NA	NA	0	0	0	0	0	0	0	0	0	0	0	0	0	0	0	0	0	0	0	0	0	0	0	0	0	0	0	0	0	0	0	0	0	0
c1075701_g1_i5	CE052_HUMAN	0.514898	0.0857411	0.195457	0.323648	0.692179	0.561088	0.316003	0.439249	0.265462	0.156662	0.409956	0.427285	0.205013	0.431697	0.269892	0	0.081209	0.605375	0.271607	0.183896	0.303209	0.359548	0.187545	0.318865	0.204736	0.0922428	0.165203	0	0.103845	0	0.0841313	0.527352	0.220541	0.162652	0.165134	0.296456
c1381993_g1_i1	SERC4_HUMAN	NA	NA	0	0	0	0	0	0	0	0.662733	0	0	0	0	0	0	0	0	0	0	0	0.459277	0	0.395795	0	0	0	0	0	0	0.478232	0	0	0	0	0
c1421945_g1_i1	SERC4_HUMAN	NA	NA	0	0	0	0	0	0	0	0	0	0	0	0	0	0	0	0	0	0	0	0	0	0	0	0	0	0	0	0	0	0	0	0	0	0
c1074132_g3_i1	CAN8_HUMAN	0.551778	0.36726	0	0.947227	0	0.588753	0.110481	0.424221	0.454458	0.0328978	0.863816	0.199251	0.0429163	0.955105	3.94054	0.45489	0.453914	0.57986	0.492664	1.74638	1.76595	0.311889	0.433027	0	0.473472	0.317694	1.09187	0	1.93838	0	0.999824	0	1.48403	1.09521	0	0.450563
c1074132_g3_i2	CAN8_HUMAN	0.43361	0.0041633	0.782701	0	0.380113	0.00230672	0.000512697	0	0	0.00011651	0	0.000852204	0.000266642	2.25936	3.4748	0.00208042	0.0010078	0	0.465696	0.795666	1.22335	0.30214	0.00163118	0.555407	0.00106828	1.23125	1.06282	1.50469	0.460464	1.50469	0.946781	1.31879	0.00335717	0.700799	1.38505	0.43967
c1076237_g1_i2	CAN8_HUMAN	NA	NA	0	0	0	0	0	0	0.436629	0	0	0	0.221146	0.181341	0	0	0.170006	0	0	0	0	0.270322	0.215382	0	0.282264	0	0	0	0	0	0	0	0	0	0	0
c1086508_g4_i1	CAN8_HUMAN	0.0615623	0.0209186	15.5479	20.2122	12.6541	6.91237	7.29705	3.3946	1.80355	5.66578	15.4425	4.4385	2.84265	19.782	16.605	22.4791	9.21975	10.0532	4.96857	15.9561	25.4813	10.1292	6.95341	2.19833	5.01709	9.72457	6.66172	13.2963	8.96473	13.2963	11.3746	8.11233	4.48935	2.46139	6.32392	5.84467
c1086508_g4_i2	CAN8_HUMAN	NA	NA	0	0	0	0	0	0	0	0	0	0	0	0	0	0	0	0	0	0	0	0	0	0	0	0	0	0	0	0	0	0	0	0	0	0
c1086508_g4_i3	CAN8_HUMAN	0.475072	0.172134	9.54549	10.6669	12.2961	22.9697	16.9278	26.9108	9.92283	23.5238	21.1863	10.0237	12.6207	25.1527	13.1915	24.5438	31.2033	39.5478	24.1701	21.2824	12.5648	28.7262	45.6094	17.9306	16.5743	22.945	20.2764	43.3529	19.3759	43.3529	31.3641	30.232	19.7466	18.9604	19.6635	23.1942
c1086508_g4_i4	CAN8_HUMAN	0.652478	0.173552	3.48842	1.21517	2.37645	4.2162	5.33367	2.73688	6.32747	2.64495	2.62172	2.34112	4.33747	4.88085	3.49272	6.67247	5.72673	4.8659	4.31721	2.73339	2.63207	7.15127	8.35959	5.8053	2.97465	5.12138	3.59263	2.22904	3.54535	2.22904	6.52842	9.34934	5.14861	3.98224	5.59836	4.89372
c1086508_g4_i5	CAN8_HUMAN	0.00772941	8.91264e-07	104.213	132.609	145.635	88.1101	82.4183	54.389	54.2158	18.787	118.654	88.4761	47.5318	106.895	144.314	226.949	162.382	89.2371	59.6259	114.099	113.75	37.3704	47.7519	61.2734	42.7681	60.8078	30.4176	63.5702	59.6697	63.5702	52.8594	65.1095	28.5873	11.6139	8.87361	35.8405
c1072449_g2_i1	ZN860_HUMAN	0.293814	0.0167891	2.2307	3.11734	4.12906	3.72091	3.89008	4.55112	4.82069	6.95072	3.53563	2.94542	5.89334	1.61025	3.6571	4.13425	3.63789	3.07095	2.96584	1.8347	3.6595	3.69116	4.24065	3.23892	5.13113	3.29034	3.48764	5.38367	4.06954	5.38367	4.91833	4.89676	4.60393	5.22997	1.56365	3.91733
c1072449_g2_i2	ZN860_HUMAN	NA	NA	0.284139	0	0	0.406925	0	0.476141	0.353092	0	0.24256	0.616006	0.268446	0.509236	0.47101	0.434683	0	0.7152	1.5373	0.271561	0	0.585789	0	0	0	0	0	0.367974	0.280197	0.367974	1.02522	0	0.571571	0	0	0
c1072449_g2_i3	ZN860_HUMAN	NA	NA	3.70004e-05	0	0.397532	2.20545e-05	0.221571	1.9177e-05	1.15787e-05	0	7.24557e-06	3.71224e-05	3.41313e-05	2.57849e-05	1.76988e-05	3.0661e-05	1.25628	4.48595e-05	8.67075e-05	1.41727e-05	0.449121	2.94944e-05	0	0.718104	0	0.291801	0.661946	7.16905e-07	1.79168e-05	7.16905e-07	0	0	1.09179e-05	0	1.39361	0
c1077912_g3_i2	ZN860_HUMAN	0.257621	0.0394932	2.50725	1.20926	1.50394	2.59854	2.09345	3.54875	1.74254	2.33157	2.55514	1.88994	3.37273	1.80729	3.41759	1.89832	1.56261	1.55988	1.31543	2.83094	0.225395	1.30056	3.08616	3.26521	3.28573	4.2737	3.07353	1.25855	2.19634	1.25855	5.19174	3.01315	4.27091	3.31981	6.25043	5.4942
c393967_g1_i1	MOXD2_HUMAN	NA	NA	0	0	0	0	0	0	0	0	0	0	0	0	0	0	0	0	0	0	0	0	0	0	0	0	0	0	0	0	0	0	0	0	0	0
c552830_g2_i1	MOXD2_HUMAN	NA	NA	0	0	0	0	0	0	0	0.368908	0	0	0	0	0	0	0	0	0	0	0	0	0	0	0	0	0	0	0	0	0	0	0	0	0	0
c1048975_g1_i1	MOXD2_HUMAN	0.0613311	0.00150492	0.0854407	0	0	0.245875	0.0867109	0.142488	0.193763	0.0774401	0	0.184797	0	1.22208	1.57607	0.248289	0.226197	0.267782	0.462949	0.93067	1.25398	0.111531	0.109513	0.0368229	0.159396	0.269303	0.10881	0.180838	0.209261	0.180838	0.368318	0.552603	0.326462	0.158285	0.428546	0
c1048975_g1_i2	MOXD2_HUMAN	NA	NA	0	0.230679	0.316832	0.0710838	0.0824416	0	0	0.0231418	0.179164	0	0	0	0	0.072366	0	3.26049e-08	0	0.203479	0	0.320244	0	0	0	0	0	0	0	0	0	0	0.240533	0	0	0.407279
c1079989_g1_i1	MOXD2_HUMAN	NA	NA	0.0764812	0	0.203265	0	0.216989	0.574223	0.0511498	0.19355	0.0574704	0	0.645499	0	0.237424	0.102861	0	0	0	0.145404	0	0.138511	0	0.0657911	0.57069	0	0.115075	0	0	0	0.326559	0.0627598	0.0681843	0.212397	0	0.14739
c1079989_g1_i2	MOXD2_HUMAN	NA	NA	0.529167	0	0	0.810103	0	0.407933	0	0	0	0	0.393755	0	0	0	0	0	0	0.403978	0.443739	0	0	0.452636	1.08108	0.625412	0	0.774192	0	0.774192	0	0	0	0.892853	0.745836	0.427388
c1079989_g1_i3	MOXD2_HUMAN	NA	NA	0	0	0	0.0693164	0	0	0	0	0	0	0	0	0	0	0.0605588	0.100134	0.144165	0	0.0795512	0	0.136193	0	0	0	0	0	0.0780696	0	0	0	0	0	0	0
c1085113_g4_i1	MOXD2_HUMAN	0.506597	0.318217	1.1488	0.311858	0.343269	0.687027	0.549946	0.69932	0.230714	0.490025	1.16397	0.90977	0.283945	0.683635	0.533274	0.404841	0.635418	1.33778	1.09975	0.144258	0.329161	0.389974	0.649435	0.721792	0.284355	1.52391	1.29809	1.06498	0.224685	1.06498	1.03385	0.282892	1.30619	1.62371	0.191466	0.147242
c1085113_g5_i1	MOXD2_HUMAN	0.262646	0.00809491	57.4923	42.5814	57.1498	136.356	69.7128	280.133	158.338	128.647	97.092	109.724	80.8788	45.5133	25.1028	65.3331	89.2726	112.711	110.145	24.5602	18.4649	157.882	44.2373	93.0889	42.4458	81.7801	73.4461	51.5303	25.1256	51.5303	38.0719	42.0666	117.136	93.5142	115.83	75.0035
c1472456_g1_i1	MOXD2_HUMAN	NA	NA	0	0	0	0	0	0	0	0	0.682096	0	0	0	0	0	0	0	0	0	0	0	0	0	0	0	0	0	0	0	0	0	0	0	0	0
c1503663_g1_i1	MOXD2_HUMAN	NA	NA	0	0	0	0	0	0	0	0	0	0	0.480659	0	0	0	0	0	0	0	0	0	0	0	0	0	0	0	0	0	0	0	0	0	0	0
c1054025_g1_i1	OTOL1_HUMAN	NA	NA	0	0	0	0	0	0	0.1217	0.115976	0	0.175955	0	0	0	0	0	0	0	0	0	0	0	0	0	0	0	0	0	0	0	0	0	0	0	0
c1054025_g1_i2	OTOL1_HUMAN	NA	NA	0	0	0	0	0	0	0	0	0	0	0	0	0	0	0	0	0	0	0	0	0	0	0	0	0	0	0	0	0	0	0	0	0	0
c1054025_g1_i3	OTOL1_HUMAN	NA	NA	0	0	0	0	0	0	0	0	0	0	0	0	0	0	0	0	0	0	0	0.295485	0	0	0.27177	0	0	0	0	0	0	0	0	0	0	0
c1275527_g1_i1	OTOL1_HUMAN	NA	NA	0	0	0.941547	0	0	0	0.869557	0	0	0	0	0	0	0	0	0	0	0	0	0	0	0	0	0	0	0	0	0	0	0	0	0	0	0
c849999_g2_i1	FBLL1_HUMAN	0.0133426	0.00779013	76.8665	46.6861	37.5792	34.0895	46.5434	27.6281	31.2479	5.40574	22.5437	71.4406	13.8081	32.3859	29.9596	19.1251	62.9356	31.9714	59.2539	44.213	32.1621	19.0809	12.3778	34.943	23.8582	46.097	52.7689	47.2559	36.6968	47.2559	26.874	45.0597	32.2956	2.64163	12.3743	34.8398
c1064937_g2_i1	EPOP_HUMAN	0.053149	6.38352e-20	0.620119	0.618076	0.733745	0.685165	0.354592	0.980989	0.570888	0.807207	1.1688	0.887152	0.956893	2.91363	2.32439	1.78983	2.36335	3.19883	2.8864	2.00367	1.83752	2.72985	3.22719	1.87473	3.16847	11.333	14.5211	10.0053	8.85832	10.0053	11.9903	10.0859	12.4219	15.9281	14.8924	13.6222
c1077194_g6_i1	SMHD1_HUMAN	0.246498	2.65998e-13	7.06088	4.48147	6.11633	6.07306	5.21369	5.11302	4.25659	5.50727	6.41906	5.42912	5.95374	6.663	7.18057	8.67782	7.06853	8.22059	6.29834	6.48383	7.47882	7.77907	8.31411	6.79014	8.33836	14.7669	15.735	13.1722	13.8474	13.1722	15.0875	14.1309	13.8589	14.4896	16.4945	16.1682
c1088220_g1_i1	MANS4_HUMAN	0.39997	0.000896598	4.35607	5.47695	4.91533	3.56298	3.42649	2.6194	1.56507	1.43269	3.85722	5.7904	2.30184	6.76082	3.51531	5.48245	5.1672	5.02999	5.37226	5.51345	5.31615	3.89638	5.87683	4.66742	5.73463	6.81251	7.89348	6.67619	7.98047	6.67619	7.4114	6.50338	7.40216	8.36208	8.63156	6.51155
c1088220_g1_i2	MANS4_HUMAN	NA	NA	0	0	0	0	0	0	0	0	0	0	0	0	0	0	0	0	0	0	0	0	0	0	0	0	0	0	0	0	0	0	0	0	0	0
c1089866_g2_i1	CAST2_HUMAN	0.0521235	4.68007e-10	7.39371	8.66546	4.79539	5.69263	6.56923	8.25157	7.11301	13.4549	11.2421	8.85806	11.2823	7.01891	6.12604	6.74133	7.74681	5.50232	6.22809	6.12619	5.48535	10.2297	9.6723	11.0756	7.59366	4.32029	5.03408	3.5782	3.42013	3.5782	3.20305	4.82682	4.36041	2.71676	3.8948	3.24489
c1089866_g2_i2	CAST2_HUMAN	NA	NA	0	0	0	0	0	0	0	0	0	0.712387	0	0	0	0.357251	0	0	0	0	0	0	0	0	0	0	0	0.719634	0.235262	0.719634	0	0.486508	0	0.00194492	0	0
c1082329_g2_i1	AKD1B_HUMAN	0.176214	0.0107646	0.17659	0.425871	0.468593	0.42902	0.342972	0.663356	0.510299	0.26142	0.0602535	0.313874	0.236224	0.235022	0.0882361	0.525801	0.186813	0.252554	0.36443	0.0852178	0.107666	0	0	0.0723093	0.0778085	0.395599	0.0882488	0.204816	0.11997	0.204816	0.0630063	0.143038	0.167127	0.071416	0.196788	0.0865005
c1082329_g2_i2	AKD1B_HUMAN	0.0401556	0.0173684	2.47322	1.92898	1.76779	4.36106	4.61912	3.80344	5.77411	6.52548	3.08837	1.29632	4.12398	1.51558	1.59841	4.68414	3.24794	4.58831	5.09652	2.96519	1.66337	5.66456	2.70457	7.95825	6.61344	1.10519	3.87299	0.792007	1.81212	0.792007	2.79237	2.38251	4.26311	5.93396	6.0655	5.90471
c1058110_g1_i1	LR14B_HUMAN	NA	NA	0	0	0	0	0.14631	0	0.144772	0	0.15069	0	0	0.307699	0.183302	0	0	0	0	0	0.177336	0	0	0	0	0.179669	0	0.185524	0	0.185524	0	0	0	0.158689	0.214169	0
c1058110_g2_i1	LR14B_HUMAN	0.31255	1.92342e-11	5.2228	4.74675	3.17435	3.78632	4.58872	3.9612	3.32124	5.91691	3.53851	4.4521	4.48174	1.19218	0.597941	1.45247	1.18468	0.726514	0.889434	0.714396	0.741239	1.30405	2.27577	0.998845	1.08066	0.243491	0.442881	0.117389	0.850803	0.117389	0.111453	0.160882	0.699386	0	0.07264	0.0558857
c237299_g1_i1	MSGN1_HUMAN	NA	NA	0	0	0	0	0	0	0	0	0	0.0994732	0	0	0	0	0	0	0	0	0	0	0	0	0	0	0.155986	0	0.0896788	0	0	0.0852597	0	0	0	0.176922
c1087910_g4_i2	RHG42_HUMAN	0.149638	0.0148875	0.74114	0.612914	0.866632	0.142226	0	1.00539	0	0.561885	0.59303	0.872206	0.771561	0.463292	0	1.01181	0	0	1.14927	0.325123	1.0786	1.74053	1.15651	1.08127	1.84934	0.660685	2.22365	1.70438	0.74685	1.70438	1.13454	1.97167	2.2237	2.91911	2.31512	3.04794
c1087910_g4_i4	RHG42_HUMAN	0.469034	0.000109191	0.0129249	0.389687	0.00842969	0.685948	0.725057	0	0.369557	1.77802e-06	1.50442e-07	0.0105581	0.357261	1.68305	1.67349	0.80391	0	1.88747	0.0132768	0.907307	0.0138018	0.0188055	0.615354	0.01061	0	4.70914	3.65941	2.69769	5.20421	2.69769	4.06444	3.58655	3.01025	6.327	5.88794	5.45817
c1087910_g4_i5	RHG42_HUMAN	NA	NA	0	0	0	0	0	0	0	0	0	0	0	0	0	0	0	0	0	0	0	0	1.40147e-07	0	0	0	0	0	0	0	0	0	0	0	0	0
c1087910_g4_i8	RHG42_HUMAN	NA	NA	0.000158867	6.90517e-07	5.49467e-05	0	0.00644567	0	0	0.425369	0.461864	8.72832e-05	0	0	0.0104241	4.47443e-07	1.62198	0	0	0.00674515	0	0	0.112435	0	6.17804e-05	4.71504e-09	0.926119	0.010359	3.83419e-07	0.010359	0	0.0761208	0	1.89248e-09	2.31736e-06	0.147484
c1077942_g1_i1	MYMK_HUMAN	0.991973	1.06046e-06	3.80393	8.25924	2.13382	3.71153	8.48307	3.74863	3.63572	2.60558	3.28725	3.67763	3.12618	1.95234	0.521555	2.56398	0.660569	0.547804	0.873956	0.770925	1.4006	1.18332	4.91085	1.64133	1.68918	12.1026	11.2874	8.71977	12.1481	8.71977	10.9716	9.3328	11.531	2.65983	5.24592	4.5183
c1067793_g6_i1	CCD69_HUMAN	0.813703	0.107675	2.78467	0.677508	0.512155	2.78027	2.77006	0	0.950552	1.47888	1.04087	2.2645	3.75416	0.713969	0	0.996879	0.561082	0.0851824	0	0	1.67755	0	0.00123776	1.86963	2.63635	3.16966	1.87788	3.58369	0.614231	3.58369	2.14754	1.01155	1.05206	2.00514	0	1.65287
c1067793_g6_i2	CCD69_HUMAN	0.676806	0.0105501	4.32332	9.10656	8.06399	6.1913	7.32511	10.4718	7.73497	6.57729	8.03666	6.86932	4.44103	6.62712	4.34561	3.9724	4.63759	4.80533	4.74819	6.14617	3.35762	3.17723	6.07158	3.56643	3.63805	6.92638	9.58072	5.57814	7.87702	5.57814	7.69423	8.76371	6.97978	8.2018	10.0285	6.47629
c1067793_g6_i3	CCD69_HUMAN	NA	NA	0.186231	0.0779296	0.273743	0.217997	0.0760976	0.159366	0	0.136757	0.0859958	0	0.485905	0.151232	0	0.0734562	0.209771	0.123598	0.192533	0.360152	0.0983153	0	0.260591	0.258653	0.106438	0.0982598	0.229734	0	0.338386	0	0.334549	0.320045	0.293559	0.178652	0.119229	0.268315
c1088739_g4_i1	U119B_HUMAN	0.509462	0.596677	1.98159	0	6.30842	4.6691	1.51527	1.36576	2.53481	1.22281	0	4.53506	1.90917	2.06299	0.276016	1.10806	2.80846	1.27447	2.17016	3.05158	2.88288	3.33856	0.935391	2.7375	1.19878	2.06766	1.93353	1.506	1.42469	1.506	2.14127	1.75254	3.37707	2.54309	0.804905	5.363
c1088739_g5_i1	U119B_HUMAN	NA	NA	0.446649	0.11955	0.166344	0.330352	0.118522	0.122266	0.39039	0.261869	0.371564	0.235969	0.203165	0.129526	0.191589	0.112095	0.11126	0.181553	0.132917	0.34991	0.316122	0.375328	0.0619605	0.252086	0.274291	0.540692	0.124924	0.125553	0.212729	0.125553	0.280842	0.338629	0.296123	0.337259	0.275261	0.139984
c1088739_g4_i2	U119B_HUMAN	0.340501	0.393794	0	0.0967018	0.109938	0.12906	0.118828	0	0.109258	0.159311	0.111797	0.171837	0.290441	0	0.535643	0	0	0.348215	0.151737	0.150733	0.621786	0	0.385216	0	0.167713	0	0.137939	0	0.213506	0	0.140215	0.323714	0	0.345012	0.192602	0.148788
c1088739_g4_i3	U119B_HUMAN	0.61359	7.48225e-05	24.0567	27.7788	23.5158	25.0511	24.6031	25.4889	20.9951	22.154	27.2913	20.8154	20.3131	27.788	31.1008	33.3524	30.7315	31.8078	28.034	29.9965	30.273	31.1268	29.9989	26.4702	31.0834	34.9494	31.6062	28.8699	32.3869	28.8699	35.0376	31.4358	32.5957	36.99	38.0241	32.8064
c1053634_g1_i1	LR10B_HUMAN	0.355335	0.00701642	0.709482	0.706924	0.705623	0.592383	0.730136	0.592733	0.729666	0.126733	0.689907	1.17939	0.356696	1.36037	1.09434	0.579284	0.67113	1.14535	1.03163	0.77179	0.941507	1.04056	1.15056	1.05021	0.971055	0.480065	0.624737	0.448429	0.6969	0.448429	0.387305	0.42133	0.662158	0.752237	0.668555	0.78387
c330477_g1_i1	S15A5_HUMAN	NA	NA	0	0	0	0	0	0	0	0	0	0	0	0	0	0	0	0	0	0	0	0	0	0	0	0	0	0	0	0	0	0	0	0	0	0
c330477_g1_i2	S15A5_HUMAN	NA	NA	0	0	0	0	0	0	0	0	0	0	0	0	0	0	0	0	0	0	0	0	0	0	0	0	0	0	0	0	0	0	0	0	0	0
c845089_g1_i1	S15A5_HUMAN	NA	NA	0	0	0	0	0	0	0	0	0	0	0	0	0	0	0	0	0	0	0	0	0	0	0	0	0	0	0	0	0	0	0.42555	0	0	0
c1263205_g1_i1	S15A5_HUMAN	NA	NA	0	0	0	0	0	0	0	0	0	0	0	0	0	0	0	0	0	0	0	0	0	0	0	0	0	0	0	0	0	0	0	0	0	0
c1509626_g1_i1	S15A5_HUMAN	NA	NA	0	0	0	0	0	0	0	0	0	0	0	0	0	0	0	0	0	0	0	0	0	0	0	0	0	0	0	0	0	0	0	0	0	0
c1085479_g1_i1	LRIQ4_HUMAN	NA	NA	0.0220008	0	0	0	0	0.0791159	0.115286	0	0	0	0	0	0.0504485	0	0	0	0	0.0898446	0	0	0	0.0500336	0	0	0	0	0	0	0.0921906	0.110824	0	0.0879818	0	0
c1085479_g1_i2	LRIQ4_HUMAN	NA	NA	0.0734316	0	0	0	0.0212218	0	0.0279241	0.0378873	0.0676709	0.0286989	0.0248758	0.0237238	0.0325231	0	0.0200645	0	0.0479723	0	0.0687312	0	0.0454245	0.0317856	0	0	0.0676214	0	0.0781196	0	0	0	0.106596	0	0	0.102518
c1085479_g1_i3	LRIQ4_HUMAN	NA	NA	0	0	0.0779452	0	0	0	0	0	0	0	0	0	0	0	0	0	0	0	0	0	0	0	0	0	0	0	0	0	0	0.0656309	0	0	0	0
c1074040_g1_i1	WTIP_HUMAN	0.158174	0.000344463	0.665974	0.804085	0.383599	0.517525	0.392059	0.785984	0.505092	0.714032	0.783877	0.7211	0.938921	1.087	0.846909	0.94117	0.696783	1.00887	0.833437	0.559834	0.846546	1.02651	1.32688	0.846167	0.897734	1.29965	2.01595	1.31791	0.905076	1.31791	1.30867	0.940849	1.47674	2.21812	1.67459	1.61065
c1157439_g1_i1	RP1BL_HUMAN	NA	NA	0	0	0	0	0	0	0	0	0	0	0	0	0	0	0	0	0	0	0	0	0	0	0	0	0	0	0	0	0	0	0	0	0	0
c979879_g1_i1	NKX63_HUMAN	NA	NA	0	0	0	0.381507	0.416792	0.642938	0.192892	0	0	0	0.232573	0.232308	0.221731	0	0.197836	0	0	0.241382	0.224575	0	0	0	0	0	0	0	0.249604	0	0.261043	0	0	0	0	0.247628
c1578053_g1_i1	NPIL2_HUMAN	NA	NA	0	0	0	0	0	0	0	0	0	0	0	0	0	0	0	0	0	0	0	0	0	0	0	0	0	0	0	0	0	0	0	0	0	0
c787531_g1_i1	MET15_HUMAN	0.0405531	0.00770905	10.2074	5.13434	7.13559	7.06491	5.69188	4.90316	2.74701	1.06496	3.41211	6.86962	3.28096	3.99738	4.40999	1.38064	5.9873	2.32177	4.99332	5.49288	2.26354	2.96972	2.17178	2.54566	2.05045	6.95922	8.79605	3.95464	3.5542	3.95464	3.8151	6.33637	3.79205	0.342163	0	4.95918
c1092802_g3_i1	MET15_HUMAN	NA	NA	0	0	0	0	0	0	0	0	0	0	0	0	0	0	0	0	0	0	0	0	0	0	0	0	0	0	0	0	0	0	0	0	0	0
c1107666_g1_i1	CK086_HUMAN	NA	NA	0	0	0	0	0	0	0	0	0	0	0	0	0	0	0	0	0	0	0	0	0	0	0	0	0	0	0	0	0	0	0	0	0	0
c1089016_g2_i2	LRC72_HUMAN	NA	NA	0	0.0765824	0	0	0	0.0978845	0	0	0	0	0	0.0826738	0	0	0	0.177907	0	0	0	0	0	0	0	0	0	0	0.0829181	0	0	4.75277e-10	0	0	0	0.252545
c1089016_g2_i3	LRC72_HUMAN	NA	NA	0	0	0	0	0	2.82091e-05	0	0.120927	0	0	0	2.94433e-05	0.0995386	0	0	0	0	0	0.264426	0	0	0	0	0.258111	0	0	0	0	0.333977	0.156046	0.122274	0	0	0
c1089016_g2_i4	LRC72_HUMAN	NA	NA	0	0	0	0	0	0	0.194407	0	0.251951	0.149379	0	0	0	0	0	0	0	0	0.00392757	0	0	0	0.741262	0	0	0	0	0	0	0	0	0	0	0
c1089016_g2_i5	LRC72_HUMAN	0.623608	0.229714	0.473087	0.324378	0.203233	0.508948	0.29741	0.870573	0.167737	0.4341	0.212868	0	0.601211	0.173488	0.594321	0.540116	0.588029	0.296878	0.641454	0.417584	0	0.588996	0.549366	0.787147	0	0.934228	1.66519	0.795665	1.42618	0.795665	1.08584	0.905404	0.87201	0.814477	1.01798	0.482519
c1084967_g6_i1	CS067_HUMAN	NA	NA	0	0	0	0	0	0	0	0	0	0	0	0	0	0	0	0	0	0	0	0	0	0	0	0	0	0	0	0	0	0	0	0	0	0
c1084967_g6_i2	CS067_HUMAN	NA	NA	0	0	0	0	0	0	0	0	0	0.114615	0	0	0	0	0	0	0	0	0	0	0	0	0	0	0	0	0	0	0	0	0	0	0	0
c1048937_g3_i1	ZSA5B_HUMAN	0.131669	1.92292e-09	7.57902	7.54568	5.09219	8.00145	8.38044	8.28613	6.33206	10.4975	7.77427	6.04213	7.97394	9.75645	6.3442	9.98092	9.01826	9.94888	8.58115	8.50336	8.87218	10.9526	14.0446	7.59065	9.64877	16.9226	20.7513	14.8361	15.7615	14.8361	19.5768	17.3971	21.4554	21.1944	19.9453	19.6235
c1074778_g4_i1	ZSA5B_HUMAN	0.231166	0.0103955	0.320111	0.543063	0.466047	0.499258	0.341694	0.552944	0.37217	0.716848	0.472344	0.485206	0.641563	0.401095	0.489435	0.618346	0.436088	0.402075	0.502224	0.365865	0.368894	0.54808	0.347596	0.60835	0.618663	0.629207	0.653381	0.489917	0.692175	0.489917	0.651981	0.630821	0.836602	0.613972	0.670629	0.454096
c536596_g1_i1	UNC4_HUMAN	NA	NA	0	0	0	0	0	0	0	0	0	0	0	0	0	0	0	0	0	0	0	0	0	0	0	0	0	0	0	0	0	0	0	0	0	0
c1463515_g1_i1	UNC4_HUMAN	NA	NA	0.590114	0	0	0	0	0	0	0	0	0	0	0	0	0	0	0	0	0	0	0	0	0	0	0	0	0	0	0	0	0	0	0	0	0
c1075641_g2_i1	CB070_HUMAN	NA	NA	0.110101	0.315296	0.0412672	0.123919	0.0880068	0.458411	0.249251	0.0785184	0.466655	0.178483	0.15379	0.0983586	0	0.0835429	0.166507	0	0.0496481	0.208621	0.142489	0.112513	0	0	0.0512755	0.0577639	0.18677	0.0797416	0.269155	0.0797416	0	0.050871	0	0	0.275729	0.0530337
c1075641_g2_i2	CB070_HUMAN	NA	NA	0	0	0	0	0	0	0	0	0	0	0	0	0.0910837	0	0	0	0	0	0	0	0	0	0	0	0	0	0	0	0.101545	0	0	0	0	0
c1074220_g4_i1	TRI75_HUMAN	0.550093	3.15478e-12	10.704	16.3548	11.1896	14.2884	12.3085	13.044	16.5979	11.1699	14.4862	10.8286	11.0545	15.1698	10.4009	12.087	6.73867	10.5011	10.084	9.84488	12.8307	10.8885	7.06325	11.1239	9.08844	6.36426	5.32307	5.16791	7.37581	5.16791	3.74382	7.06506	4.87265	4.53823	4.42487	5.89409
c1074220_g4_i2	TRI75_HUMAN	NA	NA	0	0	0	0	0	0	0	0	0	0	0	0	0	0	0	0	0	0	0	0	0	0	0	0	0	0	0	0	0	0	0	0	0	0
c1080006_g8_i1	TRI75_HUMAN	NA	NA	0	0	0	0	0	1.57798	0	0.722164	0.800717	0	0	0	0	0	0	0	0	0	2.5325	0.97818	0.812645	1.74416	0	0	0.821446	0	0	0	0	0.926725	1.04312	1.80674	1.22756	0.951433
c1090104_g3_i1	TRI75_HUMAN	NA	NA	0	1.02251	0	0	0.51016	0.511734	0	0	0.524205	0	0.54202	0	0.526192	0.463421	0	0	0	0	0	0	0	0	0	0	0.531951	0	1.19944	0	0.665008	0	0	0	0.777073	0
c1090104_g2_i3	TRI75_HUMAN	0.311521	0.0207109	36.2443	4.43144	23.1309	3.79293e-05	21.1912	10.7815	36.5184	29.9236	18.5971	34.7811	22.1142	45.5765	31.9445	49.9743	11.8436	23.2248	0	17.729	70.9226	49.8459	54.2866	39.6344	89.9588	59.2726	104.78	38.7088	63.5073	38.7088	130.981	71.0983	114.671	64.5787	77.8223	85.1466
c1056873_g1_i1	IRG1_HUMAN	0.0313607	1.90327e-06	20.4681	21.6328	128.341	9.00089	11.4474	7.11364	8.09389	6.89405	8.15307	10.2406	6.15703	36.1112	51.7042	7.15766	7.63638	13.849	13.0198	19.4638	30.3378	10.0937	11.6798	8.32949	9.54429	3.00958	3.63363	2.34024	17.1553	2.34024	1.83399	12.3157	1.54824	1.31188	1.06584	3.24997
c1084679_g1_i1	GLOD5_HUMAN	0.838496	6.00797e-09	5.76306	8.60258	10.9661	7.51916	6.36713	4.31403	6.01093	6.90644	4.62843	5.44745	7.02502	9.7402	10.5523	11.8144	9.99916	9.72582	8.74754	6.8512	13.1673	11.1484	11.1407	11.3266	9.82479	5.55964	4.24856	5.06318	5.28816	5.06318	5.95062	4.46733	5.23621	5.04396	5.57095	4.4017
c1084679_g1_i2	GLOD5_HUMAN	0.567973	8.61717e-13	6.43828	9.74161	12.6194	8.04117	8.29515	7.24674	7.72091	8.87459	7.58434	7.36382	8.48163	11.1252	11.0116	10.6669	10.6339	8.95821	11.5936	10.6354	11.6554	11.5969	9.60099	8.29165	11.3624	4.23163	5.18443	3.56199	5.81545	3.56199	5.0269	6.44413	4.02725	4.75155	4.87704	5.25144
c1345583_g1_i1	GLOD5_HUMAN	NA	NA	0	0	0	0	0	0	0	0	0	0	0	0	0	0	0	0	0	0	0	0	0	0	0	0	0	0	0	0	0	0	0	0	0	0
c1071932_g5_i2	ZN233_HUMAN	0.374427	0.00647225	0.878975	1.21163	0.330596	0.931017	0.827501	0.492878	1.31346	1.47199	1.26611	0.478481	1.03267	0.223496	0.774637	1.41478	0.896109	0.554529	0.665155	0.941304	0.509989	1.01542	0.8478	0.849377	0.275045	2.24989	3.13061	2.51313	2.44155	2.51313	2.55968	2.65302	2.22907	1.9389	1.82683	2.51946
c1082612_g3_i1	LIPT2_HUMAN	0.361872	0.00223745	4.38027	2.66969	2.81169	2.77844	2.29595	2.43338	1.91152	1.84032	2.68383	3.26222	2.08826	2.60965	3.92855	2.95711	3.38635	4.20778	3.33819	3.96944	3.3604	2.88755	3.15787	3.22827	2.63126	3.21947	2.6846	2.64262	2.57243	2.64262	3.17338	3.01309	4.59574	3.78486	3.84217	3.47222
c1078179_g6_i1	ASB14_HUMAN	NA	NA	0	0.430808	0.242035	7.68299e-09	0.272241	0.287829	0.491825	0	3.90249e-06	0	0.167944	0.102912	0.00617718	0	0	0	0	0	0.15708	0	0	0.154672	0.0426727	0	0	0	0	0	0	0	0	0	0	0
c1078179_g6_i2	ASB14_HUMAN	0.710606	1.53191e-09	1.11176	0.396609	0.364135	0.716896	0.601899	0.72439	0.220019	1.30382	0.977963	0.386515	0.531575	0.187877	0.170837	0.0905852	0.120144	0.149372	0.107605	0.339375	0.250311	0.162691	0	0.216872	0.271217	0	0	0	0	0	0	0	0	0	0	0
c821884_g1_i1	ZNF98_HUMAN	NA	NA	0	0	0	0	0	0	0	0	0	0	0	0	0	0	0	0	0	0	0	0	0	0	0	0	0	0	0	0	0	0	0	0	0	0
c996380_g1_i1	RASFA_HUMAN	NA	NA	0	0.0218681	0	0	0	0	0	0	0	0	0	0	0	0.021649	0.0184329	0.0352939	0	0	0	0	0	0	0.0228697	0	0.0704915	0	0.0275753	0	0	0.0263065	0.0983237	0.124215	0.103705	0
c996380_g1_i2	RASFA_HUMAN	NA	NA	0	0.0961538	0	0	0	0	0.108439	0	0	0.156536	0	0	0	0.0873351	0.091333	0.145461	0.13	0.271919	0	0	0.367409	0.496606	0.11123	0	0.297106	0	0.112787	0	0.566939	0.108289	0.485055	0.543541	0.437319	0.41621
c996380_g3_i1	RASFA_HUMAN	NA	NA	0	0	0	0.102507	0	0	0	0	0	0	0	0	0	0.10388	0.104537	0	0	0	0.238048	0	0	0.118273	0	0.288257	0	0.4895	0.267591	0.4895	0	0	0.277788	0	0.171859	0.132182
c823596_g1_i1	S22AK_HUMAN	NA	NA	1.3386	0	0	0	0	0	0	0	0	0	0.585646	0	0	0	0	0	0	0	0	0	0	0.602887	0	0.719942	0	0	0	0	0	0	0	0	0	0
c823596_g1_i2	S22AK_HUMAN	NA	NA	1.3386	1.09112	0	0	0	0	0	0	0	0	0.585646	0	0	0	0	0	0	0	1.1829	0	0	0.602887	0	0.719942	0	0	0	0	0	1.28756	0	0	0	0
c989066_g1_i2	S22AK_HUMAN	NA	NA	0	0	0	0	0	0	0	0	0	0	0	0	0	0	0	0	0	0	0	0	0	0.0591621	0	0	0	0	0	0	0	0	0	0	0	0
c1048822_g2_i2	S22AK_HUMAN	NA	NA	0	0.128363	0	0	0	0	0	0	0	0	0	0.14075	0	0	0	0	0	0	0	0	0	0	0	0	0.133299	0	0	0	0	0	0	0	0	0
c1048822_g2_i3	S22AK_HUMAN	NA	NA	0	0	0	0	0	0	0	0	0	0	0	0	0	0	0	0	0	0	0	0	0	0	0	0	0	0	0	0	0	0	0	0	0	0
c1048822_g2_i4	S22AK_HUMAN	NA	NA	0	0	0	0	0	0	0	0	0	0	0	0	0	0	0	0	0	0	0	0	0	0	0	0	0	0	0	0	0	0	0	0	0	0
c1063768_g1_i1	S22AK_HUMAN	NA	NA	0	0	0	0	0	0	0	0	0	0	0	0	0	0	0	0	0	0	0	0	0	0	0	0	0	0	0	0	0	0	0	0	0	0
c1063768_g2_i1	S22AK_HUMAN	0.62034	0.64363	1.95434	0.980672	1.66737	4.53056e-08	0	1.29618	0	1.28918	0	1.09513	1.0784	1.70748	1.44326	0	0.290663	0.612472	0.922469	0.716638	1.38045	0.636574	0.531273	9.27832e-09	0.662857	0.186656	0.754174	0.0629072	0.348053	0.0629072	0.127697	0	0.981837	0.61711	0.334139	0.642719
c1063768_g1_i2	S22AK_HUMAN	NA	NA	0.0485018	0.119128	0.0727808	0.0728667	0.0775612	0.121252	0.0732684	0	0.0411482	0.104871	0.135727	0	0	0	0.0366814	0.060773	0	0	0.0418606	0	0.0414086	0.0417817	0	0.0509274	0.0411596	0	0.0949492	0	0.0465052	0.134449	0.146167	0.0449032	0.0607777	0
c1063768_g2_i2	S22AK_HUMAN	NA	NA	0.000293754	0.795311	7.27595e-05	1.45674	2.74725	5.84e-05	1.79745	0.953426	1.30847	0.914499	0.000142483	0	5.83856e-05	0.903718	0.811125	4.31558e-05	5.80624e-05	4.08628e-05	0.000107109	3.50507e-05	2.91873e-05	1.59416	1.48042e-05	4.10591e-06	4.61092e-05	5.25358e-07	2.43301e-05	5.25358e-07	4.93016e-06	0.691775	2.20727e-05	2.90115e-05	1.96894e-05	2.80703e-05
c1074107_g1_i1	S22AK_HUMAN	NA	NA	0	0	0	0	0	0	0	0	0	0	0	0	0	0.112871	0	0	0	0	0	0	0	0	0	0	0	0	0	0	0	0	0	0	0	0
c1074107_g1_i2	S22AK_HUMAN	NA	NA	0	0	0	0	0	0	0	0	0.129858	0	0	0	0	0	0	0	0.0691063	0	0	0	0	0	0	0.0804078	0	0	0	0	0	0	0.0771032	0	0	0
c1074107_g1_i3	S22AK_HUMAN	NA	NA	0	0	0	0	0	0	0	0	0	0	0	0	0	0	0	0	0	0	0	0	0	0	0	0	0	0	0	0	0	0	0	0	0	0
c1077499_g1_i2	S22AK_HUMAN	NA	NA	0	0	0	0	0	0	0	0	0	0	0	1.22811	0	0	0	0	0	0	0	0	0	0	0	0	0	0	0	0	0	0	0	0	0	0
c1077499_g1_i3	S22AK_HUMAN	NA	NA	0	0.0964107	0	0.176014	0	0	0	0.0842061	0.0997046	0.127694	0	0	0	0.0891416	0	0.442886	0	0.111214	0.101951	0	0	0	0.109605	0.123582	0.300152	0.198966	0	0.198966	0.114954	0	0.237805	0	0.44216	0.113368
c1083737_g1_i1	S22AK_HUMAN	NA	NA	0	0	0	0	0	0	0	0	0	0	0	0	0	0	0	0	0	0	0	0	0	0	0	0	0	0	0	0	0	0	0	0	0	0
c1083737_g1_i2	S22AK_HUMAN	NA	NA	0	0.0542559	0	0	0.10607	0.110419	0.050014	0.141922	0.224771	0.0716993	0	0	0.0807611	0.150867	0.100363	0.166093	0.0597968	0.125562	0.0572408	0.0677191	0	0	0	0	0	0	0.181969	0	0.142705	0.218972	0	0.143624	0.198537	0.145813
c1083737_g2_i1	S22AK_HUMAN	NA	NA	0	0	0	0	0	0	0	0	0	0	0	0	0	0	0	0	0	0	0	0	0	0	0	0	0	0	0	0	0	0	0	0	0	0
c1083737_g1_i3	S22AK_HUMAN	NA	NA	0	0	0	0	0	0	0	0	0	0	0	0.0933742	0.0802053	0.0525482	0	0	0.0313641	0	0	0	0.0892274	0	0	0.372788	0	0.316309	0	0.316309	0	0	0	0	0	0
c1083737_g1_i4	S22AK_HUMAN	NA	NA	0	0	0	0	0	0	0	0	0	0	0	0.0538502	0.0453673	0.0308179	0.124576	0	0.0181788	0	0.0947614	0.0561204	0.0513346	0	0.153454	0.20363	1.07132	0.161008	0.493615	0.161008	1.67427	0.935309	0.606734	1.96437	1.82973	0.884412
c1083737_g5_i1	S22AK_HUMAN	NA	NA	0	0	0	0	0	0	0	0	0	0	0	0	0	0	0	0	0	0	0	0	0	0	0	0	0	0	0	0	0	0	0	0	0	0
c1123182_g1_i1	S22AK_HUMAN	NA	NA	0	0	0	0	0	0	0	0	0	0	0	0	0	0	0	0	0	0	0	0	0	0	0	0	0	0	0	0	0	0	0	0	0	0
c1470964_g1_i1	S22AK_HUMAN	NA	NA	0	0	0	0	0	0	0	0.461855	0	0.697524	0	0	0	0	0	0	0	0.583861	0	0	0	0	0	0	0	0	0	0	0	0	0	0	0	0
c1667065_g1_i1	S22AK_HUMAN	NA	NA	0	0	0	0	0	0	0	0	0	0	0	0	0	0	0	0	0	0	0	0	0	0	0	0	0	0	0	0	0	0	0	0	0	0
c186795_g1_i1	PCX2_HUMAN	NA	NA	0	0	0	0	0	0	0	0	0	0	0	0	0	0	0	0	0	0	0	0	0	0	0	0	0	0	0	0	0	0	0	0	0	0
c1067008_g1_i1	PCX2_HUMAN	NA	NA	0	0	0	0	0	0	0	0	0.0364762	0	0	0	0	0	0	0	0	0	0	0	0	0	0	0.0451397	0.0364771	0	0.0420903	0	0	0	0.043166	0	0.0538735	0
c1067008_g1_i2	PCX2_HUMAN	NA	NA	0	0	0	0	0	0	0	0	0	0	0	0	0	0	0	0	0	0	0	0.0621994	0	0	0	0	0	0	0	0	0	0	0	0	0	0
c1067008_g2_i1	PCX2_HUMAN	NA	NA	0	0	0	0	0	0	0	0.0568996	0	0	0	0	0	0	0	0	0	0	0	0	0	0	0	0	0	0	0	0	0	0	0	0	0	0
c1067008_g1_i3	PCX2_HUMAN	NA	NA	0	0	0	0	0	0	0	0	0	0	0	0	0	0.0405513	0	0	0	0	0	0	0	0	0	0	0.0453238	0	0	0	0	0	0	0	0	0
c1067008_g1_i4	PCX2_HUMAN	NA	NA	0	0	0	0	0	0	0	0	0	0	0	0	0	0	0	0	0	0	0	0	0	0	0	0	0	0	0	0	0	0	0	0	0	0
c1067008_g1_i6	PCX2_HUMAN	NA	NA	0	0	0	0	0	0	0	0	0	0	0	0	0	0	0	0	0	0	0	0	0	0	0	0	0	0	0	0	0	0	0	0	0	0
c1423714_g1_i1	PCX2_HUMAN	NA	NA	0	0	0	0	0	0	0	0	0	0	0	0	0	0	0	0	0	0	0	0	0	0	0	0	0	0	0	0	0	0	0	0	0	0
c1032680_g1_i1	SH2D7_HUMAN	0.483181	0.0191379	0.340064	0.167285	0.383469	0.0512159	0.462546	0.1703	0.411816	0.364266	0.289031	0.294343	0.254733	0	0.209455	0.0776467	0.0514571	0.0853307	0.184431	0.0323246	0.0881165	0.0348655	0.174579	0.205366	0.0952605	0.107283	0.173351	0.0942433	0.133437	0.0942433	0.162658	0.157086	0.341726	0.0630484	0.256104	0.229893
c1089397_g2_i1	CC85C_HUMAN	0.844383	0.618259	2.13296	2.19303	1.84031	2.09437	1.44237	2.23294	1.64885	0.774383	2.15089	1.17201	1.57611	0.969558	2.48458	2.0687	2.2726	2.107	2.34316	1.87393	2.55953	2.25523	0.930597	1.86054	1.85924	2.9658	2.48442	2.09462	2.12709	2.09462	2.37225	2.06593	2.35218	2.1334	2.44703	2.12325
c1089397_g2_i2	CC85C_HUMAN	NA	NA	1.67438e-05	4.30507e-07	0	0	0	4.30433e-07	0	0.5082	0	0.405223	0	1.29793	2.43815e-06	2.82453e-10	1.15789e-05	0	0	0	1.43693e-08	0	0.734557	0	0	0	0.340104	8.58663e-05	0.466972	8.58663e-05	0	0	4.33134e-05	0	2.46211e-07	0
c1089397_g4_i1	CC85C_HUMAN	0.191903	0.00204917	2.14245	2.46133	2.90514	3.97271	2.78767	2.83367	3.99811	2.42952	3.68827	2.65497	2.71675	2.19461	2.9758	2.45996	2.51842	3.66864	5.63879	2.69609	4.17086	3.63525	2.56242	4.42921	3.24268	3.48812	2.68691	3.15361	2.39655	3.15361	2.75248	3.15386	2.78788	3.00366	2.77438	3.43015
c862127_g1_i1	SAC31_HUMAN	NA	NA	0.36961	0.259426	0.13491	0	0	0	0	0	0.453359	0.105996	0	0	0.491822	0	0	0	0	0.2308	0.21608	0.28062	0	0.222127	0	0.322174	0.368406	0.750714	0	0.750714	0	0.27321	0	0	0.624628	0.215412
c862127_g1_i2	SAC31_HUMAN	0.938677	0.431332	0	0.475146	0.544839	0.656292	0.558522	0.69145	0.3629	0.498409	0	0.123362	0.448434	0.429191	0.819214	1.0284	0.825374	1.0943	0.354718	0.707614	0.674722	0.461492	0.783135	0.704457	0.854912	0.574761	0.534904	5.10518e-09	0.89786	5.10518e-09	0.794565	0.475874	1.31555	1.09154	0.485565	0.950082
c988323_g1_i1	T200C_HUMAN	NA	NA	0	0	0.156857	0.209231	0.0558257	0.0581018	0	0.199174	0.0591332	0.0754701	0.0648293	0.0623843	0	0.0529168	0.105651	0.0874032	0.0629298	0	0.0602514	0.0712551	0.237904	0.180222	0.064982	0	0	0	0	0	0.0672394	0	0	0.064579	0	0.0672109
c988323_g1_i2	T200C_HUMAN	NA	NA	0	0.338017	2.37745e-08	5.13136e-08	2.08833e-08	9.16861e-09	0	3.56254e-08	5.84637e-09	2.26097e-08	5.80876e-08	1.42756e-08	0	1.96731e-08	5.14864e-09	2.75521e-08	1.67384e-08	0	2.17824e-08	1.56618e-08	5.2006e-08	2.74296e-08	3.43077e-09	0	0	0	0	0	7.47866e-09	0	0	1.0804e-08	0	1.0131e-08
c1087440_g2_i1	PC4L1_HUMAN	0.754865	0.0213221	1.65158	0.0481029	0.906197	1.22469	0.864808	1.3116	1.22321	0.0639619	1.11714	1.49428	1.05779	1.14701	0.78227	0.785547	0.0212384	1.24372	0.0450293	0.844771	0.873364	0.0278469	0.660433	1.17077	0.896165	3.29536	1.73978	2.74789	1.93765	2.74789	3.08459	2.66423	2.34373	1.97176	2.46411	2.93014
c1087440_g2_i2	PC4L1_HUMAN	NA	NA	0	1.01683	0.468071	0	0.222606	0	0.253332	1.31336	0	0	0	0	0	0	0.558522	0	0.860812	0	0	0.556087	0	5.88538e-09	0	0	0.459988	0	0.404482	0	0	0	0.4075	0.522475	0.649909	0
c1087440_g2_i4	PC4L1_HUMAN	NA	NA	0	0.090981	0	0.0629521	0.063368	0.0728859	0	0	0.0815445	0	0.0813124	0	0	0.0644883	0	0.0969017	0.100348	0	0	0.228013	0.133897	0	0.0776227	0	0.15634	0	0.085864	0	0	0	0	0	0.114708	0.274578
c1069209_g5_i1	RGPD3_HUMAN	NA	NA	0.192509	0	0.183006	0.509362	0.187667	0.172285	0.19341	0.18942	0.1951	0.448893	0.284347	0	0	0.299258	0.16911	0.257638	0	0.625839	0	0.686659	0	0.166798	0.424394	0.329129	0.27787	0	0.263659	0	0	0	0.225914	0.545528	0	0.533641
c348363_g1_i1	SHL2B_HUMAN	NA	NA	0	0	0	0	0	0	0	0	0	0	0	0	0	0	0	0	0	0	0	0	0	0	0	0	0	0	0	0	0	0	0	0	0	0
c348363_g1_i2	SHL2B_HUMAN	NA	NA	0	0	0	0	1.08115	0	0	0	0	0	0	0	0	0	0	0	0	0	0	0	0	0	0	0	0	0	0	0	0	0	0	0	0	0
c1076356_g3_i1	S22AV_HUMAN	0.519243	1.01896e-06	4.63522	7.33185	5.06699	8.36886	5.24875	6.53108	10.0039	6.62063	6.25957	5.08648	5.63465	4.26349	5.84429	4.90478	3.48215	3.83613	5.31962	5.03185	4.71368	3.57096	3.00308	5.44593	5.46553	3.7686	3.66752	3.36303	4.35429	3.36303	3.17571	3.73732	4.85621	4.20589	4.7458	5.49316
c1076356_g3_i2	S22AV_HUMAN	NA	NA	0	0	0	0	1.14548	0	0	0	0	0	0	0	0	0	0	0	0	0	0	0.88719	0.27041	0	0.344542	0	0.751503	0	0	0	0	0.453828	0	0	0	0
c1029310_g1_i1	OR5BL_HUMAN	NA	NA	0	0	0	0	0	0	0	0	0	0	0	0	0	0	0	0	0	0.262999	0	0	0	0.242291	0	0	0	0	0	0	0	0	0	0	0	0
c1519885_g1_i1	OR5BL_HUMAN	NA	NA	0	0	0	0	0	0	0	0	0	0	0	0	0	0	0	0	0	0	0	0	0	0	0	0	0	0	0	0	0	0	0	0	0	0
c1684728_g1_i1	OR5BL_HUMAN	NA	NA	0	0	0	0	0	0	0	0	0	0	0	0	0	0	0	0	0	0	0	0	0	0	0	0	0	0	0	0	0	0	0	0	0	0
c1070047_g1_i1	F183A_HUMAN	0.294194	0.0203011	1.38302	0.633676	0.663498	1.20372	1.50345	1.15163	0.876634	1.14409	0.844079	0.956574	0.515116	0.741305	0.872537	0.503702	0.752959	1.24695	1.39694	0.995778	0.715936	0.79143	0.660549	0.666722	1.03052	0.290231	1.36071	0.240541	0.595028	0.240541	0.47791	0.81794	0.72233	0.818962	1.31611	0.852684
c1167465_g1_i1	SHSA7_HUMAN	NA	NA	0	0	0	0	0	0	0.671505	0.685606	0	0	0.80647	0	0	0	0.715626	0	0	0.846735	0	0	0	0	0	0.985651	0	0	0	0	0	0	0	0	0	0
c1081883_g4_i1	CC070_HUMAN	0.0933015	1.84513e-06	7.13132	4.7392	6.11063	7.62026	8.22129	8.03521	7.93537	11.4657	6.46615	7.31351	10.0793	9.02873	5.21254	6.78172	8.44735	4.72689	7.3583	7.05342	6.21802	7.69794	13.5992	6.72294	10.2107	15.7429	19.141	13.5919	11.9929	13.5919	19.5384	14.2427	18.0255	20.7926	19.9889	16.3907
c1080585_g1_i1	TTC36_HUMAN	0.00452247	3.2708e-05	6.97568	8.51996	6.54072	6.76371	8.03317	7.96773	6.90507	15.7733	8.53263	8.84269	10.8496	9.20014	4.98972	6.94361	8.07616	8.22056	7.25976	7.16514	6.05511	8.73956	10.9102	7.50643	7.95985	8.5201	8.29038	7.04761	7.60188	7.04761	9.84315	9.63446	8.39025	13.8133	13.0433	10.2398
c1074738_g1_i1	VTM2B_HUMAN	NA	NA	0.175533	0.429503	0	0	0.140098	1.76393e-06	0.131849	0.811976	2.11438e-06	1.22136e-06	0.324148	0.312004	0.264122	0.120677	0.153328	0	0	1.80256e-06	5.61213e-06	0	0.297963	1.18136e-06	0.570034	0.786382	0.716784	1.23099	0	1.23099	0.664941	0.521313	0.658089	0.676938	0.217515	0.250135
c1074738_g1_i2	VTM2B_HUMAN	NA	NA	0	0	0.264664	0.198452	0	0.220679	0	0	0.374222	0.0956498	0	0.159204	0.273544	0.614585	0.314001	0.332103	0.318709	0.167122	0.381818	0.450685	0	0.152138	0	0.410875	0.550976	0	0.862628	0	1.03937	0.538884	1.02591	0.706653	0.443882	0.257818
c180430_g1_i1	DUXA_HUMAN	NA	NA	0	0	0	0	0	0	0	0	0	0	0	0	0.602992	0	0.549467	0	0	0	0	0	0	0	0	0	0.606021	0	0	0	0.759615	0	0	0	0	0
c1067824_g1_i1	DUXA_HUMAN	NA	NA	0	0	0.0425694	0	0	0	0	0	0	0	0	0	0	0	0	0	0	0.0537989	0	0	0	0	0	0	0.0481705	0	0	0	0	0	0	0	0	0.0547089
c1068040_g2_i1	ZFP92_HUMAN	0.257223	0.0518578	0.47914	1.1081	1.61091	1.6707	1.65774	1.19369	1.50125	3.24099	1.55212	0.861888	2.51209	0.427464	1.81063	1.44907	1.99137	1.79606	1.36475	0.829001	1.78905	2.76396	0.950008	2.19435	1.03829	1.00292	2.36596	1.83312	1.55592	1.83312	3.3859	2.36207	1.28258	1.47449	2.39309	1.53416
c252024_g1_i1	LRC30_HUMAN	NA	NA	0.708145	0.569875	0.172925	0.171968	0.936342	0.578608	0	0	0.195737	0.252882	0	0	0	0	0	0.291162	0	0.217548	0	0	0	0	0	0.486567	0.592355	0	0.449731	0	0.233498	1.74994	0.236259	0	0	0.222889
c1009432_g1_i1	LRC30_HUMAN	NA	NA	0	0	0	0	0	0.161807	0	0.139461	0	0	0	0.174917	0	0	0	0	0	0.182856	0	0	0	0	0	0	0	0	0	0	0	0	0	0	0	0
c1211802_g1_i1	CLD24_HUMAN	NA	NA	0	0	0	0	0	0	0	0	0	0	0	0	0	0	0	0	0	0	0	0	0	0	0	0	0	0	0	0	0	0	0	0	0	0
c1024170_g1_i1	LRC53_HUMAN	NA	NA	0.0969953	0	0	0.0722637	0.0773824	0.0803977	0	0	0	0	0	0.0864538	0	0	0	0	0	0	0	0	0	0	0	0	0.0819951	0	0	0	0	0	0	0	0	0.092984
c1028097_g3_i1	LRC53_HUMAN	NA	NA	0	0	0	0	0	0.283009	0	0.245616	0	0	0	0	0	0	0	0	0	0	0	0	0	0	0	0	0	0	0	0	0	0	0	0	0	0
c1055242_g1_i1	IFM10_HUMAN	0.288832	6.38919e-05	37.5009	36.7161	30.2756	11.2942	16.7816	7.97817	12.6707	15.1679	12.8178	20.9949	5.10347	52.7538	57.0644	11.6855	10.723	19.586	15.4727	72.1331	76.3059	27.6679	16.2779	17.575	31.928	7.30092	9.59735	6.35768	17.6072	6.35768	8.23112	16.0456	3.4446	4.01176	3.6751	8.92568
c1079133_g5_i1	IFM10_HUMAN	NA	NA	0.0262856	0	0	0.0396401	0	0.0439158	0.0199167	0.0375604	0.067088	0	0	0.023519	0.0694912	0.0400567	0.0596738	0.198009	0.0713383	0.100064	0.0454254	0.0269822	0.0225167	0	0.0245667	0.276643	0.290499	0.322672	0.335605	0.322672	0.30138	0.267105	0.369863	0.121919	0.0330222	0.381128
c1000142_g1_i1	INY2B_HUMAN	NA	NA	0	0	0.343399	0.228332	0.369361	0	0.11515	0.328978	0.388677	0	0.140452	0	0.26603	0.115755	0.233412	0	0	0	0	0.155727	0.130039	0.52753	0.712302	0	0	0	0.149074	0	0	0.143161	0.155071	0	0	0
c1000142_g2_i1	INY2B_HUMAN	NA	NA	0.0696718	0.455401	0.10425	0.417182	0.111307	0	0.104934	0.29784	0.294759	0.0752373	0	0.124384	0.182635	0.0527546	0.0526624	0.261403	0.313682	0.131713	0.120131	0.213111	0.355762	0.359337	0.194347	0	0.118051	0	0.135957	0	0.0670289	0.128786	0.0699544	0	0	0
c1087188_g1_i4	TM212_HUMAN	NA	NA	0	0	0	0	0	0	0	0	0	0	0	0	0	0	0	0	0	0	0	0	0	0	0	0	0	0	0	0	0	0	0	0	0	0
c1087188_g1_i7	TM212_HUMAN	0.291342	0.00388948	0.415208	0.503469	0.298339	0.430791	0.300985	0.802653	0.483786	0.620194	0.559645	0.651368	0.45512	0.384085	0.203912	0.620507	0.803119	0.236012	0.453453	0.710704	0.189539	0.33775	0.50977	0.259031	0.585548	0.263771	0.106545	0.0863929	0.276847	0.0863929	0.299728	0.289574	0.188999	0.23251	0.354196	0.393651
c1087188_g1_i11	TM212_HUMAN	NA	NA	0	0.202104	0.242006	0	0	0	0.230902	0.12717	0	0	0	0.123334	0.31952	0.0693137	0.12719	0.115802	0.0863907	0.131926	0.08126	0.146431	0.201863	0.19041	0.068667	0	0	0	0	0	0.292106	0	0	0	0	0
c1087188_g1_i13	TM212_HUMAN	NA	NA	0.25099	0.881448	0	0.609145	0	0.392936	0	0.25763	0	0.430461	0.456548	0.042268	0	0.107246	0	0	0	0	0	0.184039	0	0	0	0	0	0	0	0	0	0	0	0	0	0
c957688_g1_i1	OR5K4_HUMAN	NA	NA	0	2.07099	0	0	0	2.10042	0	0	0	1.42423	1.11085	2.25786	0	0	2.94329	0	0	1.15528	0	1.32245	1.0964	1.14575	0	1.3682	0	0	2.49453	0	1.39138	1.22868	1.32409	0	0	1.29206
c1020011_g1_i1	L37A1_HUMAN	NA	NA	0.0312664	0	0.0235135	0	0.0250194	0	0	0	0	0	0	0	0	0	0	0.0392373	0.0282702	0.0297329	0	0	0.0267632	0	0	0.0328892	0	0	0.0306842	0	0	0	0	0.0289913	0	0.0906162
c1020011_g1_i2	L37A1_HUMAN	NA	NA	0	0	0	0	0	0	0	0	0	0	0	0	0	0	0	0	0	0	0	0	0	0	0	0	0	0	0	0	0	0	0	0	0	0
c1020011_g1_i3	L37A1_HUMAN	NA	NA	0	0	0	0	0	0	0	0	0	0	0	0	0	0	0	0	0	0	0	0	0	0	0	0	0	0	0	0	0	0	0	0	0	0
c1020011_g1_i4	L37A1_HUMAN	NA	NA	0	0	0	0	0	0	0	0	0	0	0	0	0	0	0	0	0	0	0	0	0	0	0	0	0	0	0	0	0	0	0	0	0	0
c1020011_g1_i5	L37A1_HUMAN	NA	NA	0	0	0	0	0	0	0	0	0	0	0	0	0	0	0	0	0	0	0	0	0	0	0	0	0	0	0	0	0	0	0	0	0	0
c1066029_g1_i1	DBX1_HUMAN	NA	NA	0.309954	0.168284	0.0769494	0.538245	0.0824028	0.171158	0	0.146908	0.522325	0	0.190029	0	0	0	0.0780246	0	0	0	0	0	0	0	0	0.107867	0	0.167036	0.100297	0.167036	0	0	0	0	0	0
c1088793_g1_i1	DBX1_HUMAN	NA	NA	0.555193	0	0.243419	0.211498	0.35973	0.776876	0.260706	0.367845	0.520833	0	0.257209	0.60464	0.536696	0	0.427115	0	0.736021	0.377914	1.10989	0	0	0.32675	0	0	0.38981	0.675988	0	0.675988	0	0	0	0.996914	0.743617	0.92725
c1088793_g1_i4	DBX1_HUMAN	NA	NA	0	0	0	0	0	0	0	0	0	0	0	0.550604	1.02134	0	0	0	0	0.911912	1.46015	0.388348	0	0	1.00191	0.538522	0.440383	0	1.52004	0	0	2.8014e-06	0.368702	1.84624	9.46678e-08	1.40852
c1088793_g1_i5	DBX1_HUMAN	0.448804	0.20731	2.46404	2.3654	1.01376	2.1409	2.04197	2.70938	1.42147	2.30191	1.32864	1.98466	2.15641	1.44049	0.757512	3.14302	1.01092	2.51439	0.880574	1.24431	1.37584	1.96904	2.58799	2.563	1.7599	2.45333	2.79537	2.26893	1.35898	2.26893	1.82999	2.70214	3.04416	1.30363	2.42394	2.46331
c1088793_g1_i6	DBX1_HUMAN	NA	NA	0	0	0	0	0	0	0	1.08834	0	0	0	0	0	0	0	0	0.489032	0	0.28878	0	0	0	0	0	0	0	0	0	0	0	0	0.602747	0	0
c1088793_g6_i1	DBX1_HUMAN	NA	NA	0	0	0	0	0	0	0	0	0	0	0	0	0	0	0	0	0	0	0	0	0	0	0	0	0	0	0	0	0	0	0	0	0	0
c1088793_g7_i1	DBX1_HUMAN	NA	NA	0.305959	0	0	0.220766	0	0	0	0.215144	0	0	0	0	0	0	0	0	0	0	0	0	0	0	0	0	0	0	0	0	0	0	0	0	0	0
c1088793_g1_i9	DBX1_HUMAN	NA	NA	0	0.843936	0	0	0.318315	0.301431	0	0	0	0	0.507697	0.693457	0.515996	0	0	0.669222	0	0	0	0	0.567033	0	0.459224	0.441723	0.469106	0	0.434219	0	1.14287	1.12904	0.497645	0	0	0.383707
c1088793_g1_i10	DBX1_HUMAN	NA	NA	0	0	1.90108	0	0	0	1.16613	0.32564	1.22073	0.00102429	0.0185173	0	0	0	0.739099	0	0	0	0	0	0	0	0	0	0	0	0.345285	0	0	0	0	0	0	0
c1088793_g6_i2	DBX1_HUMAN	NA	NA	0	0	0	0	0.849158	0	0	0	0	0	0	0	0	0	0	0	0	0	0	0	0	0	0	0	0	0	0	0	0	0	0	0	0	0
c1088793_g8_i1	DBX1_HUMAN	NA	NA	0	0	0	0	0	0	0	0	0	0	0	0	0	0	0	0	0	0	0	0	0	0	0	1.64246	0	0.909871	0	0.909871	0	0	0	0	1.95177	0.756743
c1076893_g2_i1	AXA2L_HUMAN	0.913777	0.899511	1.49168	0.42075	1.41321	1.4789	0.672821	0.53009	0.530266	1.38932	1.04301	0.336539	0	1.84199	0.503384	0.675658	0.567772	0	1.34745	0.538906	1.50651	1.03068	1.35628	2.74112	1.4608	0.254806	0.997567	0.473884	1.10137	0.473884	2.0146	1.47876	0.916879	0.850421	1.00835	1.63426
c1076893_g2_i2	AXA2L_HUMAN	0.423539	0.0002223	2.67642	2.7033	2.01117	1.02808	2.7974	2.60988	2.00126	2.03114	1.70923	0.706462	2.62177	2.52785	1.78341	3.68398	1.22616	3.66188	2.09651	1.28886	2.28033	0.586238	0	1.00265	1.56602	0	2.38962	0	0	0	0.561544	0	0.615812	0	0.703294	0.072615
c1076893_g2_i3	AXA2L_HUMAN	0.845547	0.0908486	1.59829	0.43414	2.32215	3.25293	0.648069	5.22994	3.2132	0.54615	2.14569	2.56744	4.12277	2.36345	2.54833	3.1691	0.432441	0.246231	0.308684	2.62173	0.281959	0.74313	0.835977	0.902896	1.01763	0.274348	0.247877	0.371728	2.22621	0.371728	0.626941	1.68483	0.623674	1.55599	0.641341	2.41809
c1076893_g2_i4	AXA2L_HUMAN	0.324949	7.36235e-06	1.93757	1.6303	2.71543	5.09658	5.16135	3.80208	3.40979	3.84634	4.38195	3.64867	3.67405	1.41176	1.63006	1.61582	3.91692	1.79551	2.67289	2.94489	1.63241	4.57938	3.3296	8.55175	6.33645	1.12421	0.626527	0	1.01801	0	0.971038	0.346004	1.35528	0.389635	0.866042	1.44344
c1076893_g2_i7	AXA2L_HUMAN	NA	NA	0	0	0	0.0029495	0	0	0.567039	0	0	0	0	0	0	0	0	0	0	0	0	0	0	8.50583e-06	0	0	3.96458e-05	0	0	0	0	0	0	0	3.57819e-09	0.617188
c1076893_g2_i9	AXA2L_HUMAN	0.390155	2.24619e-12	163.997	160.999	184.373	224.232	219.371	231.869	246.023	198.593	192.918	157.283	203.229	146.806	187.55	193.517	178.61	198.829	198.702	162.76	190.303	224.192	144.156	252.326	205.492	157.075	106.81	122.645	109.665	122.645	111.876	112.046	101.728	98.8984	96.6448	123.701
c1080600_g11_i1	AXA2L_HUMAN	0.307191	0.0740855	0.763008	0.294227	0.471389	0.337019	0.323222	0.561738	0.339481	0.512227	0.762091	0.339854	0.209865	0.682848	0.709813	0.307032	0.441317	0.675155	0.324611	0.383756	0.814252	0.59744	0.537432	0.309217	0.376937	0.706942	0.533841	0.518999	0.263855	0.518999	0.816616	0.456382	0.720421	0.581753	0.955883	0.562897
c912723_g1_i1	SNTAN_HUMAN	NA	NA	0	2.39406	2.31963	0	0	0	1.06639	2.16589	2.43405	6.55306	0	0	0	0	0	0	0	0	0	0	0	0	0	0	0	0	0	0	0	0	0	0	0	0
c1085017_g2_i2	CO6A6_HUMAN	0.527973	0.000139887	14.8308	22.3251	15.6671	15.7134	17.3695	12.9762	17.4742	25.3263	33.5822	20.7995	26.9613	55.0609	29.205	60.0665	44.4782	52.8335	37.9171	28.9628	32.4172	35.2794	78.6829	37.1267	33.7913	42.4968	52.9938	44.2848	40.5016	44.2848	44.0967	52.0464	62.4123	39.0006	35.2984	40.7791
c1085017_g2_i3	CO6A6_HUMAN	0.492146	0.239246	0.894584	0.00245156	0.00439942	0.309568	0.00371009	3.98911e-09	0.588118	0.981126	1.02174	3.14737e-07	3.16349	0.978518	0.389257	1.10618	1.28669	1.53567e-08	0.55617	0.780505	0.698615	0.62029	2.55948	0.474839	0	0.847553	4.966	1.00824e-07	0.53314	1.00824e-07	1.57678	0.788393	0.475475	0.551855	1.84216	2.04221
c1085017_g2_i4	CO6A6_HUMAN	0.92885	0.0116686	1.70714	4.07118	1.22895	2.91874	1.91851	2.417	1.41948	3.06502	3.11042	2.71878	1.54458	8.12352	3.87399	4.06345	4.89882	4.66918	4.25359	3.06006	6.53957	2.06001	9.12066	3.6707	4.24928	6.3122	5.14027	4.59519	2.25237	4.59519	4.84172	4.65625	8.10572	6.70772	8.003	4.14392
c1085486_g1_i1	CO6A6_HUMAN	0.957747	0.000680485	0.976789	2.08117	0.528342	1.32286	1.31267	1.62964	1.6844	1.22727	3.61738	1.77499	2.41137	1.57207	0.480829	9.30096	2.601	1.76393	0.847148	0.890634	0.236167	1.24084	4.27583	0.87595	1.1303	0.42375	0.564092	1.03952	0.30639	1.03952	0.5237	0.64978	0.549611	0.181016	0.343093	0.603377
c1085486_g2_i1	CO6A6_HUMAN	0.868563	1.42245e-06	3.26849	4.39834	2.05923	3.92585	3.95151	3.97659	4.16367	2.74898	10.0795	3.73112	6.49484	2.72614	0.840322	14.7649	6.88247	7.28858	3.11914	2.37152	1.5062	2.82735	10.787	2.4656	2.34934	0.905557	1.03996	1.62431	0.818502	1.62431	0.849233	1.19127	1.22922	0.288869	0.335351	0.344944
c1085486_g2_i2	CO6A6_HUMAN	NA	NA	0	0	0	0	0	0	0	0	0.149506	0	0	0	0.148213	0	0	0	0	0	0.0619317	0.286522	0	0.27449	0	0	0	0	0.283262	0	0	0	0	0	0	0.157595
c1088514_g1_i1	CO6A6_HUMAN	0.255304	8.72374e-15	10.002	10.6246	6.55808	7.48926	7.81141	11.1224	8.89024	10.7292	9.33975	8.53532	12.2219	2.46078	0.922513	3.11606	2.6336	3.14756	1.6295	1.78391	2.06095	3.34844	2.48147	2.85814	2.61621	0.051235	0	0.0330623	0.143448	0.0330623	0.209204	0	0.0978412	0.293529	0.152898	0.352939
c1088514_g3_i3	CO6A6_HUMAN	NA	NA	0.776465	0	0.46974	0	0	0	0	0	0	0.570437	0.684616	0	0	0.340314	0.200856	0	0	0.180617	0.235845	0.486797	0	0	0	0	0	0	0	0	0	0	0	0	0	0
c1020760_g2_i1	ZN729_HUMAN	0.462174	0.119495	1.26979	0.845637	0.615089	1.21605	0.671037	1.02927	0.385502	0.486411	1.96669	1.52708	2.28921	1.4918	2.67177	1.85265	2.06725	1.83632	3.03173	0.731872	1.47885	1.65976	3.31397	0.713195	2.21291	1.7336	2.46554	2.76272	3.88	2.76272	2.36446	1.33326	3.82995	4.65364	3.62943	1.98301
c1020760_g2_i2	ZN729_HUMAN	NA	NA	0	2.5016	1.35223	1.33894	3.60226	0.72745	1.11743	4.15997	0.979732	2.58602	1.33761	0	1.82062	2.6163	2.41567	1.65165	2.29769	0.0749199	5.37894	0	2.55831	0.783094	3.47573	4.69421	2.26725	2.43889	2.7733	2.43889	2.38468	2.24533	0	4.01972	3.31198	2.60436
c1079210_g6_i1	ZN729_HUMAN	0.174583	0.112035	0.0305179	0.0626704	0.0920084	0.0461126	0.0244397	0.0382895	0.0115808	0.0327315	0.052003	0.0330536	0.0861509	0.177606	0.283015	0.151396	0.138619	0.0767101	0	0.145482	0.158325	0.188297	0.222594	0.131904	0	0.305506	0.116863	0.18323	0.105085	0.18323	0.203772	0.295994	0.0767078	0	0	0
c1079210_g6_i2	ZN729_HUMAN	NA	NA	3.06044e-06	1.73535e-06	2.42824e-06	1.64841e-06	1.24106e-06	1.05297e-06	2.50875e-07	1.00484e-06	1.03585e-06	1.44107e-06	7.02853e-06	6.46386e-06	6.76941e-06	7.26e-06	0	3.39337e-06	0.191767	5.05112e-06	0	6.30451e-06	7.44681e-06	3.55761e-06	0.113223	3.9668e-06	0	1.80911e-06	4.52683e-06	1.80911e-06	5.17723e-06	1.50376e-05	1.04637e-06	0.154473	0.323393	0.248842
c1080657_g6_i1	ZN729_HUMAN	0.616198	0.291938	1.13761	0	0.389093	0.980034	0.576237	0.201217	0.795295	0.224269	0.0609765	0.677209	0.972429	1.13369	0.40312	0.977475	0	0.951296	1.30753	0	0.384589	1.81982	1.15799	0.447758	0.868196	2.51053	1.13767	1.72872	0.828239	1.72872	0.524899	1.0319	0.766418	1.58848	2.16201	0.793151
c1083814_g2_i1	ZN729_HUMAN	NA	NA	0	0	0	0	0	0.163491	0	0	0	0.213883	0	0	0	0	0	0	0	0	0	0	0	0.169205	0.182664	0	0.167215	0.340525	0	0.340525	0	0	0	0	0	0
c1463800_g1_i1	ZN729_HUMAN	0.446894	0.1872	0.62505	0.101596	0.557013	1.11236	0.398419	0.826411	0.934088	0.798778	0.420189	0.403795	0.571621	0.556274	0.432271	0.657349	0.471759	0.31115	0.33571	0.820052	0.537321	0.631873	0.73859	0.534287	0.923868	0.520885	1.4762	0.639698	0.362883	0.639698	0.364011	0.11561	0.626779	0.919574	0.621184	0.836142
c1059367_g1_i1	CB081_HUMAN	NA	NA	0	0.0524956	0	0.163958	0	0	0	0	0	0	0	0	0.0460207	0	0	0	0	0.0531822	0	0.532095	0	0	0	0	0	0.225229	0.135916	0.225229	0	0	4.68292e-09	0	0	0
c1059367_g1_i2	CB081_HUMAN	0.432007	0.11327	0.469954	0.26527	0.150736	0.12199	0.482709	0.334985	0.252878	0.334889	0.568244	0.217527	0.249285	0.359622	0.285308	0.254267	0.253747	0.251947	0.241879	0.30808	0.405211	0.249109	0.400104	0.11545	0.249774	0.492498	0.910219	0.361038	0.238319	0.361038	0.710199	0.682527	0.808951	0.434361	0.839504	0.516682
c162476_g1_i1	CXE1_HUMAN	NA	NA	0.353547	0.360428	0.197882	0	0	0.659983	0.265538	0.377392	0.223837	0	0.163194	0	0.153902	0.200236	0.333876	0.110356	0	0	0.0761259	0	0	0	0.082003	0	0	0	0	0	0	0	0	0	0	0
c1031212_g1_i1	DRGX_HUMAN	NA	NA	0.547522	0.372016	0	0.408312	0	0.60549	0.753611	0	0.231014	0.492149	0.550873	0	0.516493	0.413291	0.137872	0.683438	0.409903	0.773698	0	0	0	0.313078	0	0	0.496732	0	0.354986	0	0.440474	0	0	0	0	0
c1031212_g1_i2	DRGX_HUMAN	NA	NA	0	0	0.885739	1.41964e-09	0.603857	0	0	0.307562	0	0	0.04532	0.289106	0.0464695	3.67691e-09	0	0	0	0	0.372328	0.328949	0.274623	0	0.901242	0.225783	0.234252	0.353953	0	0.353953	0	0.200062	0.434106	0	0	0.103575
c1076263_g2_i1	IFM5_HUMAN	0.767539	2.09577e-15	16.9925	29.1298	16.4735	23.803	24.3115	24.5553	33.6362	32.593	34.1363	24.0792	32.8809	7.68405	10.13	14.1189	9.83348	8.56608	12.1988	6.23657	6.12459	9.74616	7.82481	10.3949	8.73733	5.60098	3.25248	4.4713	5.98069	4.4713	2.93229	4.40419	2.65394	2.58922	2.85535	4.74313
c1086035_g6_i1	IFM5_HUMAN	0.0126568	2.38191e-06	70.7822	82.1838	70.8879	52.8857	46.9487	50.4566	36.5469	32.8443	67.4491	39.5932	36.8646	123.821	104.369	66.9105	78.0649	99.6698	89.983	106.14	124.425	54.3398	52.2257	51.7212	56.1967	50.486	43.6899	61.4094	68.5046	61.4094	50.9184	54.8251	44.5165	39.6439	33.578	62.0134
c1086035_g6_i7	IFM5_HUMAN	0.434349	0.0330778	15.9939	41.5778	22.2206	37.4305	7.70463	1.71028	8.69035	8.36656	45.2593	16.9236	1.34559	30.3076	43.2001	41.1366	20.5521	40.2393	37.4309	32.7162	59.4241	21.001	18.5596	21.4316	22.6597	23.2646	17.2071	17.6433	20.8784	17.6433	4.76509	26.7087	17.9152	11.4179	7.36252	21.2954
c1060155_g1_i1	MARHB_HUMAN	NA	NA	0	0	0.133836	0.0792995	0	0.221642	0	0	0.0787729	0.20141	0	0	0	0.140921	0	0	0.215662	0.144564	0.321601	0	0	0	0	0	0.236869	0	0	0	0	0	0.281102	0	0	0.26865
c1060155_g1_i2	MARHB_HUMAN	NA	NA	0.295908	0.24167	0.44683	0.490264	0.177242	0.25434	0.11135	0.263465	0.312804	0	0.137099	0.396118	0.258345	0.223919	0.223641	0.0924832	0.161695	0.304394	0	0.0753762	0.377502	0.381375	0.687507	0.232412	0	0.335144	0.144264	0.335144	0.0712197	0.205126	0	0.204997	0.36973	0.0711091
c1484988_g1_i1	MARHB_HUMAN	NA	NA	6.22717	0	11.0576	2.50596	1.25287	2.55572	1.12719	1.14148	3.8608	5.19442	1.35093	4.0726	5.50625	4.63491	9.5061	1.96338	11.3395	5.56166	1.37009	1.61781	0	5.56729	2.92334	3.33213	5.25865	0	3.07424	0	1.69287	8.84535	1.62164	1.47443	0	6.35935
c1082951_g6_i3	ZN726_HUMAN	0.366092	0.000212419	14.8795	18.9833	16.4447	20.1969	20.7037	14.9717	14.6757	18.0949	17.2872	16.4321	16.5265	20.8663	19.6075	22.8898	23.4467	20.621	22.9093	21.3253	19.188	19.8253	24.7546	16.0798	17.1418	18.6465	16.0905	18.3275	15.2762	18.3275	17.4099	22.9012	15.8085	24.4147	13.4976	16.436
c1088392_g1_i2	ZN726_HUMAN	0.208358	0.00013407	3.95068	3.61344	2.9032	4.56568	3.4288	2.84688	2.8182	3.53562	4.93852	3.791	3.06272	4.59216	5.18595	4.69348	4.40542	4.99369	5.09381	4.3048	5.31393	5.36753	7.17763	5.00178	6.41967	6.77688	6.7572	5.15437	4.64035	5.15437	7.87936	6.5282	8.60007	8.45135	7.22217	7.77384
c1088392_g1_i3	ZN726_HUMAN	0.768321	0.878659	0.678577	0.781891	0	0	1.07538	0.67022	0.551341	1.06807	0.383184	0.540996	0.762962	0.666442	0.661944	1.04014	0.901737	0.406009	0.72456	0	0.304963	0.551588	0.7945	0	1.25918	0.363783	0	0.61962	2.03585	0.61962	0.531772	0.414442	1.44797	2.01918	0.887971	0.685793
c1088392_g1_i5	ZN726_HUMAN	0.572415	0.0130777	1.07341e-07	0.674422	0.561297	0.63912	0	0.990816	0.769692	1.05012e-06	0	0.899139	0	0.931957	1.30289	0.555575	1.26869	1.15216	0.423083	2.07066	1.33869	0.849189	1.24306	1.5832	0.662159	2.02792	1.59316	1.56986	0	1.56986	2.49982	1.32924	1.45085	0.945688	2.61135	2.43437
c1763125_g1_i1	ZN726_HUMAN	NA	NA	0	0	0	0	0	0	0	0	0	0	0	0	0	0	0	0	0	0	0	0	0	0	0	0	0	0	0	0	0	0	1.05997	0	0	0
c1055276_g2_i1	CO061_HUMAN	NA	NA	0	0	0	0	0	0	0	0	0	0	0	0	0	0	0	0	0	0	0	0	0	0	0	0	0	4.23699e-07	0	4.23699e-07	0	0	0	0	0	0
c1055276_g2_i2	CO061_HUMAN	NA	NA	0	0	0	0.368022	0	1.32458	0	0.451284	0.503451	0	0	0.674472	0	0	0	0.928805	0	0	0.642755	0.836543	0	0.360031	0.451148	0	0.646364	0	0	0	0	0	0.807768	0	1.54131	1.22516
c1055276_g2_i4	CO061_HUMAN	NA	NA	0	0	0	0	0	0	0	0	0	0	0	0	0	0	0	0	0	0	0	0	0	0	0	0	0	0	0	0	0	0	0	0	0	0
c1055276_g2_i5	CO061_HUMAN	0.465705	0.435333	0.420785	0.225318	0.855363	0.576466	0.746253	0.338854	1.12396	0.516234	0.944753	0.418207	0.570243	1.16797	1.07289	0.225987	1.76615	0.514745	0.766892	0.595688	1.33669	0.755359	0.922292	0	0.371799	1.47525	1.08097	1.77705	0.813643	1.77705	0.387933	1.38281	1.92284	2.24229	0	0.713964
c1055276_g2_i6	CO061_HUMAN	NA	NA	0	0	0	0	0	0	0	0	0.446904	0	0	0	0	0	0	0	0	0	0	0	0.502286	0	0	0	0	0	0	0	0	0	0	0.785156	0	0
c1055276_g2_i7	CO061_HUMAN	0.547906	0.0116584	6.52761	6.00034	5.82514	6.75007	4.99662	5.27812	6.31817	8.79842	5.86111	5.73263	7.12563	2.33926	4.34418	4.7625	3.07085	4.16887	4.99226	6.00271	1.63676	4.97304	5.55258	6.00044	4.83438	3.0064	5.10832	2.53427	4.97922	2.53427	3.82352	4.56405	2.7823	1.21435	2.82353	3.35631
c1055276_g2_i9	CO061_HUMAN	NA	NA	0	0	0	0	0	0	0	0	0	0	0	0	0	0	0	0	0	0	0	0	0	0	0	0	0	0	0	0	0	0	0	0	0	0
c1071383_g4_i1	TTL13_HUMAN	0.867106	0.205816	0	0	0.320551	0	0	0.113146	0	0	0.296531	9.62989e-06	5.20607e-08	0	0.204589	0.585484	0.281378	0.291868	0.185984	0	0.200967	0.109392	0.00123402	0.385241	0.876219	0.0656406	0	0.345172	0.506925	0.345172	0.0662085	0.202407	0	0.780126	0.00484116	0.462348
c1071383_g4_i2	TTL13_HUMAN	0.190563	0.0208896	0.322632	0.0981626	0	0.395625	0.718155	1.97974	1.2453	0.469127	0	0.469414	1.13958	0	0	0.22356	0	0	0.428962	0	0	0.487362	0.395979	0.396925	0	0.499003	0.214494	0	0	0	0.899639	0.436666	0.678321	0.525555	1.16516	0.230202
c1071383_g4_i3	TTL13_HUMAN	0.657994	0.82701	0	0.0695998	0	0.416858	0.177719	0.221745	0.340458	0.152079	0	0.134529	0.419576	0.085638	0	0.0718735	0.275531	0	0.272719	0.182072	0	0.457679	0.110602	0.485927	0.38135	0.340729	0.459829	0.556621	0.208818	0.556621	0.335443	0.0933867	0.326134	0.3692	0	0
c1186713_g1_i1	TTL13_HUMAN	0.146465	0.061028	18.5251	3.99679	11.5364	5.80816	7.00622	6.07735	6.22352	0	4.11001	15.0595	0	5.44783	10.8172	2.73234	8.51321	6.26113	12.2728	11.1503	4.33397	6.37375	7.3766	2.20734	3.47982	7.91815	6.29892	2.42924	7.21225	2.42924	5.36801	14.2216	2.54705	1.1652	1.60773	3.73951
c1220782_g1_i1	TTL13_HUMAN	0.00999329	0.00131009	5.79322	5.8038	5.69883	4.60722	3.44321	3.77041	2.75407	0.815494	1.67203	5.88408	2.29362	4.85572	2.92033	3.62033	5.66623	3.20351	2.29827	6.62358	2.71998	2.86042	1.19571	2.44112	1.57794	3.2682	5.55472	4.61118	3.56381	4.61118	3.46514	3.49259	1.73854	0	0.708058	1.63289
c1711879_g1_i1	TTL13_HUMAN	0.0103756	0.00610453	5.66792	2.22338	3.16896	2.40067	4.23282	0.988454	1.27501	0.121578	1.29131	3.13567	0.931292	2.43926	1.03007	1.15349	3.36629	2.34154	2.90642	1.59781	2.06207	1.03435	0.575865	1.02288	1.57802	3.20496	3.31974	2.40414	1.81541	2.40414	1.51173	2.86062	2.23657	0	0.424491	1.63226
c1052761_g1_i1	S38A8_HUMAN	NA	NA	0	0	0	0	0	0	0	0	0	0	0	0	0	0	0	0	0	0	0	0	0	0	0	0	0	0	0	0	0	0	0	0	0	0
c1754650_g1_i1	S38A8_HUMAN	0.0338189	0.00933618	8.401	7.14577	4.21886	3.32065	5.52197	4.70588	2.12014	1.69377	3.97881	6.1709	1.70745	3.61008	6.5036	2.48591	8.67739	4.14444	8.07109	4.20098	2.25819	2.38588	2.3931	3.45096	2.84708	4.45207	5.82202	4.36705	6.85714	4.36705	5.22659	2.66987	4.32446	0.218704	0.883829	4.98502
c1061387_g1_i1	CC169_HUMAN	NA	NA	0	0.142024	0	0	0.146092	0.136938	0	0.120648	0	0	0	0	0.1594	0	0.271636	0	0	0.286402	0.159027	0	0.476544	0	0	0	0.152935	0	0.36056	0	0	0.633651	0.319538	0.160113	0	0.158772
c1061387_g2_i1	CC169_HUMAN	NA	NA	0	0	1.29754	0	0.52209	1.29856	0.917606	0.466161	0.733651	1.86322	0	0.504144	0	0.657049	0.672143	0	0	0	0	0	0	0	1.93141	0	0	0	0	0	0	0	2.59175	0	1.08298	0.563683
c1061387_g2_i2	CC169_HUMAN	NA	NA	0	0	0	0	0	0	0	0	0	0	0	0	0	0	0	0	0	0	0	0	0	0	0	0	0	0	0	0	0	0	0	0	0	0
c1061387_g2_i3	CC169_HUMAN	0.399905	0.137742	0.424264	1.15217	0.595718	0.597566	0.89573	0.213203	0.990674	0.799629	0.828948	0.253606	1.35144	2.02881	0.465809	1.70942	1.58375	1.40934	0.611365	0.991771	0.682609	1.35505	0.968326	1.36574	1.16585	1.36763	2.46393	1.08757	1.55559	1.08757	1.2509	1.94255	1.05769	0.915652	1.99439	1.21721
c1061387_g2_i4	CC169_HUMAN	0.571208	0.576754	1.09732	1.7124	1.71772	2.06773	2.15724	0	1.54087	1.92821	1.96594	0.436519	0.866544	0	1.6743	1.62228	1.39051	1.90272	1.39634	1.88254	1.46232	1.37271	4.04708	0.793356	3.20921	1.27657	0.707701	4.34182	2.19833	4.34182	3.19231	0.162581	0.152419	3.58565	0.949639	1.74367
c1086620_g3_i1	DRS7C_HUMAN	0.678925	2.12803e-14	91.4969	86.1105	68.2603	87.507	87.3685	104.439	88.3467	113.502	93.8948	84.9623	121.604	35.5947	22.6502	24.01	32.2674	29.0027	28.176	35.2474	23.334	39.3588	41.6844	49.1885	40.8437	2.00231	2.43167	0.202281	3.60442	0.202281	1.86327	1.33247	2.28799	0.110457	0.149248	0.114799
c1086094_g2_i1	CP096_HUMAN	NA	NA	0	0.0580367	0	0	0	0	0	0	0	0	0	0	0	0	0	0	0	0	0	0	0	0	0	0	0	0	0	0	0	0	0	0	0	0
c1086094_g2_i2	CP096_HUMAN	NA	NA	0.303653	0.0650355	0.224696	0	0	0.125095	0.226043	0.410084	0	0.326478	0	0	0	0.227232	0	0	0.406565	0.141692	0	0	0.317872	0.12943	0	0	0.255581	0	0.146322	0	0	0.000781369	0	0	0	0.144621
c1086094_g4_i1	CP096_HUMAN	NA	NA	0.232957	0.126793	0.290168	0.116085	0	0.164356	0	0.110596	0.131278	0	0.21566	0.0692858	0.0677466	0.11746	0	0.194092	0.069863	0.293235	0.066918	0	0	0.133391	0.216406	0.0812884	0.131489	0.118242	0	0.118242	0	0.215326	0.233859	0.143407	0.193968	0.14922
c1086094_g2_i3	CP096_HUMAN	NA	NA	0	0	0	0	0	0	0	0.0428213	0	0	0	0.0451091	0	0	0	0	0	0	0	0.0516245	0.0650422	0	0.0470456	0	0	0	0	0	0.0484189	0.139681	0.202836	0.186912	0.252978	0
c1086094_g4_i2	CP096_HUMAN	NA	NA	0	0	0	0	0.302134	0.154145	0	0	0	0.163373	0	0	0	0	0	0	0	0	0	0	0.257356	0	0	0	0	0	0.295049	0	0.218603	0	0	0	0	0
c1075603_g1_i1	ENO4_HUMAN	NA	NA	0.302352	0.232795	1.40652	1.34675	0.260766	1.01196	1.47525	0.894032	1.08922	0.690177	0.847577	0	0.255498	0.740383	0.397881	0	0.743767	0	0	1.0553	0.224088	0.258916	0.860476	0.348883	0	1.66337	0	1.66337	0	0.251599	0.361608	0.369769	0	0
c1075603_g1_i2	ENO4_HUMAN	NA	NA	0.631435	0	0	0.233191	0.275031	0.0372167	0.884585	1.2775	0.382511	0	0.852892	0.314156	0	0	0	0	0	0	1.09339	0.00737694	0	0	0.387177	0	0.185762	0	0.268079	0	0.858821	0	0.459638	0	0.430413	0
c1075603_g1_i3	ENO4_HUMAN	0.592299	0.066714	1.07527	2.53828	2.60324	2.53575	2.13816	1.93727	2.0476	0.799329	2.24939	2.76126	1.14292	2.14201	3.24941	2.81563	2.6369	2.60923	3.04614	2.51271	1.86809	2.62088	2.28927	1.93904	3.40635	2.50697	2.2569	2.00394	2.83345	2.00394	1.78344	2.40704	2.01029	2.52788	2.97107	3.02961
c1080946_g2_i1	RIAD1_HUMAN	NA	NA	0	0	0	0	0	0	0	0	0	0	0	0	0	0	0	0	0	0	0	0	0	0	0	0	0	0	0	0	0	0	0	0	0	0
c1080946_g2_i3	RIAD1_HUMAN	NA	NA	0.217359	0	0.069245	0.0542038	0	0.180651	0.0828172	0.154837	0	0.078229	0.335819	0.0646648	0.0632743	0	0.0861769	0.0905901	0.0652213	0	0	0	0	0	0.336732	0	0	0	0	0	0	0.267862	0.0727421	0.24121	0.181088	0.278626
c1076794_g8_i2	ZN716_HUMAN	0.466845	0.166786	1.5883	1.93483	2.30656	2.81875	1.52381	0.965389	1.1226	0.325707	1.26156	2.22243	0.317138	1.41914	1.56992	1.71195	1.33137	2.54237	2.2968	2.18487	2.47747	2.19114	1.36803	2.02216	1.98526	3.71416	1.06282	2.68879	1.15803	2.68879	1.27591	0.641527	1.08006	3.48447	2.11964	3.46734
c1079317_g9_i1	ZN716_HUMAN	NA	NA	1.0314	0.458849	0.474336	0.457284	0.535758	0.91382	0	0	1.26934	1.66659	0.580454	1.52012	1.90793	2.47724	1.96031	1.91045	0.622172	1.01182	1.0973	1.69872	0	2.50635	3.74343	3.14288	3.9445	1.76299	1.55447	1.76299	3.30493	3.49629	4.51033	5.24457	3.06396	6.21755
c1048562_g1_i1	ZAR1L_HUMAN	NA	NA	0	0	0	0	0	0	0	0	0	0	0	0	0	0	0	0	0	0	0	0.1023	0	0	0	0	0	0	0	0	0	0	0	0	0	0
c1057002_g1_i1	TTLL8_HUMAN	NA	NA	0	0	0.0208538	0	0	0	0	0	0	0	0	0	0	0	0	0	0	0	0	0	0	0	0	0	0	0	0	0	0	0	0	0	0	0
c1057002_g1_i2	TTLL8_HUMAN	NA	NA	0	0	0	0	0	0	0	0	0	0	0	0	0	0	0	0	0	0	0	0	0	0	0	0	0	0	0	0	0	0	0	0	0	0
c1057002_g1_i3	TTLL8_HUMAN	NA	NA	0	0	0	0	0	0	0	0	0	0	0	0	0	0	0	0	0	0	0	0	0	0	0	0.0309681	0.0500335	0.0404056	0	0.0404056	0.0281376	0	0.0295815	0	0	0
c1072933_g4_i1	LRIQ3_HUMAN	NA	NA	0	0	0	0	0	0	0	0.0997544	0	0	0	0	0	0	0	0.239085	0	0	0	0	0	0	0.299386	0.109638	0	0	0	0	0	0	0	0	0	0
c1072933_g4_i2	LRIQ3_HUMAN	NA	NA	0	0.000676591	9.9907e-05	0	0	0	0.000501618	0	0.000240134	0	0	0	0	0	0	0	0.000228372	0.000372048	0	0	0	0.000526231	0	0	0	0.000198381	0	0.000198381	0.000243289	0	0	0	0	0.16428
c1072933_g4_i3	LRIQ3_HUMAN	0.486849	0.245053	0.173674	0.334254	0.050557	0.329633	0.217318	0.282544	0.285005	0.137352	0.143644	0.331932	0.352146	0.241135	0.328302	0.285223	0.205441	0	0.0919148	0.159721	0.293585	0.208138	0.116114	0.263896	0	0.275479	0.317202	0.235963	0.301344	0.235963	0.130216	0.188256	0.169852	0.282648	0.299999	0
c1075483_g2_i1	F177B_HUMAN	NA	NA	0	0	0	0	0	0	0	0	0	0	0	0	0	0	0	0	0	0	0	0	0	0	0	0	0	0	0	0	0	0	0	0	0	0
c1075483_g2_i2	F177B_HUMAN	NA	NA	0	0	0	0	0	0	0	0	0	0	0	0	0	0	0	0	0	0	0	0	0	0	0	0	0	0	0	0	0	0	0	0	0	0
c1075483_g2_i3	F177B_HUMAN	0.00905238	0.00220809	1.20064	0.559687	1.4085	3.84087	5.2025	7.04607	10.0519	7.99618	1.66562	1.75809	7.60565	0.38243	0.224106	4.1463	2.52701	2.46332	2.08143	0.646881	0.295494	7.32668	3.13081	6.55025	7.40191	2.51159	1.74149	2.6606	1.08514	2.6606	3.5569	2.06118	3.52909	7.5176	6.6347	5.26856
c1091976_g2_i1	BTBDB_HUMAN	0.102717	0.0136057	2.88103	4.15793	4.25171	1.99556	2.59357	2.36638	1.23411	1.43808	3.4558	2.9907	2.13247	3.9831	3.44648	1.96632	2.18071	2.7847	2.13037	2.9571	2.58029	2.19057	1.27225	1.56166	1.81832	3.41221	3.17621	2.71607	2.85027	2.71607	2.71298	3.60597	2.46781	2.24747	3.10867	2.5845
c1795628_g1_i1	AN36A_HUMAN	NA	NA	0	0	0	0	0	0	0	0	0	0	0	0	0	0	0	0	0	0	0	0	0	0	0	0	0	0	0	0	0	0	0	0	0	0
c1081583_g4_i1	YJEN3_HUMAN	NA	NA	0	0	0	0	0.328454	0	0	0	0	0	0	0	0	0	0	0	0	0	0	0	0	0.349108	0	0.0497379	0	0	0	0	0	0	0.416828	0	0	0
c1081583_g4_i2	YJEN3_HUMAN	NA	NA	0	0	0	0	0	0	0	0	0.141158	0.179975	0	0.168901	0.194559	0	0	0	0	0	0	0.194283	0.162115	0	0	0.374539	0.800399	0.16098	0.557615	0.16098	1.01244	0.522244	0.446044	1.28403	0.712564	0.748658
c1081583_g4_i3	YJEN3_HUMAN	NA	NA	0	0	0	0	0	0	0	0	3.78822e-06	0	0	0	0	0	0	0	0	0	0	8.74477e-06	0	0	0	6.56832e-06	0	7.79318e-07	0	7.79318e-07	0	0	0	0	0	0
c1081583_g4_i4	YJEN3_HUMAN	NA	NA	0	0.25693	0.235186	0.235213	0.188479	0.522808	0.118356	0.504259	0	0	0.364111	0.111908	0	0.535512	0.178381	0.393306	0.4247	0.297083	0.542427	0.126163	0.506616	0.202724	0.365423	0.037252	0	0	0.209057	0	0	0.495972	0	0	0.466569	0
c57641_g1_i1	RTL8C_HUMAN	NA	NA	0	0	0.895625	0	0	0	0	0	0	0	0	0	0	0	0	0	0	0	0	0	0	0	0	0	0	0	0	0	0	0	0	0	0	0
c117035_g1_i1	RTL8C_HUMAN	NA	NA	0	0	0	0	0.995141	0	0	0	1.01978	0	0	0	0	0.904362	0	0	1.10712	0	1.07677	0	0	1.09598	1.15071	1.31094	0	0	2.38585	0	1.33203	0	0	0	0	1.23539
c135367_g1_i1	RTL8C_HUMAN	NA	NA	0	0	0	0	0	0	0	0	0	0	0	0	0	0	0	0	0	0	0	0	0	0	0	0	0	0	0	0	0	0	0	0	0	0
c144264_g1_i1	RTL8C_HUMAN	NA	NA	0.801267	0.646678	0	0.600033	0	0	0	0	0.663159	0	0	0	0	0.590463	0.615686	0	0	0.730981	0	0	0	0.702008	0	0	0	0	0.770022	0	0	1.54004	0	0.743829	0	0
c228369_g1_i2	RTL8C_HUMAN	NA	NA	0	1.14142	0	0	0	0	0	0	0	0	0	0	0	0	0	0	0	0	0	0	0	0	0	0	0	0	0	0	0	0	0	0	0	0
c402378_g1_i1	RTL8C_HUMAN	NA	NA	0	0	0	0	0	0	0	0	0	0	0	0	0	0	0	0	0	0	0	0	0	0	0	0	0	0	0	0	0	0	0	0	0	0
c585528_g1_i1	RTL8C_HUMAN	NA	NA	0	0	0	0	0	0	0	0	0	0	0	0	0	0	0	0	0	0	0	0	0	0	0	1.3797	0	0	0	0	0	0	0	0	0	0
c614680_g1_i1	RTL8C_HUMAN	NA	NA	0	0	0	0	0	0.740739	0	0	0	0	0	0	0.7714	0	0	0	0	0	0	0	0	0.797253	0	0	0.769208	0	0	0	0	0	0	0	0	0
c786083_g1_i1	RTL8C_HUMAN	NA	NA	0	0	0	0	0	0	0	0	0	0	0	0	0	0	0	0	0	0	0	0	0	0	0	0	0	0	0	0	0	0	0.388077	0	0	0
c807487_g1_i1	RTL8C_HUMAN	NA	NA	0	0	0	0	0	0	0	0	0	0	0	0	0	0	0	0	0	0	0	0	0	0	0	0	0	0	0	0	0	0	0	0	0	0
c962824_g1_i1	RTL8C_HUMAN	NA	NA	1.33371	0	0.494804	0.487652	1.07401	1.0838	0	0	0	0.725333	0	0.587155	0.558188	0	0	0	0	0	0.578298	0	0.550992	0	0	0	0.560551	0	0	0	0	0.634891	0	0	0.825187	0.638122
c989008_g1_i1	RTL8C_HUMAN	NA	NA	0	0	0	0	0	0	0	0.729482	0	0	0.858573	0	0	0.72799	0.759375	0	0	0	0	1.00241	0	0.877598	0	0	0	0	0.954592	0	0	0	0	0	0	0
c1003269_g1_i1	RTL8C_HUMAN	NA	NA	0	0	0	0	0	0	0.396067	0	0	0	0	0.481211	0.456522	0.400291	0	0	0	0	0.944594	0	0	0	0.496688	0	0.4588	0	0	0	1.13373	0	0.55643	0	0	0
c1004619_g3_i1	RTL8C_HUMAN	NA	NA	0	0	0	0	0	0	0	0	0	0	0	0	0	0	0	0	0	0	0	0	0	0	0	0	0	0	0	0	0	0	0	0	0	0
c1004919_g1_i1	RTL8C_HUMAN	NA	NA	0	0.938927	1.8032	0.902205	0	0	0	0	0	0	2.01409	0	0	0	0	0	0	0	1.01834	0	0	0	2.16893	0	1.98115	0	0	0	0	0	0	1.09282	0	2.32877
c1032756_g1_i1	RTL8C_HUMAN	NA	NA	1.62274	0	0	0	0	2.65496	0	0	0	0	1.40684	0	1.43257	0	0	2.04031	0	0	0	0	1.40361	1.45072	0	1.73654	0	1.4286	0	1.4286	0	0	1.68366	1.53685	0	1.64759
c1033776_g1_i1	RTL8C_HUMAN	NA	NA	0	0	0	0	0	0	1.17835	0	0	0	0	0	0	0	0	0	0	0	1.42212	0	0	0	0	0	0	0	0	0	0	0	0	0	0	1.64759
c1038589_g4_i1	RTL8C_HUMAN	NA	NA	0	0.733546	0	0	0	0	0	0	0	0	0	0	0	0	0	0	0	0	0	0	0	0	0	0	0	0	0	0	0	0	0	0	0	0
c1043253_g1_i1	RTL8C_HUMAN	NA	NA	0	0	0	0	0	0	0	0	1.41903	0	0.743379	0	0.72998	0.631001	0	1.08186	0	0	0	0	0	0	0	0	0	0	0.825618	0	0.919824	0.825026	0	0.79859	1.07968	0
c1048698_g1_i1	RTL8C_HUMAN	NA	NA	0	1.77914	0.852862	0	0	0.900135	0	0	0	1.22637	0	0.971848	0.952591	0	0.848021	2.78912	0	0	0	1.12433	0.931073	0	2.05493	1.16967	0	0	1.06784	0	0	0	0	0	0	0
c1052133_g1_i1	RTL8C_HUMAN	NA	NA	0	0	0	0	0	0	0.875013	0	0	0	1.55888	0	0	0	0	0	0	0	0	0	0	0	0	0	1.52409	0	0	0	0	0	0	0.802937	0	0
c1072852_g2_i1	RTL8C_HUMAN	NA	NA	1.09528	0	0	0	0	0	0	1.62814	0	0	0	0	0	0.812514	0	0	0	0	0.964255	1.12433	0	0.98239	1.02746	1.16967	0	1.12655	1.06784	1.12655	0	0	0	2.07337	0	0
c1079943_g5_i1	RTL8C_HUMAN	NA	NA	0.572487	0	0.419755	0	0	1.85477	0	0.408946	0.469589	0	0	0	0	0.417836	0	0	0	0	0.98614	0	0.469502	0	0.518757	1.17842	0.479273	0	0.540657	0	0	0.541359	0.581108	0.520936	0	0
c1090523_g1_i1	RTL8C_HUMAN	NA	NA	0	0	0	0	0	0	0	0	0	0.513469	0.522824	0.55412	0.803424	0	0.389645	0	0	0	0.469444	0	0	0	0	0.675164	0	0	0	0	0.72528	0	0	0	0	0
c1127974_g1_i1	RTL8C_HUMAN	NA	NA	0	0	0.858711	0.857536	0	0.90541	0	0	0.920057	0	0.960594	0	0	0	0	0	0	0	0	0	0	0.989592	1.03489	1.1778	0	0	0	0	0	0	0	0	1.43234	1.10781
c1159517_g1_i1	RTL8C_HUMAN	NA	NA	0	0	0	0	0	0	0	0	0	0	0	0	0	0	0	0	0	0	0	0	0	0	0	0	0	0	0	0	0	0	0	0	0	0
c1213706_g1_i1	RTL8C_HUMAN	NA	NA	0	0	0	0	0	0	0	0	0	0	0	0	0	0	0	0	0	0	0	0	1.20575	0	0	0	0	0	1.37309	0	0	0	0	0	0	0
c1225703_g1_i1	RTL8C_HUMAN	NA	NA	0	0	0	0	0	0	0	0	0	0	0	0	0	0	0	0	0	0	0	0	0	0	0	0	0	0	0	0	0	0	0	0	0	0
c1246458_g1_i1	RTL8C_HUMAN	NA	NA	0	0	0	0	0	0	0	0	0	0	0	0	0	0	0	0	0	0	0	0	0	0	0	0	0	0	0	0	0	0	0	0	0	0
c1270185_g1_i1	RTL8C_HUMAN	NA	NA	0	0	0	0	0	0	0	0	0	0	0	0	0	0	0	0	0	0	0	0	0	0	0	0	0	0	0	0	0	0	0	0	0	0
c1299733_g1_i1	RTL8C_HUMAN	NA	NA	0	0	0	0	0	0	0	0	0	0	0	0	0	0	0	0	0	0	0	0	0	0	0	0	0	0	0	0	0	0	0	0	0	0
c1361309_g1_i1	RTL8C_HUMAN	NA	NA	0	0	0	0	0	0.95198	0	0.839791	0.482007	0	0	0	0	0	0	0	0	0	0	0	0	0	0	0	0	0	1.11168	0	0	1.1129	0.597299	0	0	0
c1362611_g1_i1	RTL8C_HUMAN	NA	NA	0	0	0	0	0	0	1.36688	0	0	1.04864	0	0	0	0.696878	0.728697	2.39426	0	0	0.829102	0.960134	0	0	0.880728	0	0	0	0	0	0	0	0	0	2.40517	0
c1395206_g1_i1	RTL8C_HUMAN	NA	NA	0	0	0	0	0	0	0	0	0	0	1.17969	0	0	0	0	0	0	0	1.19211	0	0	0	1.26933	0	0	1.2939	1.32857	1.2939	1.47136	0	0	0	0	0
c1397922_g1_i1	RTL8C_HUMAN	NA	NA	1.6089	1.31119	0	1.29427	1.29815	0	0	0	1.32696	0	2.79121	1.40337	0	0	0	0	0	0	0	0	0	0	0	0	0	0	0	0	0	1.51614	1.66856	0	4.22118	0
c1448779_g1_i1	RTL8C_HUMAN	NA	NA	0	0	0	0	0	0	0	0	0	0	0	0	0	0	0	0	0	0	0	0	0	0	0	0	0	0	0	0	0	0	0	0	0	0
c1467107_g1_i1	RTL8C_HUMAN	NA	NA	0	0.431791	0	0	0.141469	0	0	0	0.148583	0.191097	0	0.157946	0.304649	0.530841	0	0.44098	0	0.165434	0.30517	0	0	0	0	0	0.149514	0	0	0	0	0	0.356554	0	0	0
c1489683_g1_i1	RTL8C_HUMAN	NA	NA	0	0	0	0	0	0	0	0	0	0	0	0	0	0	0	0	0	0	0	0	0	0	0	0	0	0	0	0	0	0	0	0	0	0
c1507157_g1_i1	RTL8C_HUMAN	NA	NA	0	0	0	0	0	0	0	0	0	0	0	0	0	0	0	0	0	0	0	0	0	0	0	0	0	0	0	0	0	0	0	0	0	0
c1512597_g1_i1	RTL8C_HUMAN	NA	NA	0	0	0	0	0	0	0	0	0	0	0	0	0	0	0	0	0	0	0	0	0	0	0	0	0	0	0	0	0	0	0	0	0	0
c1526845_g1_i1	RTL8C_HUMAN	NA	NA	0	0	0	0	0	0	0	0	0	0	0	0	0	0	0	0	0	0	0	0	0	0	0	0	0	0	0	0	0	0	0	0	0	0
c1592306_g1_i1	RTL8C_HUMAN	NA	NA	0	0	0	0	0	0	0	0	0	0	0	0	0	0	0	0	0	0	0	0	0	0	0	0	0	0	0	0	0	0	0	0	0	0
c1597837_g1_i1	RTL8C_HUMAN	NA	NA	0	0	0	0	0	0	0	0	0	0	1.08727	1.10632	0	0	0	0	0	0	0	0	0	1.1206	0	0	0	0	0	0	0	0	0	0	0	0
c1605097_g1_i1	RTL8C_HUMAN	NA	NA	0	0	0	0	0	0	0	0	0	0	0	0	0	0	0	0	0	0	0	0	0	0	0	0	0	0	0	0	0	0	0	0	0	0
c1629476_g1_i1	RTL8C_HUMAN	NA	NA	0	0	0	0	0	0	0	0	1.10651	0	0	0	0	0	0	0	0	0	0	0	0	0	0	0	0	0	0	0	0	0	0	0	0	0
c1713813_g1_i1	RTL8C_HUMAN	NA	NA	0	0	0	0	0	0	0	0	0	0	0	0	0	0	0	0	0	0	0	0	0	0	0	0	0	0	0	0	0	0	0	0	0	0
c1714695_g1_i1	RTL8C_HUMAN	NA	NA	0	0	0	0	0.65424	0	0	0.589343	0	0	0	0	0.68541	0	0	1.01639	0	0	0.707719	0	0.673604	0	0	0	0	0	0	0	0.862367	0	0	0	0	0
c1737964_g1_i1	RTL8C_HUMAN	NA	NA	0	0	0	0	0	0	0	0	0	0	0	0	0	0	0	0	0	0	0	0	0	0	0	0	0	0	0	0	0	0	0	0	0	0
c1761419_g1_i1	RTL8C_HUMAN	NA	NA	0	0	0	0	0	0	0	0	0	0	0	0	0	0	0	0	0	0	0	0	0	0	0	0	1.10884	0	0	0	0	0	0	0	0	0
c1762000_g1_i1	RTL8C_HUMAN	NA	NA	0	0	0	0	0	0	0	0	0	0	0	0	0	0	0	0	0	0	0	0	0	0	0	0	0	0	0	0	0	0	0	0	0	0
c1769626_g1_i1	RTL8C_HUMAN	NA	NA	0	0	0	0.857536	0	0	0	0	0	0	0	0	0	0	0	0	0	0	0	0	0	0	0	0	0	0	0	0	0	0	0	0	0	0
c1062938_g2_i1	CD047_HUMAN	NA	NA	0	0	0	0	0.808693	0.000300292	0	0	0	0.00569046	1.36527	0.533704	0	0.601203	0.908892	0.683254	1.70713	0.00106986	0	0.840745	1.09868	1.26965	0	0.861087	0.542722	0.23289	0	0.23289	0	0	1.29735	1.79187	0	0.611706
c1062938_g2_i2	CD047_HUMAN	NA	NA	1.46428	0.849253	0	0	0	0	0	0	0.716641	0	0	0.440326	1.14315	0	0.349254	0	0.338926	0.872265	0.893303	0.475378	0	0	0	0	1.17872	0	0.451276	0	0	0	0	0	0.577748	0
c1062938_g2_i3	CD047_HUMAN	0.32714	0.0996228	0	0.238072	1.55489	0.684121	0.667995	2.0047	2.19091	1.95647	0	0.893596	0	0.306592	0	1.91274	0	1.04903	0.417318	3.00186e-07	0.111204	0	0	0	1.70095	0.879726	0	1.07939	1.62121	1.07939	2.16808	0.923832	0.838321	0	1.03932	0.808276
c1135136_g1_i1	CD047_HUMAN	0.00841073	0.00223378	12.934	8.67271	7.36777	7.15096	10.0706	6.06581	5.11311	0.845106	4.96323	9.49346	4.26006	7.20498	6.28754	4.25278	8.83942	6.49911	8.6902	6.17822	5.12146	3.09528	1.19409	6.27984	3.49684	6.91104	9.81666	8.71596	7.07114	8.71596	6.1632	11.5447	5.03452	0.654744	1.46999	7.23591
c1070848_g1_i1	ZSWM8_HUMAN	0.109235	3.53188e-05	5.37925	5.26561	3.49245	4.11515	5.69009	5.40328	4.38637	5.69769	5.33907	4.716	5.4379	3.59687	4.06879	4.82331	3.73086	3.58785	4.53855	3.85555	3.75902	4.9487	5.36371	5.59465	4.38386	5.05254	5.41642	3.6917	3.77029	3.6917	4.95451	4.47103	6.38358	5.69025	5.58701	4.56897
c1070848_g1_i2	ZSWM8_HUMAN	0.465341	0.00177451	1.74337	2.0056	3.37905	3.73249	2.22066	3.47997	4.91595	2.42628	3.10124	2.29109	4.1353	3.19639	3.11734	2.7244	2.6424	2.94092	3.14323	2.34276	3.01299	3.60327	2.64148	3.00203	4.08332	0.588651	2.29387	1.75757	1.96398	1.75757	2.2498	2.7448	1.27405	2.02541	2.00462	2.21018
c1218573_g1_i1	ZSWM8_HUMAN	NA	NA	0	0	0	0	0	0	0	0	0	0	0	0	0	0	0	0	0	0	0	0	0	0	0	0	0	0	0	0	0	0	0	0	0	0
c960750_g1_i1	MYH7B_HUMAN	0.879201	6.87126e-14	83.6152	111.895	60.4224	103.674	105.469	149.567	98.0027	162.746	151.426	61.7194	180.29	28.5707	28.2025	14.1598	19.5693	26.3746	20.6114	27.8179	11.8947	46.3956	25.1967	80.8677	33.0118	1.93693	0.524964	1.58208	4.74291	1.58208	0	2.96795	4.46008	0	0.771085	0.594585
c1066897_g1_i1	MYH7B_HUMAN	NA	NA	0.363313	0.500236	0.0896692	0.449537	0.851286	1.29574	0.270484	0.175137	0.102278	0.259706	0.692742	0	0	0	0	0	0	0	0	0.129977	0	0	0	0.227154	0.368358	0.173708	0.0873594	0.173708	0.662228	0.0980434	0.734648	0.144743	0	0
c1066897_g1_i2	MYH7B_HUMAN	0.650011	2.01623e-13	90.581	115.34	66.5374	96.546	113.862	167.077	82.8379	165.817	139.926	83.9805	178.944	29.6658	23.7617	13.369	19.6099	33.3074	17.3375	19.5513	14.0351	43.8207	18.9159	69.4717	34.1875	2.20844	1.50716	2.68079	1.41947	2.68079	1.73296	1.54191	3.50325	0.0129895	0	0.778338
c1066897_g1_i3	MYH7B_HUMAN	NA	NA	0.253895	0.74263	0.28476	0.190167	0.698333	1.76049	0.947734	0.27515	0.323233	0.406973	0.36431	0	0	0	0	0	0	0	0	0	0	0	0	0.474965	0.869554	0.390185	0.295326	0.390185	0.203825	0.339998	0.801213	0	0	0.109054
c1068982_g2_i1	MYH7B_HUMAN	NA	NA	0	0.431068	0	1.36375	0.769347	0.403608	0.374308	0.686882	0	1.91569	2.10806	0	0	0	0	0	0	0.528044	0	0	0	0.466982	0	0	0	0	0	0	0	0	0	0	0	0.444599
c1068982_g2_i2	MYH7B_HUMAN	NA	NA	0.809425	0.281155	0.385206	0.550067	1.36206	2.29491	0.621229	0.893782	1.20698	0.934088	1.04566	0.0379641	0	0	0	0	0	0.0403099	0.0372645	0	0	0.0368635	0	0.137087	0.219558	0.112134	0.0443507	0.112134	0.116216	0.11563	0.164535	0	0.170024	0.0359479
c1068982_g2_i3	MYH7B_HUMAN	0.716101	1.21378e-15	87.0721	103.825	58.9575	80.5554	99.8412	144.469	77.7078	165.92	127.522	70.0641	162.199	25.5301	23.0484	12.5013	18.0756	31.558	18.1206	19.4435	13.162	42.9451	19.8426	60.198	31.9225	0	0.813306	0	0.439214	0	0.817082	1.06949	0.907726	0	0.263573	0
c1068982_g2_i4	MYH7B_HUMAN	NA	NA	0.76263	0	0.570983	0	0	0.698541	0	0	0	0	0	0	0	0	0	0	0	0	0	0	0	0	0	2.68737	0.843216	2.11469	0.837642	2.11469	0	0.381057	1.31647	0	0	0.250023
c1074203_g3_i4	MYH7B_HUMAN	NA	NA	0	0	0.0966663	0.200815	0.100977	0.113294	0	0.281923	0.769775	0.135529	0	0	0	0	0	0	0	0	0	0	0	0	0	0	0.667272	0	0	0	0.131149	0.1139	0.173496	0	0	0
c1078432_g1_i1	RHG32_HUMAN	0.387566	0.000574146	6.72651	5.87713	4.96393	5.35168	5.81012	4.7761	5.54515	4.31039	6.1465	4.79577	4.3588	8.54731	9.07616	5.5283	4.66141	8.75677	8.09962	6.06766	6.08216	6.2222	6.59162	5.53337	6.84062	6.38118	8.17339	6.49873	6.63196	6.49873	5.89116	6.91113	7.39155	6.41184	5.8013	5.73901
c1078432_g3_i1	RHG32_HUMAN	0.43361	0.577884	0	0.205503	0.370219	0	0.493241	0	0.535347	0	0.555843	0	1.01254e-09	0.206019	0.624832	0.340848	0	1.16302	0.510361	0.454098	0	0	3.76413e-09	2.32133e-07	0.496455	0	9.88387e-10	0.703955	0.620974	0.703955	0	0.858801	0.341154	0.190073	0	0.506625
c1078432_g3_i2	RHG32_HUMAN	0.295243	0.00040699	0.616925	0.213493	0	0.219533	0.272373	0.557729	0.434265	0	0	0	0	1.3029	0.493476	0.333727	0.341147	0.574143	1.43321	0	0.302341	2.02629e-07	0.666744	0.460263	0.494898	1.844	1.58193	1.21622	1.04769	1.21622	1.95127	2.22625	2.60338	3.58699	1.51662	1.82599
c1078432_g3_i3	RHG32_HUMAN	NA	NA	1.37281e-09	0	0	0	0	0	0	0	0	0	0	0	0	0	0	0	1.23742e-09	0	0	5.45541e-09	0	0	0	0	0	0.933302	0	0.933302	8.22445e-08	0	0	0	0	3.30732e-10
c1078432_g3_i5	RHG32_HUMAN	0.643388	0.583446	0.695784	0.719076	0.000596097	0.781306	0	0.413518	0.0551001	0.158236	0	0.580982	0.550959	0.0376858	0	9.44833e-08	0.154038	4.81051e-08	0	0	0.692117	1.05881	0.533327	0.286128	0	0.614031	1.11876	0	2.66271e-10	0	0	4.19889e-10	0.940758	1.49298e-08	0	0.653633
c1078432_g3_i6	RHG32_HUMAN	0.345474	0.126485	3.29458	3.52564	2.40571	0.9543	1.82772	1.35372	1.41295	1.83378	2.16763	2.67343	1.83559	4.38709	3.46294	2.23641	2.10234	3.31534	3.12901	2.84104	2.31237	2.3802	1.81411	3.00218	1.79188	3.00398	3.26571	3.05579	3.49612	3.05579	1.76854	0.934727	2.74451	0	1.27028	3.04422
c1078432_g3_i7	RHG32_HUMAN	NA	NA	0	0	0	0	0	0	0.501577	0	0.429041	0	0	0	0	0	0.279345	0	0	0	0.350257	0	0	0.379972	0.298854	0.508661	0	0	0	0	0	0	0	0.519269	0	0
c1078432_g3_i8	RHG32_HUMAN	0.690219	0.178799	0.924915	1.11323	1.46356	2.64913	1.65906	1.5557	1.04684	1.12955	1.50221	1.44087	1.06258	1.23601	1.97951	1.53221	1.63047	1.77538	1.75961	1.40737	1.60502	1.09495	1.46047	1.21479	1.6419	1.72769	1.13892	7.6643e-06	1.20586	7.6643e-06	1.12232	1.06569	0.827812	0.991723	2.28024	0
c1079675_g2_i3	RHG32_HUMAN	0.672606	0.802776	0	0	0.161086	0.0904627	0	0	0	0.187764	0.250543	0	0.156345	0.450459	0.412228	0	0.111649	0	0	0.257359	0	0.166166	0.112947	0	0.301613	0	0	0	0	0	0.232358	4.79899e-07	1.3668	0	0	0.277863
c196819_g1_i1	DISP2_HUMAN	NA	NA	0	0	0	0	0	0	0	0	0	0	0	0	0	0	0	0	0	0	0	0	0	0	0	0	0	0	0	0	0	0	0	0	0	0
c819911_g1_i1	DISP2_HUMAN	NA	NA	0	0	0	0	0	0	0	0	0	0	0	0	0	0	0	0	0	0	0	0	0	0	0	0	0	0	0	0	0	0	0	0	0	0
c1091957_g2_i2	DISP2_HUMAN	1	0.00158896	0.748334	1.29681	1.19914	2.07095	1.5154	1.68211	0.838284	1.38395	1.46304	0.625936	0.979938	1.77415	2.22236	2.52755	1.18211	3.63769	2.22255	0.644941	1.81926	1.71292	3.56807	1.46989	1.77191	4.03938	3.26809	3.19784	2.35148	3.19784	2.25325	2.81235	4.55588	3.6751	2.50722	5.22078
c1091957_g2_i3	DISP2_HUMAN	0.764187	0.00163183	0	0.0743589	0.0560576	0.0359559	0.22605	0.249415	0.0415205	0.0335695	0.232529	0.188055	0.114911	0.350791	0.242342	0.331449	0.261647	0.130367	0.290249	0.306774	0.23598	0.16287	0.2727	0	0.245553	0.975485	0.906299	0.440456	0.439059	0.440456	0.403362	0.962593	0.703861	1.03164	1.47915	0.551252
c1091957_g2_i4	DISP2_HUMAN	0.58669	0.00849163	1.16175	0.224516	0.810958	0.312079	0.0674752	0.307858	0.200678	0.374335	0.627522	0.577176	0.109971	1.0955	0.642658	0.625157	1.13599	0.294091	0.44718	1.55591	0.729707	2.05311	0.383734	1.09564	1.40795	1.16631	1.8032	1.2498	1.66512	1.2498	3.39055	1.86734	1.53794	3.04393	3.32293	1.07914
c1078984_g1_i1	TBKB1_HUMAN	NA	NA	0	0	0	0	0	0	0	0	0	0	0	0	0	0	0	0.267168	0	0	0.276089	0	0	0	0	0	0	0	0	0	0	0	0	0	0	0
c1078984_g1_i2	TBKB1_HUMAN	NA	NA	0	0	0.0866139	0.0866877	0	0	0	0.0824153	0.0489733	0.0624489	0.0537784	0.154864	0.35431	0.350679	0.218486	0	0.312636	0.164189	0	0.177101	0.492719	0.198953	0.376687	0.242496	0.294046	0.252635	0.0564892	0.252635	0.0554954	0.106814	0.232172	0.320761	0.434061	0.500919
c1086228_g1_i1	SOBP_HUMAN	NA	NA	4.74362e-09	0.00528501	1.86223e-10	0	0.488483	0	0.00438905	0	1.16609	0.000218031	0	0	0	0	0.626945	1.40145e-08	0.708979	0	0	0.805501	0	0.676547	0.619048	0	1.66653	0	0.977838	0	2.3557	1.02401	0.0152268	0.84703	2.66763	0.00126025
c1086228_g1_i2	SOBP_HUMAN	0.882925	0.0553452	1.71761	0.703936	1.29548	0.975992	0.764153	1.74705	0.651101	1.84437	1.43816	1.34991	1.21739	0.769725	0	0.328525	0.671204	1.50659	0	1.49783	0	0	0.468928	0	0.731577	0.765302	0.653955	0	2.39745	0	1.53805	1.42048	3.44916	4.10806	0	2.31959
c1086228_g1_i3	SOBP_HUMAN	0.897095	0.542424	0.180557	1.14292	0.0752813	0.805018	0.467298	0.00924252	1.03554	0.543387	6.23298e-07	0.0884619	1.68037	0.836886	1.10099	1.05926	0	0	0.683409	0	1.08607	0.503595	0.705693	0.697876	8.18466e-05	1.91341	1.1429	2.75949	0.103321	2.75949	0.15057	0.616398	1.06688	0.280759	1.26844	0.681052
c1086228_g1_i4	SOBP_HUMAN	NA	NA	0	2.69315e-08	4.61034e-08	0	0	0	0	0	0	0.704525	2.7646e-07	0	0	0	0	1.23411e-07	0	8.35554e-08	0	0	0.639272	0	8.34254e-09	1.04788	0.991534	0	0	0	0	1.43686e-07	0	0	0.454186	0.354397
c1086228_g1_i5	SOBP_HUMAN	NA	NA	0	0	0	1.53623	0	0	0	0	0	0	0	0	0	0	0	0	0	0	0	0	0	0	0	2.20846	0	3.38948	0	3.38948	0	0	0	0	0	0
c1086228_g1_i6	SOBP_HUMAN	NA	NA	0	0	0	0	0	0	0	0.742987	0.836278	0	0	0	0	0	0	0	0	0	0	0	0	0	0	0	0	2.14875	0	2.14875	0	0	0	1.43764	0	0
c1086228_g1_i7	SOBP_HUMAN	NA	NA	0	0	0	0	0.761008	0.115874	0	2.07	0	0	0.405175	0	0.840245	0	0	0.416194	1.28934e-06	0	0	1.74708	0	1.29927	0	3.49797	0	7.103	0	7.103	0.0267544	1.33653	3.32888	0	0	0
c1073204_g1_i1	P121C_HUMAN	0.301636	1.52877e-05	10.3097	8.37219	11.9406	10.0355	7.9631	9.25657	6.6265	5.87973	10.6588	9.19509	8.10564	13.9022	14.8959	12.2217	12.4968	18.0041	12.6904	11.875	15.48	15.2892	15.0184	13.2899	16.5595	16.8471	16.3821	13.9024	13.4641	13.9024	14.2686	13.1896	15.5807	19.8724	21.4874	18.9547
c1073204_g2_i5	P121C_HUMAN	0.676322	0.0307429	4.75496	2.85712	6.58366	3.80163	4.23377	4.42629	2.61182	1.89056	4.50971	4.58129	1.99659	5.20739	7.01994	5.45536	6.40135	6.33236	8.62758	4.03922	7.08569	7.07934	6.46263	8.00422	7.92515	9.19996	9.90199	3.27936	5.99109	3.27936	8.54606	7.07481	7.43863	6.1408	14.9584	9.9896
c1089500_g1_i1	ZN839_HUMAN	0.79946	0.368261	3.29873	2.62183	3.71995	3.05717	3.66279	2.40821	3.465	2.57206	2.72493	3.60552	2.55318	3.58258	3.52477	4.22735	4.15114	4.30826	3.54384	4.54366	3.75054	4.45215	3.76558	3.59597	5.15482	4.91226	4.326	5.0804	3.7736	5.0804	6.8584	6.03295	5.66736	6.5302	7.26727	4.97785
c1089500_g1_i2	ZN839_HUMAN	NA	NA	0	0	0	0.495083	0	0.998217	0	0	0.626776	0	0	0	0	0	0	0.0419987	0.843444	0	0	0	0.413567	0.882333	0	0.54287	1.08664	2.02082e-06	0.522816	2.02082e-06	0	0	0.969071	0.682744	0	0.71616
c644385_g1_i1	A2ML1_HUMAN	NA	NA	0	0	0	0	0	0	0	0.304217	0	0	0	0	0	0	0	0	0	0	0	0	0	0	0	0	0	0	0	0	0	0	0	0	0	0
c1064070_g1_i1	A2ML1_HUMAN	NA	NA	1.60536e-09	0	0	1.87261e-10	7.36045e-10	0	0	9.47809e-06	0	1.00319e-09	1.0857e-09	6.7169e-10	0	0	0	0	0	0	0	6.75676e-10	0	0	0	0	7.02607e-10	0	0	0	3.13534e-10	5.60821e-10	0	3.06527e-10	0	0
c1064070_g1_i2	A2ML1_HUMAN	NA	NA	0.037823	0	0	0.0849711	1.45036e-07	0.0311514	0	0	0.0316627	0	0.0343062	0.0327058	0.0666147	0.0577449	0.0576891	0	0	0	0	0.0364133	0	0	0.0709229	2.01078e-09	0.224754	0	0	0	0	0	0.0766333	0.0693705	0.190708	0
c1064070_g1_i3	A2ML1_HUMAN	NA	NA	2.4089e-06	0	0	6.28708e-07	1.88937e-06	5.24477e-07	0	0.0362243	3.81542e-07	2.90477e-06	1.88169e-06	2.24457e-06	0	0	0	8.58656e-07	0	0	0	2.39231e-06	0	0	0	5.97049e-07	2.2534e-06	5.92476e-07	6.57706e-07	5.92476e-07	1.41896e-06	1.44557e-06	0	1.22523e-06	0	7.76171e-07
c1064070_g1_i4	A2ML1_HUMAN	NA	NA	0	0	0	0	0	0	0	0	0	0	0	0	0	0	0	0	0	0	0	0	0	0	0	0	0	0	0	0	0	0	0	0	0	0
c1064070_g1_i5	A2ML1_HUMAN	NA	NA	0.0385102	0	0.0192654	0.02917	0.0614648	0.032265	0.0387952	0	0.0328733	0.110829	0.0363836	0.103523	0	0	0	0.0321393	0	0	0	0.119086	0	0	0	0.0808271	0.0984261	0.139463	0.0251424	0.139463	0.0978199	0.0472923	0	0.0716204	0	0.049491
c1077328_g9_i1	A2ML1_HUMAN	NA	NA	0.00136194	0	0	0	0.0040499	0.024523	0	0.00303873	0	0	0.118814	0	0	0	0	0	0	0.0378121	0.00529504	0	0	0.0157473	0.0279658	0.0286885	0	0	0	0	9.45951e-05	0.00376189	0	0	0	0.0297786
c1077328_g9_i2	A2ML1_HUMAN	NA	NA	4.25289e-08	0	0	0	5.89066e-08	1.79478e-07	0	2.51018e-08	0	0	2.98415e-06	0	0	0	0	0	0	3.60848e-07	7.48078e-08	0	0	1.12698e-07	8.91006e-08	9.01524e-08	0	0	0	0	6.2264e-10	5.45619e-08	0	0	0	2.09634e-07
c1077328_g10_i1	A2ML1_HUMAN	NA	NA	0.697928	0	0	0	0.666865	0	0	0	0.234167	0	0.763075	0	0	0.209276	0	0.17349	0	0.783087	0.239807	0	0	0.95313	1.02983	1.0163	0	0.247241	0	0.247241	0.135803	1.67844	0	0	0	1.46465
c1077328_g9_i3	A2ML1_HUMAN	NA	NA	0	0	0	0	0	0	0	0	0	0	0	0	0	0	0	0	0	0	0	0	0	0	0	0	0	0	0	0	0	0	0	0	0	0
c1077328_g9_i4	A2ML1_HUMAN	0.262601	0.0217881	0.277162	0.619483	0.538004	0.359203	0.409695	0.473291	0.421276	0.19578	0.506912	0.387334	0.5136	0.889397	0.664458	0.363105	0.451495	0.898124	0.862657	0.49121	0.406975	0.611377	0.612278	0.533135	0.603175	1.0167	0.60822	0.837018	0.623979	0.837018	0.914288	0.805005	1.03946	1.21659	0.898388	0.699789
c1077328_g9_i5	A2ML1_HUMAN	NA	NA	0	0	0.021481	0	0	0	0	0	0.0242849	0	0	0	0	0	0	0	0	0	0	0	0	0	0	0	0.0242694	0	0	0	0	0	0	0	0	0
c1077328_g9_i6	A2ML1_HUMAN	NA	NA	0.0846935	0	0	0	0.133595	0.0112786	0	0.0276626	0	0	0.00203516	0	0	0	0	0	0	0.00295271	0.0689854	0	0	0.206752	0.0522444	0.197287	0	0.121514	0	0.121514	0.0823517	0.0757375	0	0	0	0.21924
c1077328_g9_i7	A2ML1_HUMAN	NA	NA	0	0	0	0	0	0	0	0	0	0	0	0	0	0	0	0	0	0	0	0	0	0	0	0	0	0	0	0	0	0	0	0	0	0
c1083000_g2_i1	A2ML1_HUMAN	NA	NA	0.0647417	0	0.0484688	0.0484982	0.0517269	0	0.0487881	0.0922838	0.219256	0.0699317	0.0601358	0	0	0.0490564	0	0	0	0.122487	0	0	0.0551387	0	0.120467	0	0	0	0.12643	0	0	0	0.0650116	0	0.161956	0
c1083000_g2_i3	A2ML1_HUMAN	NA	NA	0	0	0	0	0	0	0	0	0	0	0	0	0	0	0	0	0	0	0	0	0	0	0	0	0	0	0	0	0	0	0	0	0	0
c1083954_g5_i1	A2ML1_HUMAN	NA	NA	0.550042	0.0285608	0.03677	0.0172911	0	0.0574566	0.0694946	0.049134	0.0386236	0.0490458	0.0645663	0	0.0606295	0	0	0	0	0.0436461	0.0565773	0	0.176781	0.0442853	0.165372	0.0955071	0.0249721	0.0585918	0.0892364	0.0585918	0	0.3163	0	0	0.152562	0
c1083954_g5_i2	A2ML1_HUMAN	NA	NA	0	0	0	0	0	0	0	0	0	0	0	0	0	0	0	0	0	0	0	0	0	0.435751	0.0651171	0	0	0	0	0	0	0.152588	0	0	0	0
c1083954_g5_i3	A2ML1_HUMAN	NA	NA	0	1.93881e-10	0	0	0	0	0	0	0	0	0	6.93739e-10	0	9.77281e-10	0	0	8.02064e-10	0	0	2.46004e-10	0	0.588381	0	0	0	0	0	0	0	0	0	9.59342e-10	5.57375e-10	7.17259e-10
c1083954_g5_i5	A2ML1_HUMAN	NA	NA	0	0.0265383	0	0	0	0	0	0	0	0	0	0.0585865	0	0.0499113	0.0399352	0	0.0592493	0	0	0.023822	0	3.07879e-08	0	0	0	0	0	0	0	0	0	0.121501	0.0467158	0.105519
c1083954_g5_i8	A2ML1_HUMAN	NA	NA	0	0	0	0	0	0	0	0	0.000785734	0.00811257	0	0	0	0	0.0555597	0	0	0	0	0	0	0	0	0.0995855	0	0.13954	0.00170533	0.13954	0	0	0.0466537	0	0	0
c1083954_g5_i9	A2ML1_HUMAN	NA	NA	0	0	0	0	0.279694	0	0	0	0	0	0	0	0	0	0	0	0	0.0414908	0.182215	0	0	0	0	0	0.063783	0	0	0	0.125654	0.108609	0	0	0	0
c1083954_g5_i10	A2ML1_HUMAN	NA	NA	0	0	0.243966	0	0	0	0	0	0	0.356026	0	0	0	0	0	0	0	0	0.0906772	0.735001	0	0	0	0	0	0	0	0	0	0	0	0	0	0
c1083954_g5_i11	A2ML1_HUMAN	NA	NA	0	0	0	0	0	0	0	0	0	0	0	0	0	0	0	0	0	0	0.00125351	0	0	0	0	0	0	0	0	0	0	0.153869	0	0	0	0
c1088272_g5_i1	A2ML1_HUMAN	NA	NA	0	0	0	0	0	0	0	0.533948	0	0	0	0	0	0	0	0	0	0	0	0	0	0	0	0	0	0	0	0	0	0	0	0	0.56557	0
c1088272_g5_i2	A2ML1_HUMAN	0.0201504	4.71103e-09	23.6827	23.4729	22.5632	27.3166	19.2104	28.0822	24.6977	22.0016	20.5026	17.596	14.7592	37.2374	50.6026	26.5138	23.3568	34.0699	35.1546	31.6519	45.4913	24.0461	16.4481	29.1161	20.589	18.5014	12.4881	11.8772	19.4287	11.8772	12.9686	21.2757	11.0396	9.91273	9.9899	16.3631
c1088272_g5_i3	A2ML1_HUMAN	0.610069	0.545922	0	0	2.12909	3.13732	2.31906	1.76322	10.5505	4.108	5.13381e-06	8.77743e-08	1.29293	2.18192	3.51353e-09	4.39349	1.48051	5.18649e-05	3.03265	1.62836	0.0265132	2.53782e-05	8.39861	2.26693	7.09924	1.63792	7.87496e-06	3.34464	5.22037e-10	3.34464	6.62614e-07	6.10746e-06	1.39654	2.68214e-10	2.81098	3.53535
c1201384_g1_i1	A2ML1_HUMAN	NA	NA	0	0	0	0.998299	1.02826	0	0	0	0	0	0	0	0	0	0	0	0	0	0	0	0	0	0	0	0	0	0	0	0	0	0	0	0	0
c1455728_g1_i1	A2ML1_HUMAN	NA	NA	0	0	0.357144	0	0	0	0	0.347456	0	0	0	0	0	0	0	0	0	0	0	0	0	0	0	0	0	0	0	0	0	0	0	0	0	0
c1543724_g1_i1	A2ML1_HUMAN	NA	NA	0	0	0	0	0	0	0	0	0	0	0	0	0	0	0	0	0	0	0	0	0	0	0	0	0	0	0	0	0	0	0	0	0	0
c1726816_g1_i1	A2ML1_HUMAN	NA	NA	0	0	0	0	0	0	0	0	0	0	0	0	0	0	0	0	0	0	0	0	0	0	0	0	0	0	0	0	1.15411	0	0	0	0	0
c216009_g1_i1	CLM7_HUMAN	NA	NA	0	0.112594	0.41133	0	0.220927	0.801244	0.413832	0	0.116374	1.0448	0.632115	0.246739	0	0.208012	0.104666	0	0.247999	0	0.238339	0.139945	0.116851	0.355251	0.383844	0	0	0.245162	0	0.245162	0	0	0	0.127403	0	0.264685
c978527_g1_i1	CLM7_HUMAN	0.42595	0.0530938	0.616455	2.74778	0.912046	1.93305	0.613091	0.888632	1.26156	1.41977	1.93555	1.82246	1.95857	0.958584	0.132485	1.95993	1.51097	1.14781	0.96271	0.575101	0.264567	0.310204	1.81324	1.18214	1.56074	0.960336	0.778152	1.09216	0.593902	1.09216	1.95375	0.570287	0.77218	0.565367	0.572471	0.733803
c1063766_g2_i1	CLM7_HUMAN	NA	NA	0.144981	0.588	1.28856	0.535673	0	0	0	0	0	1.09155	0.659565	0	0	0.760192	0	0	0	0.541783	0.498011	1.0228	0	0	0	0	0	0	0	0	0	0	0	0.665367	0.539099	0
c1063766_g2_i2	CLM7_HUMAN	NA	NA	0	0	0	0	0.236886	0.367961	0.997436	0.632963	0.374046	0	0	0.79362	0.384178	0	0.336744	0.554432	0.132876	0	0	0	0.750972	0.253801	0.411276	0.463913	0.250571	0.264011	0	0.264011	0.434992	0	0	0	0	0.141802
c546219_g1_i1	CLCA1_HUMAN	NA	NA	0	0	0	0	0	0	0	0	0	0	0	0	0	0	0	0	0	0	0	0	0	0	0	0	0	0	0	0	0	0	0	0	0	0
c546219_g2_i1	CLCA1_HUMAN	NA	NA	0	0	0	0	0	0	0	0	0	0	0	0	0	0	0	0	0	0	0	0	0	0	0	0	0	0	0	0	0	0	0	0	0	0
c1078017_g2_i2	CLCA1_HUMAN	NA	NA	0	0	0	1.48964e-05	0	0	0	0.0302951	0	0	0	1.7516e-05	0	0	0	0	0	0	2.1296e-05	0	0	0	0	0	1.73535e-05	0	2.22328e-05	0	0	0	0.0426455	0	2.48857e-05	0.0409521
c1217753_g1_i1	CLCA1_HUMAN	NA	NA	0.209389	0	0	0	0	0.171504	0	0	0	0	0	0	0	0	0	0	0	0	0	0	0	0	0	0	0	0	0	0	0	0	0	0	0	0
c1344300_g1_i1	CLCA1_HUMAN	NA	NA	0	0	0	0	0	0	0	0	0	0	0.502467	0	0	0	0	0	0	0	0	0	0	0	0	0	0	0	0	0	0	0	0	0	0.697677	0
c1344538_g1_i1	CLCA1_HUMAN	NA	NA	0	0	0	0	0	0	0	0	0	0	0	0	0	0	0	0	0	0	0	0	0	0	0	0	0	0	0	0	0	0	0	0	0	0
c1487493_g1_i1	CLCA1_HUMAN	NA	NA	0	0	0	0	0	0	0	0	0	0	0	0	0	0	0	0	0	0	0	0	0	0	0	0	0	0	0	0	0	0	0	0	0	0
c1704944_g1_i1	CLCA1_HUMAN	NA	NA	0	0	0	0	0	0	0	0	0	0	0	0	0	0	0	0	0	0	0	0	0	0	0	0	0	0	0	0	0	0	0	0	0	0
c712816_g1_i1	COLC2_HUMAN	NA	NA	0	0	0.273946	0.409396	0.295453	0.152638	0.551051	0.526016	0.620237	0	0.66975	0	0	0.692304	0.42035	0.230165	0	0	0	0.74492	2.64408	0.473917	0.341115	0.192482	0	0.321638	0	0.321638	0.182266	0	0.186196	0.510106	0.229391	0.176421
c1073552_g4_i1	EFCB7_HUMAN	0.40468	5.03533e-08	6.88166	6.21874	6.64006	7.05725	8.27281	7.96486	8.04076	8.6925	6.97652	6.54037	7.71674	7.27078	6.99875	8.43428	8.73887	7.32071	7.53362	7.12737	6.8417	7.73041	7.02187	7.2266	8.09297	14.3742	15.617	12.802	14.4665	12.802	14.4608	14.9516	14.5824	15.2226	14.5927	13.7629
c1087515_g1_i1	SFI1_HUMAN	NA	NA	0	0.2331	0	0	0	0	0.554207	0.133104	0	0	0.276215	0	0	0.232588	0.180055	0.456971	0	0	0	0	0	0.542505	0	0.363379	0	0.552071	0.399236	0.552071	0	0	0	0	0	0
c1087515_g1_i2	SFI1_HUMAN	0.378961	0.00400899	0.216193	0.280193	0.3725	0.46861	0.519096	0.541752	0.217235	0	0.252877	0	0.291878	0.701187	0.547656	0.454483	0.552851	0.881258	0.373429	0.236012	0.537048	0.637953	0.66001	0.297999	0.505094	0.88523	1.02962	1.04502	0.599823	1.04502	1.10224	0.762459	0.923461	1.50404	1.08631	1.08976
c1087515_g1_i3	SFI1_HUMAN	NA	NA	0	0	1.9678	0	0	0	0.302702	0	0	0	0	0	0	1.51521	1.13671	0	0.980057	1.0926	0	0	0.623849	0	0	0	0.226898	0	0	0	0.510548	0.645608	0	0	0	1.93369
c1087515_g1_i4	SFI1_HUMAN	NA	NA	0	0	0	0	0	0	0	0.111422	0	0.185647	0	0	0	0	0	0	0	0	0	0	0	0	0	0	0	0	0	0	0	0	0	0	0	0
c1280742_g1_i1	SFI1_HUMAN	NA	NA	0	0	0	0	0	0	0	0	0	0	0	0	0	0	0	0	0	0	0	0	0	0	0	0	0	0	0	0	0	0	0	0	0	0
c1077513_g4_i1	ERI2_HUMAN	NA	NA	0	0	0	0	0	0	0.612525	0	0	0	0	0.649765	0	0	0	0	0	0	0	0	0	0	0	0	0	0	0	0	0	0	0	0	0.91765	0
c1077513_g4_i2	ERI2_HUMAN	0.566127	1.76238e-05	5.21223	8.88113	7.98985	6.63254	6.30561	6.58881	4.2128	7.24274	7.57745	3.38768	6.15559	6.77234	7.82118	8.74792	9.23906	8.9896	9.04107	8.4949	6.39214	13.3876	10.638	8.01047	9.19983	20.274	11.8168	17.7905	13.6924	17.7905	17.4616	18.4648	14.7033	17.8646	17.9172	13.9036
c1077513_g4_i3	ERI2_HUMAN	NA	NA	0	0	0	0	0	0	0	0	0	0	0	0	0	0	0	0	0	0	0	0	0	0	0	0	0	0	0	0	0	0	0	0	0	0
c1077513_g7_i1	ERI2_HUMAN	0.229144	4.87132e-08	8.32871	9.54818	9.21449	9.26521	8.64944	9.52861	7.69414	11.7972	10.276	7.10226	9.07094	13.2095	11.4155	14.0978	12.7665	11.989	11.5461	13.0405	12.4642	13.2556	15.9432	12.3381	13.9294	18.5455	18.4511	19.4359	19.7741	19.4359	23.3359	20.1053	20.2581	24.0065	23.9751	20.9557
c1077513_g4_i4	ERI2_HUMAN	0.313082	0.000430467	3.78315	1.6562	2.86517	4.44944	3.03099	3.80682	4.33673	5.93548	3.13343	4.32264	5.09829	4.31723	3.8021	4.86818	3.35109	3.08093	4.15497	5.11071	6.15292	4.43853	5.34984	3.87012	4.6587	8.35219	11.5989	6.4907	8.51693	6.4907	6.71317	7.31101	9.12565	9.24234	10.8167	8.77045
c1077513_g4_i5	ERI2_HUMAN	NA	NA	0	0	0	0.526021	0	0	0	0.205915	0	0	0	0	0	0.221279	0.223185	0	0	0	0	0	0	0	0.285779	0	0	0	0	0	0.323274	0	0	0	0	0
c1085783_g7_i1	D11L8_HUMAN	0.100001	9.91281e-06	10.8551	11.4021	10.1373	12.5402	11.4965	13.1694	13.7621	13.1478	12.3762	10.7497	13.4163	9.71037	10.2156	12.6759	12.3199	11.313	11.5342	11.4733	8.91169	12.659	12.681	13.5469	13.1274	13.178	13.8616	12.235	12.4029	12.235	14.5625	13.7724	13.5955	15.4427	14.8173	14.1308
c1085783_g7_i2	D11L8_HUMAN	NA	NA	0	0	0	0	0	0	0	0.34506	0.196584	0	0.21213	0.137729	0	0	0.207959	0	0	0	0	0.274575	0	0	0	0	0	0	0	0	0	0	0	0	0	0
c1327956_g1_i1	D11L8_HUMAN	0.0252593	0.0135123	3.63378	1.14039	2.52378	1.33043	3.04634	2.15149	2.23924	0.285344	1.0085	2.81503	0.905552	2.32615	1.54821	1.80056	4.25943	1.99712	4.12337	2.24387	1.55616	1.41232	0.842674	1.71288	0.554716	4.80054	3.04707	4.81219	3.86393	4.81219	0.595451	2.80349	1.61729	0.18442	0.248702	2.29517
c1720959_g1_i1	D11L8_HUMAN	0.314139	0.0972463	9.88853	4.01502	6.87348	3.79964	4.84951	11.3749	3.5789	1.46737	5.78005	4.40637	0.86382	3.50941	2.5634	5.13276	6.11676	3.78264	7.18359	7.22976	4.35811	1.00951	1.67732	4.41286	5.5461	2.11074	11.0127	2.13394	1.92218	2.13394	3.22301	5.7335	5.12805	0.93409	1.27017	5.89545
c1079372_g3_i1	YDJC_HUMAN	0.372246	0.12381	4.24295	3.63908	4.23623	5.34231	5.452	1.65717	4.75642	4.89598	7.38191	6.84076	3.4873	10.3175	4.21893	7.32152	3.65194	6.25429	6.08741	8.65858	8.31438	8.55641	6.40595	3.98626	3.35309	7.05659	6.92288	3.99239	6.97949	3.99239	11.5175	6.959	2.77973	10.8937	7.31481	6.48406
c1079372_g4_i1	YDJC_HUMAN	0.324793	0.225799	2.37113	1.63898	1.8505	1.84815	1.41736	0.225377	1.41867	0.214084	2.0938	2.68157	0.3058	3.79974	4.41252	1.15884	0.984462	1.47629	2.12399	2.44671	3.36437	1.31967	0.90146	0.912665	0.212421	2.7188	2.30117	3.97933	2.75586	3.97933	1.60936	2.08304	1.42683	2.07244	1.47387	2.04062
c1079372_g4_i2	YDJC_HUMAN	NA	NA	0	0	0	0	0	0.755787	0	0.712929	0	0	0.889731	0	0	0	0	0	0	0	0	0	0	0	0.774827	0	0	0	0	0	0	0	0	0	0	0
c1079372_g3_i2	YDJC_HUMAN	NA	NA	0.392124	0	0.287726	0.275452	0.630481	0.62211	0.271725	0	0.938345	0.412331	0.33307	0.667194	0.634439	0.537395	0.565088	0	0	0.355072	0.347335	0	0.308106	0.30912	0.332259	0	0.305509	0	0.384412	0	0	0.342015	0	0	0	0
c1079372_g3_i3	YDJC_HUMAN	0.2991	0.0537613	7.10855	7.80636	10.2499	13.8817	9.20736	11.6944	10.921	8.38172	8.6173	9.21639	3.89894	11.0349	13.1307	12.2509	9.95644	6.5508	7.19896	7.85551	11.1177	14.947	7.80287	10.8453	8.28115	11.3066	12.3329	2.54472	9.85134	2.54472	14.8332	13.2921	9.25109	12.8516	10.8853	13.1337
c1025004_g1_i1	PP2D1_HUMAN	NA	NA	0.0428179	0.0350752	0	0	0.0342448	0	0	0.152798	0.0727039	0	0.0799997	0	0	0	0	0	0	0	0	0	0.0365872	0	0	0	0.14541	0	0	0	0.0410182	0	0	0.0793224	0.16107	0
c982332_g2_i1	ZN850_HUMAN	NA	NA	0	0.677419	0	1.5255	0.673475	1.03293	0.307847	1.19936	0.3482	0.45452	0.733473	0.374259	0.706006	0.619586	0.321124	1.04487	1.12152	0	0.363976	1.24917	1.39025	0	1.53723	1.30444	1.76759	1.22208	1.59744	1.22208	1.72633	2.38003	0.427026	2.30703	0	0.795858
c1057324_g3_i1	ZN850_HUMAN	NA	NA	0	0	0.874873	1.75273	2.31079	0.923293	0	1.46442	0	1.92013	0.249962	0.997812	0	0.832759	0	4.29155	0	0	0.990968	0	0.958492	0	0	2.40531	0.964909	1.14362	0	1.14362	0	0	2.33533	0	4.39219	0
c1062534_g1_i1	ZN850_HUMAN	0.337401	0.000136434	1.45243	1.60722	2.15578	2.35058	1.68485	1.63614	1.67588	2.4889	1.78945	1.64981	1.73291	1.59109	2.7145	3.06657	2.66461	2.09516	2.19849	2.48417	2.1951	2.15845	2.3293	2.56812	2.4066	4.39014	3.45452	3.84216	3.48952	3.84216	4.16984	3.52243	3.28375	3.83648	4.05522	3.96152
c1067083_g5_i3	ZN850_HUMAN	NA	NA	0	0.843326	0.377723	0.75495	0.720367	1.1294	2.02791	1.37426	0.514383	0	1.13232	0.303069	0	1.19364	0.649155	0.565165	0	1.12579	1.18566	2.73491	0.573058	0.377951	2.51348	2.29919	1.4027	2.56989	0.910778	2.56989	1.49639	1.93245	0.414829	0.856633	1.69817	0.823567
c1078991_g2_i1	ZN850_HUMAN	0.40818	0.575699	0	1.79003	0	0.00189322	1.5097	1.74494	1.23411	1.62939	1.20938	0	2.1095	0	0.508597	0	0.475743	1.89207	0.641365	0	0.686817	2.11017	1.94225	1.50357	0	0	1.91346	0	1.20185	0	0	0	0.769994	2.15992	0.898745	1.63161
c1078991_g2_i2	ZN850_HUMAN	1	1	1.11212	0	0.817434	1.12914	0	0	0.631241	0.506986	0.322037	1.70958	1.31888e-07	0.47484	0.389393	1.31224	0.611243	0	0.465794	0.683626	0	0	0	0.610462	1.36274	1.55907	0	1.22595	0.258471	1.22595	1.36316	1.59186	0.639472	0	0.755157	0.333174
c1078991_g2_i3	ZN850_HUMAN	0.0227334	0.00959502	0.195868	0.189859	0.632062	0.835233	0.0857434	0.44116	0.315496	0.352754	0.106873	0.253185	0.265266	1.05968	0.832395	0.227251	0.247206	0.154045	0.113353	0.472847	1.41946	0	0	0.143741	0	0.65835	0.640809	0.527129	0.656406	0.527129	0.594835	0.275613	0.305155	0	0.560637	0.529722
c1079236_g5_i1	ZN850_HUMAN	1	0.656217	0.302493	0	0	0	0	0.562043	0.237062	0.470908	0.555771	0	0.599688	0.69937	0	0.315804	0	0.23939	0.780246	0	0	0	0.565981	0.670575	0.617018	0.516624	1.54551	0.852152	0.648921	0.852152	1.04396	0.607758	0.464384	0	0.832209	0
c1079236_g5_i2	ZN850_HUMAN	0.693338	0.414755	0	1.00074	0.386159	0.230369	0	0.705569	0.611301	0.217655	1.29172	0.332963	0.456422	0	1.37846	0.802962	0	0.564373	0.438168	0	1.05266	0	1.0463	0.439603	0.855227	0.722648	1.50633	0.625397	1.19963	0.625397	1.58971	0	1.2782	0.848039	0.970124	1.84785
c1079236_g5_i3	ZN850_HUMAN	NA	NA	0	0	0	1.37672e-07	0	0	0	0	0	0	0	0	0	0	0	0	0	0	0	0	0	0	0	0	0	0	0	0	0	0	0	0	0	0
c1079236_g5_i4	ZN850_HUMAN	0.27544	0.264792	0	0.617832	0.408754	1.42415	1.69904	0.573165	0.900759	0.105949	0.0213159	0	0.0124593	0	2.73603e-05	0	1.03887	0.00268737	0	0.594904	0.459673	0.703231	0.458954	0	0.683353	0	0	0.735161	0.416527	0.735161	4.10304e-07	2.07288	1.55658	2.25857	0	1.06552
c1079236_g5_i5	ZN850_HUMAN	NA	NA	0.332919	3.23175e-08	0	0	0	0	0	0	0	0.914995	1.02726	0	0	2.19524e-05	0	0	0.416068	0	7.1209e-08	0	3.34897e-08	0.37972	0.000665355	5.68699e-07	0	0.43824	0	0.43824	0	0	0	0.00114543	0	0.45578
c1079236_g5_i6	ZN850_HUMAN	NA	NA	0.855261	0	0.627406	0	0	0	0.24391	0.833307	0	0	0	0	0	0.252434	0	0	0	0	0	0	0	0	0	0.974402	0	0	0	0	0.488695	0	0	0	0	0.369944
c1079236_g5_i7	ZN850_HUMAN	NA	NA	0.225509	0	0.230838	0	0	0	0	0.270238	0	2.46251e-05	0	0.540631	0.203248	0.344876	0.285966	0.552315	0	0.360886	0	1.16771	0	0.651155	0	0.462674	3.00846e-09	0	0	0	0	0.348747	0	0	1.9119	0
c1089210_g1_i3	ZN850_HUMAN	NA	NA	0	0	0	0	0	1.28	0	0	1.05699	0	0.495095	0	0	0.422759	1.06634	0	0.584368	0	0.570876	0.517434	0	0.894321	0.583047	0.778053	0	0	0.495922	0	0	0.585549	1.29664	0.645516	1.43307	0.641897
c1141194_g1_i1	ZN850_HUMAN	NA	NA	2.48975	3.01986	1.93851	0.975522	1.00837	1.02025	0	0.920041	1.03496	1.37968	0	2.19426	0	2.75262	0.952138	6.30663	0	1.12204	3.27271	2.56743	1.06269	1.11134	0	1.3298	2.11576	2.4355	2.42108	2.4355	0	4.7714	2.56639	1.1735	4.85784	5.02361
c1142951_g1_i1	ZN850_HUMAN	NA	NA	0	0	0	0	1.26356	0	0	2.30467	0	0	1.36418	0	0	0	0	1.97699	0	0	2.76292	1.62991	0	0	1.47527	1.67866	0	1.40598	0	1.40598	0	0	0	0	0	0
c1627404_g1_i1	ZN850_HUMAN	NA	NA	0	0	0	0	0	0	0	0	0	0	0	0	0	0	0	0	0	0	0	0	0	0	0	0	0	0	0	0	0	0	0	0	0	0
c1077289_g4_i1	NEU1B_HUMAN	0.406539	0.00186833	4.08881	4.16871	3.50664	4.22396	4.28446	3.85097	5.27729	3.29344	4.13292	3.64812	3.69826	3.45919	3.10185	3.77716	2.98175	3.42278	5.49329	2.78355	2.31271	3.61295	2.78144	6.50525	4.37805	3.67792	4.29812	2.62835	2.77513	2.62835	3.24299	3.57109	5.42975	4.27631	5.44895	4.02496
c1077807_g4_i1	LYRM9_HUMAN	0.444315	0.0736991	0	0	0	2.22896e-09	0	0	1.75017	1.69443	6.13426e-08	2.03794e-07	0	0	1.74081	0.705245	3.85405e-07	2.7113	2.45608	0.666768	0	2.09294	2.12251	0.191001	1.65907	1.40655	1.26092	2.64493	0	2.64493	1.44261	1.03513	0	1.60074	1.88128	1.68968e-09
c1077807_g4_i5	LYRM9_HUMAN	0.381692	0.0136684	3.46386	4.90828	5.2811	5.56269	5.53275	4.10517	7.77572	7.67182	4.74046	4.86838	4.4728	2.99539	4.68391	4.83016	3.59439	4.82035	6.46909	2.17927	3.29274	4.39323	3.7902	2.57104	6.5297	3.26242	3.29038	5.13602	4.52738	5.13602	2.8646	2.30229	1.7327	5.44071	2.21863	3.95401
c1077807_g4_i6	LYRM9_HUMAN	NA	NA	0	0	0	0	0	0.665241	0	0	0	0	0.663411	0	0	0	0.749311	0	0	0	0	0	0.860104	0	0	0	0	0	0	0	1.19041	0	0	0	0	0
c1077807_g4_i8	LYRM9_HUMAN	0.36746	0.11706	1.67652	1.78193	1.5909	2.2457	3.09572	1.08054	0.00336008	0.0774162	1.2876	1.1147	2.51722	1.35524	0	1.55078	2.90693	0	0.00173805	1.04706	1.95901	0.0296603	0	1.91035	1.54574e-07	1.00499	2.3471	0	2.56942	0	0.938867	2.27314	2.92061	0	1.46818	1.78907
c1077807_g4_i9	LYRM9_HUMAN	0.401907	0.204715	2.99629	3.86206	4.40437	2.17884	1.74979	2.8725	3.66072	4.54244	3.18497	2.10873	1.26389	5.34268	4.54592	1.30059	1.06282	2.9033	2.25725	6.69667	2.59311	2.4758	5.70246	7.53509	3.19	3.88913	3.94148	3.16815	3.47936	3.16815	6.44688	1.19438	5.12639	3.77323	6.06555	3.85252
c1084155_g6_i2	ZN891_HUMAN	0.249138	0.0103891	1.5016	1.22243	1.43714	2.39312	1.62505	1.42086	1.8479	1.52471	1.71625	1.73389	1.28098	1.71985	2.23293	2.74639	1.94378	1.20323	2.11625	2.11661	1.01517	1.41342	1.81537	1.92878	2.87941	2.01481	3.26145	3.32619	3.74614	3.32619	3.42572	3.57019	2.36716	3.65482	3.73828	2.97824
c1085790_g3_i1	ZN891_HUMAN	NA	NA	3.98142	1.61424	1.53827	3.2636	1.62674	2.45131	0	2.95569	1.66222	2.21976	3.47694	2.82081	1.72019	2.21318	1.53826	3.80388	2.71419	3.63694	5.26282	6.0997	6.75227	3.79053	4.65107	1.06194	5.97274	0	8.07012	0	0	0.961187	6.19384	10.3393	2.55763	3.21731
c1740801_g1_i1	CENPX_HUMAN	NA	NA	0	0	0	0	0	0	0	0	0	0	0	0	0	0	0	0	0	0	0	0	0	0	0	0	0	0	0	0	0	0	0	0	0	0
c1032338_g1_i1	ZBBX_HUMAN	NA	NA	0.147476	0	0	0	0	0.06384	0	0	0	0	0.0757386	0	0	0	0	0	0	0	0	0.00595327	0	0	0	0	0	0	0	0	0	0	0	0	0	0
c1032338_g1_i2	ZBBX_HUMAN	0.339942	0.0160289	0	0.0787561	0.0481459	0.0964618	0.102466	0.279057	0.169659	0.114321	0	0.0692809	0.040429	0.0572703	0	0.146235	0.0968884	0.160689	0.144717	0.152199	0.0553075	0.0946103	0.082199	0.276243	0.209298	0.336725	0.408046	0.220893	0.251311	0.220893	0.367387	0.295755	0.546915	0.237457	0.442109	0.185547
c1058189_g1_i1	F166B_HUMAN	NA	NA	0.0730171	0.238556	0.0546034	0.273103	0.17495	1.09228	0.21984	0.468111	0.247026	0.394179	0.473738	0	0.12752	0.165783	0	0	0.13145	0.0689827	0.0629386	0.297636	0.186329	0.188231	0.135732	0.229419	0.247372	0.220055	0.0712063	0.220055	0.281139	0.134975	0.0733075	0	0.364972	0.0701942
c1705879_g1_i1	FOXI3_HUMAN	NA	NA	0	2.77716	0	3.55987	3.71448	0.936235	3.29508	3.38364	3.8078	2.55251	2.98266	0	0	0	0	0	0	0	0	3.52128	0	2.04498	6.4264	0	0.978927	0	0	0	2.48363	0	0	0	1.48592	0
c1083563_g6_i1	R212B_HUMAN	NA	NA	0	1.98809e-07	0	0	0.0826434	6.05819e-07	0.234137	1.92648e-07	1.42002e-07	0	0	2.93292e-07	0	0.156955	1.48762e-07	5.24673e-07	0	3.08116e-07	0	0	2.6485e-07	0	0	2.11002e-07	2.98288e-07	0	4.08084e-07	0	0	1.7441e-06	1.02845e-07	4.71848e-07	0	2.2503e-07
c1083563_g6_i2	R212B_HUMAN	NA	NA	0	0	0	0	0	0	0	0	0	0	0	0	0	0	0	0	0	0	0	0	0	0	0	0	0	0	0	0	0	0	0	0	0	0
c1083563_g6_i6	R212B_HUMAN	NA	NA	0	0	0	0	0	0	0	0	0	0	0	0	0	0	0	0	0	0	0	0	0	0	0	0	0	0	0	0	0	0	0	0	0	0
c1083563_g6_i7	R212B_HUMAN	NA	NA	0	0.0427537	0	0	0	0.130541	0	0.037261	0.0442981	0	0.243406	0.0466749	0	0	0.0790081	0.0654337	0	0.0495135	0	0.0534072	0.0445742	0	0	0.109661	0.0443178	0	0.0511036	0	0.0501186	0.193086	0.0524723	0.0966939	0	0.0503421
c1067083_g5_i1	ZN724_HUMAN	0.326185	0.0387845	6.12864	2.94302	2.55224	3.75762	3.80724	3.98386	6.41886	8.99289	2.52089	2.66055	5.26816	1.61808	3.06184	5.95672	6.08549	5.3296	5.26197	3.58461	4.77465	4.45119	5.37419	5.52032	2.75759	5.40682	11.3251	4.58851	8.68957	4.58851	10.4004	8.73519	10.8306	8.2295	19.516	6.41206
c1073272_g2_i2	BBIP1_HUMAN	0.512878	2.25851e-05	5.64499	6.42048	3.54073	6.71807	3.98142	5.68156	6.18976	7.12364	5.60415	5.32044	4.91153	6.87248	6.282	8.5197	8.51895	8.83032	6.84991	7.75507	6.81025	7.168	7.88166	6.38604	7.14144	11.6993	11.5428	9.90016	10.7434	9.90016	12.2125	10.7165	10.8256	13.9055	10.813	10.6789
c1073272_g2_i3	BBIP1_HUMAN	0.605873	0.223544	0.836932	0.408806	1.32428	0.80186	2.60599	1.76857	0.134182	0.603771	0.325279	0.41384	2.0454	0.784299	1.49478	0	0.719847	0	1.19645	0.723657	0.448698	0.395383	0.97716	0.584574	1.34391	0.471352	0.813602	0.636845	2.45877	0.636845	0.869759	1.59932	1.72568	1.27865	2.72704	3.11565
c1238286_g1_i1	BBIP1_HUMAN	0.0942386	0.0432053	6.4876	4.06466	1.68444	1.66342	4.41757	2.24959	4.35933	0.32759	0.379163	5.96655	0.398667	2.85083	2.3084	0.675102	3.50672	4.56086	6.94278	3.77037	1.5894	0.454159	0.757086	3.12886	0.418638	2.84479	4.63401	2.59791	2.17728	2.59791	2.3644	4.33532	2.33386	0.839228	1.12845	3.47774
c1090340_g2_i1	SMTL1_HUMAN	0.391645	2.89257e-15	18.5675	15.3912	9.40626	13.1616	17.4052	21.6004	17.8938	23.1932	25.9117	18.7819	22.8687	3.35272	2.83784	2.37423	2.10937	3.35249	1.93246	3.41771	2.23127	4.30127	2.46251	6.93475	2.6951	0.759671	0.922601	0.821669	0.588136	0.821669	0.825052	0.22472	0.243694	0.111755	0.301993	0.69686
c1090340_g2_i2	SMTL1_HUMAN	NA	NA	0.273105	0	0	0	0	0.356953	0	0	0	0.23072	0	0	0	0	0	0	0	0	0.0874698	0	0	0	0	0	0	0	0	0	0	0	0	0	0	0
c1090340_g2_i3	SMTL1_HUMAN	NA	NA	0.303028	0.143425	0.288853	0	0.143956	0	0	0.125614	0.566209	0	0.176851	0	0	0	0	0.184712	0.162183	0	0	0	0	0.155744	0.149464	0	0	0	0	0	0	0	0	0	0	0
c1043664_g2_i1	PDZ1P_HUMAN	NA	NA	0	0	0	0.0785213	0	0	0	0	0.0889074	0	0	0	0	0	0	0	0	0	0	0	0.089344	0	0	0	0	0	0	0	0.102126	0	0.211773	0	0	0
c1629188_g1_i1	PDZ1P_HUMAN	NA	NA	0	0	0	0	0	0	0	0	0	0	0	0	0	0	0	0	0	0	0	0	0	0	0	0	0	0	0	0	0	0	0	0	0	0
c955268_g2_i1	CSKMT_HUMAN	0.012672	0.00556402	7.87669	5.5418	5.68717	2.89748	5.44521	3.51965	6.48325	0.363637	3.00408	5.88464	1.39287	4.40784	3.81471	2.68348	6.06678	4.45682	9.15076	4.93852	3.37747	1.7188	1.57893	4.51633	2.35997	5.32562	5.03661	4.49659	6.74647	4.49659	2.00934	4.11941	2.91588	0	0.846447	5.37038
c1082787_g1_i1	CSKMT_HUMAN	0.424277	0.00486147	3.21941	3.37231	3.45824	3.4154	4.73236	2.37898	3.631	2.74218	2.13753	3.70438	3.0563	2.86067	3.3786	4.07577	3.38812	3.70748	3.02782	3.2789	3.62944	2.28581	2.81275	4.63178	2.40963	4.06804	3.58789	3.13794	3.33351	3.13794	2.52755	2.87626	2.53851	3.58729	4.74815	2.06508
c1082787_g1_i2	CSKMT_HUMAN	NA	NA	0	0	0	0	0	0	0	0	0.234219	0	0	0	0	0.536148	0	0	0.199032	0	0	0.340058	0	0	0.337037	0	0.136627	0	0	0	0	0	0	0	0	0
c1082787_g1_i3	CSKMT_HUMAN	NA	NA	0	0	0	0	0	0	0	0	0	0	0	0	0	0	0	0	0	0	0	0	0	0	0	0	0	0	0	0	0	0	0	0	0	0
c1082787_g1_i4	CSKMT_HUMAN	0.374228	0.366166	0	0.286192	0.795341	0.287962	0	0	0.289146	0.227033	0.739331	0	0.718369	0.340655	0.673535	0.00925314	1.0614	0	0.835695	0.363325	0	1.2274	0.878755	0.921884	1.31331	0.401227	0.187256	0	0.374883	0	0.361747	0.846618	0.382342	0.353511	0	0.737278
c1166841_g1_i1	CSKMT_HUMAN	0.0854079	0.0686784	8.61347	4.23832	7.7045	5.96488	5.77426	3.2261	2.17224	1.16519	2.72337	9.55405	2.02535	4.67043	3.32384	1.21333	9.4774	3.25378	7.57904	4.82992	6.50602	2.93398	1.63448	5.01846	1.79885	5.76257	9.64815	6.10568	6.55773	6.10568	2.6575	5.23349	4.31219	0	2.82751	4.65846
c1599777_g1_i1	GS1L2_HUMAN	NA	NA	0	0	0	0.815548	0	0	0	0	1.76102	0	0	0	0	0	0	0	0	0	0	1.07921	0.89642	0	0	0	0	0	0	0	0	0	0	0	0	1.05168
c1087951_g3_i1	FB5L3_HUMAN	NA	NA	0.24595	0.0671986	0.0623185	0.423564	0.460251	0.343088	0.260434	0.651581	0.28359	0.267378	0.234929	0.0725057	0.286049	0.951767	0.127679	0	0	0.0788174	0.282615	0.679484	1.05543	0.56637	0.76093	0.34481	0.285769	0.617471	0.16507	0.617471	0.321212	0.383968	0.163911	0.460957	0.522996	0.313237
c1033469_g1_i1	SERP3_HUMAN	NA	NA	0.340027	0	0	0	0	0	0.24757	0.239149	0	0	0	0	0	0	0	0	0	0	0	0	0	0	0	0	0	0	0	0	0	0	0	0.307774	0	0
c1033469_g2_i1	SERP3_HUMAN	NA	NA	0	0	0	0	0.418207	0	0	0	0	0	0	0	0	0	0	0	0	0	0	0	0	0	0	0	0.875465	0	0	0	0	0	0	0	0	0
c1235014_g1_i1	SERP3_HUMAN	NA	NA	0	0	0.99199	0	0	0	0	0	0	0	0	0	0	0	0	0	0	0	0	0	0	0	0	0	0	0	0	0	0	0	0	0	0	0
c1254237_g1_i1	SERP3_HUMAN	NA	NA	0	0.292679	0	0	0.290315	0	0	0	0	0	0	0	0	0.267888	0	0	0.322534	0	0	0.360022	0	0.308143	0	0	0	0	0	0	0	0	0	0.663443	0.446264	0
c1710061_g1_i1	SERP3_HUMAN	NA	NA	0	0	0	0	0	0	0	0	0	0	0	0	0	0	0	0	0	0	0	0	0	0	0	0	0	0	0	0	0	0	0	0	0	0
c196216_g2_i1	CQ098_HUMAN	NA	NA	0	0	0	0	0	0	0.0843004	0	0	0	0	0	0	0	0	0	0	0	0	0	0	0	0	0	0	0	0	0	0	0	0	0	0	0
c877328_g1_i1	CQ098_HUMAN	NA	NA	0	0	0	0	0	0	0	0	0	0	0	0	0	0	0	0	0	0	0	0	0	0	0	0	0	0	0	0	0	0	0	0	0	0
c877328_g1_i2	CQ098_HUMAN	NA	NA	0	0	0	0	0.378138	0	0	0	0	0	0	0	0	0	0	0	0	0	0	0	0	0	0	0	0	0	0	0	0	0	0	0	0	0.446639
c1067235_g12_i1	VGLL3_HUMAN	0.340993	0.00344436	1.22506	1.51343	1.22676	1.5476	1.07256	1.78274	1.89422	1.43735	2.77334	1.45197	1.0801	1.1988	1.02182	0.835899	1.45574	1.34646	1.4144	1.65648	0.436985	1.09952	0.521598	0.940047	1.14742	1.03435	1.63379	0.570852	0.92056	0.570852	0.257348	1.11663	0.629536	0.165809	0.112224	0.474891
c1067235_g12_i2	VGLL3_HUMAN	NA	NA	1.02902	0.738925	0.244842	0	0.279854	0.334873	0	0	0	0	0.291042	0.312821	0	0.311926	0	0	0	0	0.665047	0	0.757446	0.511529	0.30506	0	0	0	0	0	0	0	0	0	0	0
c1082979_g1_i3	HPF1L_HUMAN	NA	NA	0	0	0	0	0	0	0	0	0	0	0	0	0	0	0	0	0	0	0	0	0	0	0	0	0	0	0	0	0	0	0	0	0	0
c1065421_g1_i1	HIDE1_HUMAN	0.478281	2.81935e-06	5.02241	4.50095	25.8772	5.69256	3.69714	2.45592	4.23447	6.76007	5.6785	4.38885	2.703	19.4621	17.2308	15.9113	15.309	16.6893	13.6392	20.7641	18.8062	12.2291	15.017	8.63615	14.2088	7.34556	6.34534	6.93966	4.19225	6.93966	7.06977	6.41845	5.90334	7.43841	5.80343	4.54854
c1065421_g1_i3	HIDE1_HUMAN	0.185826	0.00495963	0	2.17898	6.66256	0.0868817	0.0198483	0.839292	0	0.95273	0.942598	0	0.563522	3.35196	2.53336	1.65855	0.859965	1.10569	0	2.03229	5.0331	3.47442	3.54988	3.03386	5.56316	0	0	0.00168975	2.36718	0.00168975	0.929679	0	0	1.54776	0.94049	1.12571
c1089296_g3_i1	F1712_HUMAN	0.0692198	5.04606e-09	3.67953	3.93839	2.31225	3.17068	2.67854	4.20767	3.28101	3.70285	3.22051	3.49796	4.24857	2.8894	2.75723	3.3602	3.44864	3.01983	3.51764	3.06096	3.07462	3.78041	5.3304	4.27671	4.41567	7.7782	9.22905	5.21874	7.04423	5.21874	8.60069	6.74669	8.56018	7.6795	9.05168	7.16876
c1089296_g3_i2	F1712_HUMAN	0.644758	0.0210606	0.0806711	0.112922	0.0687429	0.164835	0.141423	0.254842	0.175565	0.130979	0	0	0.295484	0.108098	0.188216	0.234882	0.099202	0.10281	0.155614	0	0.117234	0.173214	0.478593	0.230464	0.0913212	0.390595	0.625597	0.396815	0.302601	0.396815	0.661185	0.571344	1.05725	0.203629	0.711493	0.673934
c1089296_g3_i3	F1712_HUMAN	NA	NA	0	0	9.45628e-07	0	0.424568	0	0.000156162	0.0432981	0.14514	0	0	0.225735	0	0	0	0	0	0.069771	0	0	0.00050961	0	0.132671	0.401362	3.28137e-08	1.19884e-09	0	1.19884e-09	0	0.133405	0.0767796	0.519248	0	0.0232013
c1089296_g3_i4	F1712_HUMAN	NA	NA	0	0	0	0	0	0	0	0	0	0	0	0	0	0	0	0	0	0.141841	0	0	0	0	0.11618	0	0	0	0	0	0	0	0	0	0.23168	0
c1089296_g3_i5	F1712_HUMAN	0.779091	0.684495	0.16153	0.26945	0.495924	0.378034	0.424601	0.942243	0.494949	0.156391	0.842328	0	0.208297	1.39549	0.359223	0.369006	0.406682	1.54615	0.306833	0.179161	0.444246	0.239717	0.538807	0.518779	0.220105	0.248966	1.39064	0.648759	0	0.648759	0	0.413787	0.65619	1.3861	0	0.86639
c1062834_g1_i1	HECA2_HUMAN	0.00255533	1.02799e-09	2.2828	3.85597	5.21395	2.63231	4.47095	1.99657	5.37176	6.44695	4.50079	9.01115	13.5292	1.44174	2.46107	1.33001	1.32099	1.44981	1.79778	2.53015	2.25091	14.6925	2.36939	6.58496	15.4607	0.819639	0.70774	0.623451	0.738475	0.623451	0.872533	1.06682	1.45758	1.66911	1.38322	0.960469
c1066019_g2_i2	HECA2_HUMAN	0.233636	0.00821963	0.513385	1.49048	3.53759	1.08715	0.783723	1.28369	0.952041	0.732635	0.752482	0.756922	1.13245	0.750832	1.18797	0.992781	0.953066	1.16978	1.0111	1.0626	1.65167	0.85961	1.31528	1.28679	0.73974	0.784235	1.10914	0.597647	1.23378	0.597647	0.894742	0.819358	0.890827	0.216078	0.76045	0.585078
c1044673_g1_i1	ARG33_HUMAN	NA	NA	0	0	0	0	0	0	0	0	0	0	0	0	0	0	0	0	0	0	0	0	0	0	0	0.255953	0	0	0	0	0	0	0	0.225787	0	0
c1044673_g1_i2	ARG33_HUMAN	NA	NA	0	0	0	0	0	0	0	0.0609471	0	0	0.0791076	0	0	0	0	0	0	0.0807387	0	0	0	0.0734873	0	0	0	0	0	0	0	0	0.0859447	0	0.204933	0.246592
c1044673_g1_i3	ARG33_HUMAN	NA	NA	0	0	0	0.398548	0	0.14855	0	0	0	0	0	0	0	0	0	0	0	0	0	0	0	0	0	0	0.151882	0.313876	0	0.313876	0	0.167369	0	0	0.0183183	0
c1044673_g2_i1	ARG33_HUMAN	NA	NA	0	0.0863394	0	0	0.0845664	0.175622	0.0794486	0.0753791	0.0893208	0	0	0	0.0920084	0	0	0	0	0	0	0	0.0897583	0	0	0.221364	0.0895801	0.34515	0	0.34515	0.307847	0.392197	0.212769	0.0976725	0.132018	0.203102
c1089612_g5_i1	P20L1_HUMAN	0.457631	3.46174e-05	6.35963	7.17172	7.39796	5.84725	5.97449	5.83663	5.51404	6.69954	7.36643	5.78062	5.22268	7.0708	8.11452	7.81217	7.03606	7.89402	7.51556	6.94319	8.80209	7.71272	6.95305	7.24298	7.96133	9.94176	9.62013	7.89881	9.11725	7.89881	10.522	9.94384	10.2611	10.4997	11.0187	9.45794
c1089612_g5_i2	P20L1_HUMAN	0.280978	0.0132715	1.63296	2.84008	3.82823	1.63349	2.26379	1.62204	1.519	1.04827	4.08323	1.78985	1.54364	7.14573	3.29034	4.49934	3.87211	1.8846	4.95885	4.85982	3.11899	2.12937	2.45293	1.37959	2.08549	4.45486	5.02403	9.96494	7.0918	9.96494	2.79259	5.43572	6.47878	3.79788	8.98903	4.76819
c1089612_g5_i3	P20L1_HUMAN	0.893507	0.766415	0.375428	0.521729	0	0.27978	0.224164	0	0	0	0	0.222086	0.884412	0.520197	0.173598	0	0.301998	1.61512	0	0.712709	0.539841	0.189866	0.516036	0.228973	0	0.457593	0.779646	0.373113	0.169948	0.373113	0.433531	0.423645	0.529581	0.459805	0	0.467364
c1089612_g6_i1	P20L1_HUMAN	0.363248	0.000108312	2.92404	3.96297	2.99444	2.58099	2.25508	2.31682	1.95442	1.95912	2.79966	2.78112	1.56267	5.03011	4.55661	3.50429	4.03249	3.95076	3.10782	4.02975	4.24746	4.02586	3.86285	2.72893	3.88569	4.2238	5.69608	4.64093	4.54062	4.64093	5.7222	5.17269	5.24665	5.75011	4.92523	6.59073
c1089612_g5_i4	P20L1_HUMAN	NA	NA	0	0	0	0.644205	0	0.288389	0.241653	0.246918	0	0	0	0.340176	0	0.230616	0	0.423691	0	0.279684	0	0	0	0	0	0	0	0	0	0	0.358818	0	0.372997	0.303677	0	0.663438
c1089612_g5_i5	P20L1_HUMAN	NA	NA	0	0	0	0.0612086	0.0658365	0	0.0581582	0	0.0743613	0	0.0962761	0	0.0658535	0.125094	0.330558	0	0	0.0811809	0	0.088867	0.0684704	0	0.0799167	0.0809531	0.222523	0	0.150023	0	0	0	0.163985	0.0873831	0	0.175786
c1056172_g2_i1	MEI4_HUMAN	NA	NA	0	0	0	0	0	0	0	0	0	0	0	0	0	0	0	0	0	0	0	0	0	0	0	0	0	0	0	0	0	0	0	0	0	0
c1056172_g2_i2	MEI4_HUMAN	NA	NA	0	0	0	0	0	0	0	0	0	0	0	0	0	0	0	0	0	0	0	0	0	0	0	0	0	0	0	0	0	0	0	0	0	0
c1056172_g2_i3	MEI4_HUMAN	NA	NA	0	0	0	0	0	0	0	0	0	0	0	0	0	0	0	0	0	0	0	0	0	0	0	0	0	0	0	0	0	0	0	0	0	0
c1075523_g1_i2	EFCB8_HUMAN	NA	NA	0	0	0	0	0	0.0303886	0.34583	0.0930604	0.220209	0	0	0.116661	0	0.0270704	0.0989534	0	0.300558	0.122767	0.112688	0.132435	0.221152	0.112018	0.121048	0	0	0	0	0	0.240444	0	1.49991e-08	0	0.0357354	0
c1075808_g1_i2	EFCB8_HUMAN	NA	NA	0	0	0	0	0	0	0	0	0	0	0	0	0	0	0	0	0	0	0	0	0	0	0	0	0	0	0	0	0	0	0	0	0.247401	0
c1192097_g1_i1	EFCB8_HUMAN	NA	NA	0	0	0	0	0	0	0	0	0	0	0	0	0	0	0	0	0	0	0	0	0	0	0	0	0	0	0	0	0	0	0.91615	0	0	0
c1092305_g2_i1	FS2P1_HUMAN	NA	NA	0	0	0	0	0	0	0	0	0	0	0	0	0	0	0	0	0	0	0	0	0	0	0	0	0	0	0	0	0	0	0	0	0	0
c1077148_g1_i1	SM34A_HUMAN	NA	NA	0	0	0	0	0	0	0	0	0.357855	0	0	0	0	0.181204	0.106999	0.178376	0	0	0	0.225866	0.430803	0	0	0	0	0	0	0	0	0	0	0.139031	0	0
c1077148_g1_i2	SM34A_HUMAN	0.124009	0.0613078	0	0.00730456	0.656555	1.76472	1.60843	2.60601	4.27575	5.21633	0.0247534	0.7304	3.75391	0	0	2.12452	0.586461	0	1.34242	0	0	3.3894	2.02818	3.82425	0.307399	0.320054	0	0	0.664464	0	1.06193	1.24463	0.0533851	2.83095	0.137046	1.29219
c1077148_g1_i3	SM34A_HUMAN	0.287635	0.186479	0.157884	0.559784	0	0	0.551556	0.652571	0.985057	0.392211	0.783783	0	0.272447	0	0	0.441475	0.0734291	0.0606709	0.543202	0.25773	0.197107	0.0479952	0	1.13009	0.275356	0	0	0	0	0	0.220428	0	0.294558	0.88362	0.712102	0.309175
c1077148_g1_i4	SM34A_HUMAN	0.315094	0.0981525	0	0	0.228975	0.851481	0	0.954365	0.725004	2.26624	0	0	0.890359	0	0	1.33791	1.4603	0	0.93528	0.270518	0	1.538	1.13401	2.58003	1.09219	0	0	0	0	0	1.47555	0	0.351021	1.12127	0	0
c1077148_g1_i5	SM34A_HUMAN	0.0388912	0.034578	0.514409	0.332265	0.154999	2.40164	2.54679	5.83465	5.35013	4.7625	0.623145	1.50184	4.49127	0.549646	0.539993	5.6597	1.39839	1.43875	3.98654	0	0.409547	2.5174	4.4642	6.44116	6.42074	0.581967	0.894857	0.994078	0.281986	0.994078	1.26268	0.297463	1.92467	5.12847	5.83354	2.91595
c1362044_g1_i1	SM34A_HUMAN	NA	NA	0	0	0	0	0	0	0.0940245	0	0	0	0	0	0	0	0	0	0	0	0	0	0	0	0	0	0	0	0	0	0	0	0	0	0	0
c1090692_g2_i2	K132L_HUMAN	0.325589	0.348881	4.11738	2.37882	1.27636	3.44233	4.94656	9.3234	8.10494	6.67391	4.26867	1.36916	5.77994	3.00698	1.45622	10.5867	6.04639	5.71865	8.40513	1.27803	2.9181	6.71588	6.02763	6.74481	7.75777	6.51884	0.948592	4.30301	3.55845	4.30301	5.48232	4.38026	4.89301	7.2859	6.39855	12.4867
c1090692_g2_i3	K132L_HUMAN	0.785295	0.548307	3.06238	1.56393	3.72023	5.34033	3.27926	3.76837	3.86404	2.28695	3.10654	3.41172	3.69567	2.12431	3.17529	2.36455	2.52026	3.45172	1.75099	3.20305	3.43689	4.34156	3.03163	6.88008	2.64095	3.24135	7.76774	3.44518	2.38667	3.44518	3.0025	3.30284	4.29002	4.93277	6.21754	2.37224
c1075109_g1_i1	CAN14_HUMAN	0.676322	0.816485	1.23725	0.735123	0	0.691409	0.118881	0.104654	0.78128	0.612351	0.792813	0.783147	1.10344e-05	0.387914	0.044988	0.793478	0.695865	0.656984	0.874124	0.372756	0	0.94985	0.311211	0.597199	0.827996	0.703812	0	0.187946	1.174	0.187946	0.671439	1.22874	0.437819	0.994943	1.59235	0.88811
c1075109_g1_i2	CAN14_HUMAN	NA	NA	0	0.193904	0.0922453	0	0	0	0.0727945	0.158027	0.512878	0	0	0.20121	0	0.300677	0	0.267428	0.208697	0	0	0.286759	0.412285	0	0.394291	0.149061	0	0	0	0	0.511381	0	0.268318	0	0	0
c1075109_g1_i3	CAN14_HUMAN	0.972961	0.948498	0	0.22782	0.464207	0.194161	0.82168	0.644282	0	0.392344	8.12635e-10	0.555703	0.906046	0.25817	0.908171	0.0914574	0.151778	0	0	0.244975	0.810814	0.126675	0	0.443839	0.086363	0	1.05578	0.663863	0.252769	0.663863	0.000196842	0	1.02067	0.238358	0	0.194206
c887872_g1_i1	GRCR1_HUMAN	NA	NA	0	0	0.759686	0	0.803402	0	0.710932	0.729482	0	1.09527	0	0.871579	0	1.45598	0	0	0	0	0.866395	2.00481	0.833653	0.877598	0.918568	0	0	0	0	0	0	0	0	0	0	0
c1071776_g2_i6	GRCR1_HUMAN	NA	NA	0	0	0	0	0	0	0	0	0	0	0	0	0	0	0	0	0	0	0	0	0	0	0	0	0	0	0	0	0	0	0	0	0.414388	0
c1085295_g1_i2	YI036_HUMAN	0.0641505	1.11413e-05	6.46493	6.83163	6.51689	6.15715	5.67631	6.64909	5.75387	5.96047	7.27299	6.90109	6.42369	7.41458	7.55395	8.47624	6.74216	8.14552	7.44994	6.91292	8.71613	11.0427	8.93123	8.22078	10.5322	10.2338	10.6709	8.03739	8.54224	8.03739	9.32405	8.4825	10.3945	10.5537	11.4316	9.16936
c188037_g1_i1	VSTM5_HUMAN	NA	NA	0	0	0	0	0	0	0	0	0	0	0	0	0	0	0	0	0	0	0	0	0	0	0	0	0	0	0	0	0	0	0	0	0	0
c1063705_g1_i9	YH010_HUMAN	0.679363	0.125103	0.345166	0.593447	0.954127	1.11702	2.28597	1.43794	1.92487	1.66293	0.371397	0.343415	1.42906	0.467319	0.754994	0.756862	0.993465	0.575918	0.551901	0.514906	0.36993	0	0.855412	0.923242	0.643297	0.441349	0.44041	0.314699	0.318017	0.314699	0	1.1769	0	1.22464	1.04649	0.89777
c1086796_g1_i1	YH010_HUMAN	NA	NA	0	0	0.448585	0	0	0	1.99492e-08	0.365691	0	0	0	0	0.265032	0.350203	0.227073	0	0	0	0	0	0	0	0	0	0	0	0.344384	0	0.609773	0	0	0	0.257704	0
c1086796_g1_i2	YH010_HUMAN	NA	NA	0.0260027	0	0	0	0	0	0	0	0	0	0	0	0.295683	0	0	0	0	0	0	0	0	0	0	0	0	0.537847	0	0.537847	0	0	0.317567	0	0	0
c1086796_g1_i3	YH010_HUMAN	NA	NA	0	0	0.266538	0.197783	0	0	0.162563	0	0	0	0	0.125916	0	0.149433	0.14113	0.186242	0.434279	0	0.212119	0.373857	0	0.212886	0.316736	0.68177	0	0	0.486714	0	0	0.21422	0	0	0	0
c1086796_g1_i4	YH010_HUMAN	NA	NA	0.321772	0.756922	0	0.859957	0	0	0.637478	0	0.253946	0.326198	1.31387	0	0.333769	0	0.00463795	0	0.464891	0.209689	0.222542	0.652835	0.662074	1.25642	0	0	0	0.446731	0.284253	0.446731	0.358595	0.236928	1.80109e-05	0.511469	0.421245	0.183871
c1086796_g1_i5	YH010_HUMAN	NA	NA	0	0.182628	0	0.172933	0	0	0.519372	0	0	0	0	0.326605	0	0	0	0	0	0	0	0	0	0	0	0.190628	0.211436	0	0	0	0	0.680203	0	0.519416	0	0
c1086796_g1_i7	YH010_HUMAN	0.692339	0.0978296	0.328128	0.66645	0.431676	0.823909	1.36938	0.948595	1.41922	0.92099	0.696815	0.890426	0.34186	0.752492	0.163506	1.31531	0.679945	0.688539	0.689695	0.652673	0	0.0011236	0.641623	0.623217	0.903484	0.268574	0.937728	0	0.304342	0	0	0.454118	0.392851	0.405904	0	1.05258
c1068480_g1_i1	NUD19_HUMAN	0.398993	0.00043051	4.44016	4.98104	5.47396	6.63628	4.55743	5.56436	4.63262	5.5448	4.03947	4.61293	6.42117	5.2128	6.8921	7.00419	6.71909	7.10931	4.90794	7.91747	6.85177	6.28727	7.39931	5.93264	6.60441	6.02772	7.58835	5.99017	5.67857	5.99017	6.35914	5.37684	6.76226	7.77489	5.2051	6.00661
c1068480_g1_i2	NUD19_HUMAN	0.507254	0.237947	1.99492	1.13438	0.924258	0.862177	0.483537	1.12441	0.919753	1.39323	2.0287	0.369073	1.60917	0.977437	0.656479	1.33495	1.20888	1.07006	0.610485	1.15102	1.08797	0.835706	0.968353	1.53796	2.4258	1.24174	1.33628	2.11065	0.436379	2.11065	0.820158	1.40789	0.490535	0.341844	1.74887	0.376753
c1080657_g6_i2	ZNF99_HUMAN	0.573471	0.128354	0	1.0982	0.665462	0.670013	0.782477	1.04264	0.640804	1.11571	1.28216	0.794184	0.264475	0.400314	1.75326	1.27263	1.23179	0.519164	0.37639	1.68109	1.48803	0.295377	0.596073	0.804331	1.07921	0.787471	1.86574	1.20138	2.66773	1.20138	1.92588	2.76296	2.145	2.45296	2.10793	2.18767
c1142014_g1_i1	ZNF99_HUMAN	NA	NA	0.689725	0	0.513089	0	1.11131	1.6799	0.498403	0	0.568301	0	0.59342	0.60705	0.578498	1.01044	0	0.862849	0.617367	0	1.79733	0.684068	1.71257	1.19206	1.89301	3.5842	1.16196	0	1.9691	0	2.1876	0.657848	1.40951	1.26669	0.855254	1.32164
c11042_g1_i1	BLML_HUMAN	NA	NA	0	1.17745	0	0	0	0	0	0	0	0	0	0	0	0	0	0	0	0	0	0	0	0	0	0	0	0	0	0	0	0	0	0	0	0
c1605115_g1_i1	BLML_HUMAN	NA	NA	1.05236	0	0	0.379401	0	0.426667	0.380151	0	0.431614	0.567708	0.452031	0	0	0	0	0	0	0	0	0	0	0	0	0	0	0	0.495922	0	0	0	0	0	0	0
c1762447_g1_i1	BLML_HUMAN	NA	NA	0	0.958223	0	1.84867	0	0	0	0	0	1.31697	0	0	0	0	0.909968	0	0	0	0	0	0	0	0	0	0	0	0	0	0	0	0	0	0	0
c1040096_g1_i1	TTC34_HUMAN	NA	NA	0.0465767	0.0191133	0.0175326	0.0351381	0.0186422	0.0389211	0.0353063	0.016642	0	0.0504221	0.0218674	0	0.0410691	0	0.0352491	0.0584924	0.0210747	0	0	0.0239167	0.0199583	0.0402265	0.0217731	0	0	0	0	0	0.0222407	0.0430254	0.070224	0	0	0
c1084046_g2_i2	DCD2C_HUMAN	NA	NA	0	0	0	0	0	0	0	0	0	0	0	0	0	0	0	0	0	0	0	0	0	0	0	0	0	0	0	0	0	0	0	0	0	0
c1084046_g2_i3	DCD2C_HUMAN	NA	NA	0.0216695	0.0533624	0.0326349	0.0327046	0.0693905	0	0.0328596	0.0464602	0.0184462	0.0469211	0	0.0387873	0.0573396	0.0826107	0.0164001	0	0.0196132	0.0206379	0.0187285	0.155818	0.0371508	0.0374364	0.040527	0.0456341	0.0184286	1.99401e-09	0	1.99401e-09	0	0	0.0217816	0.0402201	0.0272374	0.0628736
c1084046_g2_i4	DCD2C_HUMAN	NA	NA	0	0	0	0	0	0	0	0	0	0	0	0	0	0	0	0	0	0	0	0	0	0	0	0	0	0.0296755	0	0.0296755	0	0	0	0	0	0
c1084046_g2_i5	DCD2C_HUMAN	NA	NA	0	0	0	0	0	0	0	0	0	0	0	0	0	0	0	0	0	0	0	0	0	0	0	0	0	0	0	0	0	0	0	0	0	0
c1084046_g2_i6	DCD2C_HUMAN	NA	NA	0	0	0	0	0	0	0	0	0	0	0	0	0	0	0	0	0	0	0	0	0	0	0	0	0	0	0	0	0	0	0	0	0	0.0485936
c1084046_g2_i7	DCD2C_HUMAN	NA	NA	0	0	0	0	0	0	0	0	0	0	0	0	0	0	0	0	0	0	0	0	0	0	0	0	0	0	0	0	0	0	0	0	0	0
c1084046_g2_i8	DCD2C_HUMAN	NA	NA	0	0	0	0	0	0	0	0	0	0	0	0	0	0	0	0	0	0	0	0	0	0	0	0	0	0	0	0	0	0	0	0	0	0
c1075691_g1_i1	MIY4B_HUMAN	NA	NA	0	0	0	0	0	0	0.114631	0	0	0	0	0.0679779	0	0.0576289	0	0.0952192	0	0	0	0	0.0647697	0	0	0	0	0	0	0	0	0	0	0.0703538	0	0.146416
c1075691_g1_i2	MIY4B_HUMAN	NA	NA	0	0	0	0	0	0	0	0	0	0	0	0	0	0	0	0	0	0	0	0	0	0	0	0	0	0	0	0	0	0	0	0	0	0
c1075691_g1_i3	MIY4B_HUMAN	NA	NA	0	0	0	0	0	0	0	0	0	0	0	0	0	0.0558632	0	0	0	0	0	0	0	0	0	0	0	0	0	0	0	0	0	0	0	0
c1075691_g1_i5	MIY4B_HUMAN	NA	NA	0	0	0	0	0	0	0	0	0	0.0495392	0	0	0	0	0	0	0.0413611	0	0	0	0	0	0	0	0.0624963	0	0.0448642	0	0	0.0423336	0.0460276	0	0	0
c1075691_g1_i6	MIY4B_HUMAN	NA	NA	0	0	0	0	0	0	0	0	0	0	0	0	0	0	0	0	0.0379481	0	0	0	0	0	0	0	0	0	0	0	0	0	0	0	0	0
c1075691_g1_i7	MIY4B_HUMAN	NA	NA	0	0.0992003	0.0906569	0	0	0	0	0.0866523	0	0.131408	0	0	0	0	0	0	0	0.114408	0	0	0.103042	0	0	0	0.0404553	0	0	0	0	0	0	0	0.151642	0
c1075691_g1_i8	MIY4B_HUMAN	NA	NA	0	0	0	0	0	0	0	0	0	0	0	0	0	0	0	0	0	0	0	0	0	0	0	0	0	0	0	0	0	0	0	0	0	0
c978703_g1_i2	IQCF6_HUMAN	NA	NA	0	0	0	0	0	0	0	0	0	0	0	0	0	0	0	0	0	0	0	0	0	0	0	0	0	0	0	0	0	0	0	0	0	0
c1089705_g1_i1	FOXO6_HUMAN	NA	NA	0.112287	0	0	0.166882	0.0895193	0.185834	0.084052	0	0	0.483926	0.103024	0.200001	0.194615	0	0.339111	0.139899	0	0.105435	0.0965907	0.341206	0.379816	0.192211	0	0.234245	0.189613	0.371079	0.43543	0.371079	0.108766	0	0.225262	0.20673	0.139691	0.322353
c712465_g1_i1	CO6A5_HUMAN	NA	NA	0	0	0	0	0	0	0	0	0	0	0	0	0	0	0	0	41.1489	0	0	0	0	0	0	0	0	0	0	0	0	0	0	0	0	0
c1088514_g3_i1	CO6A5_HUMAN	0.704598	1.20987e-09	4.24536	4.92466	1.33984	1.26265	1.93175	3.31429	3.28074	3.77738	4.66947	2.32989	4.69248	0	0.697789	2.64878	1.2492	0.817403	0.915437	0	0.481149	1.40198	0.879843	0	1.28286	0	0	0	0	0	0	0	0	0	0	0
c1088514_g3_i2	CO6A5_HUMAN	NA	NA	0	0	0	0.921297	0.730707	0.00659248	0	3.0869e-07	0	2.09493	0	1.04648	0	0	0	0	0	0.396686	0	0	0.382893	1.07448	0	0	0.0661986	0	0	0	0	0	0	0.0721985	0	0
c1087246_g1_i2	MI4GD_HUMAN	NA	NA	3.42869e-08	0	5.16421e-08	3.74218e-06	0.616216	4.78237	0	0.000642123	3.93752e-06	0.000859697	4.37871e-07	2.2927	1.42502	5.3201e-08	9.62996e-09	1.84956	0.317371	0.000123568	0	1.10822e-08	0.0522242	2.86675e-06	0.0107119	1.80482e-07	1.54604	11.9414	6.55329e-08	11.9414	6.88748e-05	0.00108282	0	1.65146e-09	3.12948e-08	2.33163e-09
c1087246_g1_i3	MI4GD_HUMAN	NA	NA	0	0	0	0	0	0	0	0	0	0	0	0	0	0	0	0	0	0	0	0	0	0	0	0	0	0	0	0	0.404979	0	0.393506	0	0	0
c1087246_g1_i5	MI4GD_HUMAN	0.731244	0.900047	0.000618997	2.25432	3.62497	3.07241	1.61722	3.06505	3.08781	0.00413132	1.80039	3.58142	2.90067	4.72706e-09	2.10305e-08	5.88486e-07	4.76152	2.1668	1.9274	9.04305	5.28866	1.50125	4.2411	1.54438	1.66664	6.28829	3.62958	3.76609	3.94092	3.76609	5.85581e-07	4.40676	0	4.92761	1.07421e-08	1.46122
c1087246_g1_i6	MI4GD_HUMAN	NA	NA	0	0	0.422866	0	0	0	0	0	0	0	0	1.42932	0	0	0	0	0	0	0	0	0	0	0	0	0	0	1.74923	0	0.54006	0.469108	0.532312	0	0	0
c1087246_g1_i7	MI4GD_HUMAN	0.371389	0.177529	4.26464	3.23528e-09	1.12813	2.60323	2.96838	4.1178e-07	0	4.1558	3.29224	0.463834	0.431293	7.56787	4.22614	7.94783	1.45196	2.01284	3.52242	2.61433e-05	0.000226352	2.82001	1.87874e-05	5.72383	4.63393	0.638393	4.97363	0.315674	3.61955	0.315674	5.33221	3.98439	6.73059	3.98852	10.8339	8.21714
c1087246_g1_i8	MI4GD_HUMAN	0.628587	0.165376	2.65651	1.81765	3.4	2.82416	2.66261	3.86089	3.77433	2.93021	1.64993	4.61534	2.55189	3.12945	3.4076	1.31959	0.403578	1.67339	3.88482	2.52457	2.57058	1.39395	1.22384	2.06986	3.75505	3.59809	4.47395	4.69257	1.96118	4.69257	4.7945	2.87812	4.39621	1.6694	4.58902	3.57201
c1087246_g1_i9	MI4GD_HUMAN	0.615931	0.0101596	25.0124	28.0232	24.2816	30.4241	26.6379	23.1801	36.1331	35.3529	26.6169	21.7788	36.179	17.6596	21.7715	29.7606	24.6386	24.2934	21.7026	26.2897	25.7181	34.0443	31.0515	26.3014	24.5736	35.7727	33.2246	19.6655	35.9464	19.6655	31.4375	36.5265	29.8372	30.7941	26.81	25.1336
c1078052_g2_i1	AHRR_HUMAN	0.542157	0.00511944	1.9104	1.08057	1.15744	1.03631	0.548203	1.83415	1.89074	1.2535	0.643474	1.85989	1.86161	0.588525	1.48834	0.837291	0.777072	1.65301	0.93094	1.04615	1.13663	1.80533	0.753173	2.08492	0.61578	0.923755	0.559548	0.587491	0.497113	0.587491	0.208321	0.606575	0.660545	0.203578	0.479201	0.636828
c1078052_g2_i2	AHRR_HUMAN	NA	NA	0	0	1.42499e-08	0.345906	0.914165	0	0.506634	0	0.808317	0	0	0	0.712856	0	0.60471	0.000477716	0.724623	0	0	0	0	0	0	0	0	0	0	0	0	0	0	0	0.539533	0.000149652
c1078052_g2_i3	AHRR_HUMAN	0.877242	0.39301	7.2691e-05	0.814662	1.1701	1.15695	0.536376	0.0563505	0	1.22363	1.80848	0	1.59454	1.02493	0.0742107	1.51888	0.123603	0.37684	0.893282	0.97387	0.661303	0.752444	0.63042	0.946192	2.10318	0	0.186911	0	0.712871	0	0.900838	0.334346	0.269462	0.525069	0	0.211137
c1081521_g1_i1	FR1L4_HUMAN	0.0129838	0.000148863	6.31108	5.32303	4.91814	7.22646	8.68115	11.7384	9.70432	9.44756	8.61024	5.61623	7.92572	7.99526	7.02417	8.11399	3.99199	6.88807	8.5169	5.59847	7.72227	8.7563	5.59912	12.4793	9.40145	5.36797	4.6183	3.83083	4.67043	3.83083	4.60594	6.2153	7.52597	8.54541	9.64084	10.7645
c1080044_g1_i1	MYO1G_HUMAN	0.514898	0.00147886	1.08682	0.87861	4.67354	0.931398	0.287907	1.04149	0.402912	1.92234	0.604621	0.388897	0.653289	1.92859	3.40843	1.485	1.50177	2.46765	1.28931	1.85109	2.63944	1.99722	2.72944	2.15568	2.49385	0.56285	0.304247	1.88626	0.173828	1.88626	0.709736	0.670557	1.08852	0.49718	0	0.343944
c1074725_g8_i1	HACD1_HUMAN	NA	NA	0.454167	0	0.718494	1.18368	0.784976	0.396973	0.760669	0.6646	1.22264	0.515406	0.485446	0	0.765849	0	0	0	0.448316	0	0	0.383429	0	0	0.496541	0	0	0	0	0	0	0	0	0	0	0
c1074725_g8_i2	HACD1_HUMAN	0.299134	3.3298e-06	11.7364	11.5577	4.03474	11.8353	11.1816	8.50302	9.80146	15.4567	24.2236	11.0078	21.224	5.19631	3.25229	2.63203	5.39099	5.86499	5.63747	4.22041	7.23309	4.04834	6.85736	5.59136	7.57095	1.53192	1.06176	5.88854	1.48823	5.88854	1.46182	1.32058	5.1576	1.49478	2.18252	1.70671
c1074725_g8_i3	HACD1_HUMAN	0.739418	9.08503e-06	7.09405	6.27455	5.15938	6.86812	5.48859	11.687	3.06646	11.2082	12.4874	12.9389	17.3662	2.1419	2.8501	2.87101	5.18981	1.60374	1.77806	2.76525	2.74304	4.58264	4.71704	6.77995	2.17453	0	1.23534	0	1.94219	0	1.24314	1.19287	2.25766	0	2.12228	0.367358
c1074725_g8_i4	HACD1_HUMAN	0.676468	3.47336e-17	57.8312	46.184	44.8431	52.9054	50.4949	65.6388	53.1558	66.0209	50.9308	50.0601	76.3595	27.3296	13.6838	17.7054	16.3513	18.5506	15.9653	21.7484	12.6711	30.503	26.8278	33.1145	22.7001	5.61581	6.8272	3.11242	7.18864	3.11242	5.55756	5.18594	3.91893	3.96872	2.04166	3.60238
c1074725_g8_i5	HACD1_HUMAN	NA	NA	0.296313	0	0	0	0	0.255916	0	0	0	0.333836	0	0	0	0.217735	0.253336	0	0	0	0.279228	0	0	0.507695	0.306272	0.379994	0	0	0	0	0	0.797188	0	0.704483	0.414929	0
c1780954_g1_i1	HACD1_HUMAN	NA	NA	0	0	0	0	0	0	0	0	0	0	0	0	0	0	0	0	0	0	0	0	0	0	0	0	0	0	0	0	0	0	0	0	0	0
c1061651_g1_i1	ESPN_HUMAN	NA	NA	0.00485469	0.00351864	0.00257102	0.00337571	0.000812723	0.165041	0.00159232	0.000555584	0	0.00195739	0.00115886	0.00472831	0.00406467	0.00468751	0.0022815	0.00455836	0.00160186	0.00384357	0.00333471	0.00347953	0.00282598	0.00191897	0	0	0.00144328	0.000628865	0.000910536	0.000628865	0	0.00177039	0.000598217	0.137382	0.00105557	0.00153838
c1061651_g1_i2	ESPN_HUMAN	0.288774	0.00646234	1.21261	0.943443	1.37583	0.329248	0.878428	0.456584	0.72222	0.912034	0.912001	0.89869	0.861889	2.9231	1.24582	1.37231	1.20207	1.94034	2.14477	1.49368	2.02371	1.74442	2.24886	2.16564	1.91848	1.14484	1.68181	1.35755	1.35843	1.35755	1.40144	2.46669	1.85667	1.13785	1.81568	1.17621
c1061651_g1_i3	ESPN_HUMAN	0.702979	0.0370718	0.178425	0.21305	0.15834	0.184348	0.0389085	0	0.105897	0.032359	0.232335	0.0994357	0.0456698	0.257773	0.259388	0.228492	0.185408	0.229884	0.0847172	0.212433	0.161245	0.195073	0.158521	0.117365	0.177318	0	0.0770967	0.0635598	0.0462691	0.0635598	0.0912691	0.0849542	0.0479503	0	0.0573834	0.0945899
c1768791_g1_i1	ESPN_HUMAN	NA	NA	0	0	0	0	0	0	0	0	0	0	0	0	0	0	0	0	0	0	0	0	0	0	0	0	0	0	0	0	0	0	0	0	0	0
c1083130_g1_i1	ISM1_HUMAN	0.0237599	2.07682e-05	2.10299	3.53299	2.17689	2.95931	2.89622	3.76928	2.92226	5.16988	3.75037	3.46882	3.74409	2.77496	1.5166	1.86285	2.00839	2.33559	1.745	2.19545	2.1439	2.47405	4.30636	2.79565	3.28332	3.69774	4.36408	3.44286	2.63771	3.44286	3.85896	4.01317	4.08791	3.86685	5.58184	3.16281
c1087507_g1_i2	ISM1_HUMAN	0.150634	0.014751	0	0.776446	0.283226	0.123662	0	0.430098	0.611407	0	1.16031	0.774574	0.362847	0	0.592544	0	0.403126	0.430483	0.0877604	0	0	0.832761	0.834972	1.28376	1.79032	0.134904	1.23998	0.838242	0.752707	0.838242	1.5953	3.05987	2.514	1.58965	1.73809	1.47343
c1087507_g1_i3	ISM1_HUMAN	0.335621	6.67663e-05	2.78298	2.21802	1.31545	1.57145	2.47862	2.12046	2.00543	2.50292	2.20638	2.31141	2.06254	4.29458	2.18814	2.79606	3.15026	3.32565	2.56472	2.68126	2.28485	2.96353	4.9553	2.63328	3.32733	5.68018	5.52293	3.59461	4.34544	3.59461	4.35464	4.33804	5.11231	5.37483	4.18497	4.8129
c1507260_g1_i1	F155A_HUMAN	NA	NA	0	0	0	0	0	0	0.728485	0	0	0	0	0.892731	0	0.747307	0.777998	0	0	0	0	1.02995	0	0	0	0	0	0	0	0	0	0	0	0.953593	0	1.00229
c1762636_g1_i1	F155A_HUMAN	NA	NA	1.62274	0	1.2788	0	0	1.32748	0	0	1.33743	0	0	0	0	0	0	0	0	0	1.42212	0	0	0	0	0	0	0	0	0	0	0	0	0	0	0
c1079934_g1_i1	WDR64_HUMAN	NA	NA	0	0	0	0	0	0	0	0	0	0	0	0	0	0	0	0	0	0	0	0	0	0	0	0	0	0	0	0	0	0	0	0	0	0
c1079934_g1_i2	WDR64_HUMAN	NA	NA	0	0	0	0	0	0	0	0	0	0	0	0	0	0	0	0	0	0	0	0	0	0	0	0	0	0	0	0	0	0	0	0	0	0
c1079934_g1_i3	WDR64_HUMAN	NA	NA	0	0	0	0	0.02809	0	0	0.0250706	0	0	0	0	0	0	0	0	0	0	0	0	0	0	0	0	0	0	0	0	0	0	0	0	0	0
c1032328_g1_i1	ZN487_HUMAN	0.301314	0.00947083	1.28498	1.65135	0.938854	1.30617	0.407458	0.838279	0.565977	1.99288	1.48782	0.550023	1.82075	2.27144	1.51834	2.08623	2.32086	1.89868	2.2704	0.944332	1.53674	3.567	2.12924	1.73595	3.27597	6.0789	4.50769	7.55316	1.9531	7.55316	4.33297	4.28684	2.82744	3.50675	5.3526	2.66346
c1067083_g3_i1	ZN487_HUMAN	NA	NA	0	0.552912	0	0.333833	0.363223	0.187146	0.506058	0.323124	0.189969	0.245255	0.204031	0.202585	0.388268	0	0.344805	0	0.202737	0.211141	0.587388	0.683633	0.76168	0.193733	0	0.708093	0.574659	0.381823	0.218232	0.381823	0.226103	0.848191	0.687326	1.25204	0.843603	2.37889
c1081891_g6_i2	ZN487_HUMAN	0.266653	0.00125667	7.86868	5.44438	4.19061	6.36535	6.36534	4.56506	6.85214	8.50896	7.21107	5.43959	7.53289	5.85555	5.59211	6.00565	6.29476	6.14277	6.5233	7.49282	7.47393	8.32044	5.85504	8.84101	6.84114	10.6518	8.22693	8.25514	10.6942	8.25514	8.88063	7.928	8.48079	10.3739	10.0754	8.08687
c1084420_g1_i1	ZN487_HUMAN	0.431658	0.150254	0.675676	0.410111	0.623562	0.124324	0.402917	0.972432	1.25446	0.597962	1.41159	0.362866	0.763811	0.59984	0.434404	1.0088	0.636722	0.209405	1.05343	0.628845	1.59368	0.678472	1.27484	0.43126	0.465744	1.05099	0.993895	1.47971	0.649524	1.47971	1.81633	0.937765	1.01529	2.01111	1.46165	1.44525
c1071610_g1_i2	R10B2_HUMAN	0.406739	0.00514454	0	0	0.127287	0.0765021	0	0.145269	0	0.0688679	0	0.109915	0.158544	0.212006	0.119188	0.257734	0	0	0.306095	0	0	0.347191	0.231797	0	0.189722	0.712215	0.356874	0.449053	0.73083	0.449053	0.659952	0	0.884747	0.533661	0.807592	0.392449
c1071610_g1_i3	R10B2_HUMAN	NA	NA	0	0	0	0	0.289342	0	0	0	0	0	0	0	0	0	0.113776	0	0	0.406298	0	0	0	0	0	0	0	0	0	0	0	0.555015	0	0	0	0
c1071610_g1_i4	R10B2_HUMAN	NA	NA	0.0841627	0.172371	0	0	0	0.205648	0.127255	0.154746	0.17865	0	0	0	0	4.25578e-06	0.236366	0.211033	0	0	0.181657	3.94997e-06	0	0.290196	0	6.10221e-06	0.414312	0.321823	0	0.321823	0.0655918	0.0281998	0	0	0	0
c1240334_g1_i1	R10B2_HUMAN	0.0109108	0.00564729	7.53888	4.78238	6.19649	3.83157	4.71241	5.2297	3.53544	0.806192	3.0335	6.85336	1.42548	2.42615	4.84391	2.19987	6.88217	3.66492	5.66538	6.32183	3.71266	2.04688	1.14028	5.02706	1.66907	8.00914	4.39782	6.86087	4.79168	6.86087	3.38439	5.50202	3.88698	0	1.40322	3.23753
c1483794_g1_i1	R10B2_HUMAN	0.026534	0.00928125	10.2997	4.71873	7.15331	6.51701	5.94286	4.78395	2.12872	1.06764	1.81513	12.9084	1.26718	8.41838	4.33173	4.31738	10.1425	2.7657	10.5764	1.33856	1.92056	1.46343	0.610005	5.11162	1.34996	8.44425	5.59401	5.23567	2.10493	5.23567	3.90277	4.92524	4.51837	0	0	3.54141
c1570193_g1_i1	R10B2_HUMAN	0.0100935	0.00379814	5.93744	1.86609	2.64046	1.87417	2.6605	1.89455	1.51596	0.18199	2.13491	2.76257	0.457146	2.05354	2.61425	1.71447	4.46815	1.58934	5.70135	2.60837	1.10264	1.02364	0.855459	1.52575	1.1752	2.65482	2.80303	2.52692	4.6591	2.52692	1.79252	2.15329	2.32392	0	0	1.70248
c1364059_g1_i1	O11HC_HUMAN	NA	NA	0	0	0	0	0	0	0	0	0	0	0	0	0	0	0	0	0	0	0	0	0	0	0	0	0	0	0	0	0	0	0	0	0	0
c1088734_g5_i1	C1T9B_HUMAN	NA	NA	0.257456	0.20916	0.477746	0.381576	0.410198	0.212661	0.480684	0.182742	0.324365	0	0.117612	0.458162	0.444809	0.193297	0.0971485	0	0.345558	0.120565	0.221278	0.780353	0	0.329983	0.356599	0	0.434187	0	0.124489	0	0.750124	0.238106	0.258146	0	0	0.122948
c1088734_g5_i2	C1T9B_HUMAN	NA	NA	0	0	0	0	0	0	0	0	0	0	0	0	0	0	0	0	0	0	0	0	0	0	0	0	0	0	0	0	0	0	0	0	0	0
c1224101_g1_i1	HGB1A_HUMAN	NA	NA	0	0	0	0	0	0	0	0	0	0	0	0	0	0	0	0	0	0	0	0	0	0	0	0	0	0	0	0	0	0	0	0	0	0
c1088287_g1_i1	MYO9A_HUMAN	NA	NA	5.32889e-06	0.450048	8.81181e-07	0.00755666	0.591016	8.67738e-05	3.97682e-06	1.43589	0.151352	2.15385	0.0794837	0.00253984	0.563474	0.853874	0.021957	0.0335223	0.0203645	0.0051079	0.0625294	7.14149e-05	1.07862	1.45209	1.7831	4.38911e-06	0.00724396	3.31025e-05	1.75561e-05	3.31025e-05	0.00422481	0.0140797	1.38678	0.000472338	0.00469502	0.573672
c1088287_g1_i2	MYO9A_HUMAN	0.569554	0.700052	1.49645	0.0278533	3.0553	1.50978	0.00421849	0.000330891	0.159924	0.964013	3.20944	8.75999e-05	0.0493029	0.138906	0.00255323	3.66544e-06	0.00613515	0.0822264	0.00163188	1.86905	0.207078	1.60622	1.11849	3.23676	0.109663	0.00624115	0.000473202	0.649063	1.24175	0.649063	0.0218136	0.930238	0.000146159	1.31663	0.0335671	0.00917247
c1088287_g1_i3	MYO9A_HUMAN	NA	NA	2.76256e-10	0	0	0	3.37961e-08	0	1.72143e-05	7.50486e-09	0	0	7.69277e-11	2.35179e-05	8.18945e-08	1.97007e-08	0	7.83575e-10	2.93315e-10	6.48113e-09	0	0	0	1.40964e-09	0	0	5.35108e-10	1.22467e-07	0	1.22467e-07	1.12534e-09	2.26794e-05	1.59709e-10	0	0	9.59699e-06
c1088287_g1_i4	MYO9A_HUMAN	0.131222	0.0823018	3.03145	3.62096	1.73696	3.45647	3.35207	5.30966	3.56655	0.191079	1.40336	0.000125129	4.58483	4.28782	3.2274	5.8361	3.95565	4.49414	4.21731	1.2153	3.76518	1.9299	1.26746	0.31796	2.42195	4.30548	3.67989	2.04013	2.30277	2.04013	3.82271	3.59615	3.72759	3.48871	3.79626	3.60538
c1088287_g1_i5	MYO9A_HUMAN	0.988592	0.848735	1.66163	1.81217	1.92844	1.64707	2.25294	1.78817	1.27617	2.32337	2.30296	2.66179	1.00867	2.57769	3.97584	0.668928	1.77554	1.94302	2.01426	2.89085	3.44517	3.28467	2.16453	1.25227	1.91043	2.33669	3.01084	2.59317	2.75193	2.59317	1.70988	1.75882	1.73926	1.74506	1.96835	1.74851
c1088287_g1_i6	MYO9A_HUMAN	NA	NA	2.32412e-06	0.35796	1.65324e-09	1.79971e-08	0.00242632	1.98836e-08	0.153775	0.000234396	2.40015e-06	0.286723	3.28445e-06	0.0615755	0.0139528	0.00152101	5.24002e-09	1.11715e-05	2.84501e-05	0.00015765	1.64196e-08	1.38551e-07	6.59977e-10	5.44606e-05	0	1.12523e-07	4.88521e-06	0.0465604	2.26277e-08	0.0465604	0.000173761	0.105683	5.05888e-05	1.81678e-08	1.30111e-07	0.287613
c537474_g1_i1	VWC2L_HUMAN	NA	NA	0	0	0	0	0	0	0	0	0	0	0	0	0	0	0	0	0	0	0	0	0	0	0	0	0	0	0	0	0	0	0	0	0	0
c537474_g2_i1	VWC2L_HUMAN	NA	NA	0	0	0	0	0	0	0	0	0	0	0	0	0	0	0	0	0	0	0	0	0	0	0	0	0	0	0	0	0	0	0	0	0	0
c981578_g1_i1	VWC2L_HUMAN	NA	NA	0	0	0	0	0	0	0	0	0	0	0.112629	0	0	0	0	0	0	0	0	0	0	0	0	0	0	0	0	0	0	0	0	0	0	0
c1079849_g1_i1	VWC2L_HUMAN	0.204276	0.214534	12.0583	11.5163	12.5934	9.52559	12.57	18.6104	9.70362	27.285	15.4731	12.6986	21.0815	6.70709	13.3027	27.1239	16.1305	28.4223	21.2349	8.52219	16.9256	26.0926	24.4379	27.5834	19.8733	9.50354	23.5895	23.9995	30.6326	23.9995	17.0729	23.7735	27.3873	27.6176	25.7917	10.3771
c1079849_g1_i2	VWC2L_HUMAN	0.120827	0.000930165	11.4088	13.763	9.64083	10.4199	8.93848	14.6624	16.4953	20.6666	15.1279	14.3739	15.1047	10.994	10.4529	31.3622	20.41	29.3219	14.6517	11.2144	16.0855	29.0964	22.9166	30.4602	24.1682	27.4672	35.8433	19.8998	29.2247	19.8998	26.7693	32.9635	46.5165	32.572	41.1354	21.8587
c1087356_g2_i1	SMIM1_HUMAN	0.606906	0.423679	0.444728	0.942987	0.929219	0.464497	0.567892	0.664115	0.133598	0.75953	0.225236	0.95952	1.55992	0.634508	1.47115	0.805943	0.73916	1.66572	0.959121	2.09556	0.536235	1.44669	2.33983	0.228923	1.40277	1.95302	0.300953	1.38994	0.778787	1.38994	1.4592	1.31559	0.267799	0.492293	1.33136	1.87764
c280130_g1_i1	CF97D_HUMAN	0.020957	0.0103232	25.6603	18.1318	16.9213	19.397	22.4798	15.6987	12.3454	2.76111	7.70756	27.1098	6.62393	18.636	8.60795	11.7497	20.2152	15.2037	26.6009	13.5094	17.2635	6.25298	4.72785	13.2173	8.48878	19.4923	21.1239	20.9446	14.8343	20.9446	9.94453	17.6452	12.6857	0	5.52859	16.1524
c1049882_g1_i1	CF97D_HUMAN	0.224263	0.0990282	0.60345	0	0.40602	0.358889	0	0.6894	0.72139	0	0	0.584242	1.01171	0	0	0	0	0.63769	0	0	0.274356	0.52119	0	0.685167	0	0	0	0.613295	1.0272e-08	0.613295	0.789682	0	0.606431	0	0.797506	0.552258
c1049882_g1_i2	CF97D_HUMAN	0.268861	0.202243	0	0.687552	0	0	0.969037	0	0	0.776227	0.501614	0	0	0.555508	0.492072	0.732926	0.681332	0	0.701896	0.236231	0	0	0.558169	0	0.609079	0.424619	0.474965	0	0.822787	0	0	0.975313	0	0.518254	0	0
c1065229_g1_i1	CF97D_HUMAN	NA	NA	0.0701933	0	0	0.104339	0	0	0	0	0	0	0	0	0	0	0	0	0.126405	0.0663442	0	0	0	0	0	0	0	0	0	0	0	0	0.0704771	0	0	0
c1065229_g1_i2	CF97D_HUMAN	NA	NA	0	0.116125	0	0.213075	0	0	0	0	0	0	0.130296	0	0.123307	0	0	0	0	0	0	0	0	0	0	0	0	0	0	0	0	0	0	0	0	0
c1065229_g1_i3	CF97D_HUMAN	NA	NA	0	0	0	0	0	0	0	0	0	0	0	0	0	0	0	0	0	0	0	0	0	0	0	0	0	0	0	0	0	0	0	0	0	0.057688
c1065229_g1_i4	CF97D_HUMAN	NA	NA	0	0	0	0	0.0903263	0	0	0.241508	0	0	0	0	0	0.0852566	0	0	0.101551	0	0	0.229496	0	0.193932	0.104814	0.354513	0.0956581	0.56307	0.219654	0.56307	0	0	0	0.208584	0	0
c1087824_g6_i1	ZBT42_HUMAN	0.783649	9.24265e-05	4.05655	3.7707	2.74432	3.96296	4.49212	5.81701	3.73242	3.78845	4.46953	4.09379	4.88655	2.98237	3.52016	3.09494	3.73683	2.29911	3.70461	2.81322	2.80545	4.27639	2.68008	2.34207	3.40773	5.29169	4.20002	3.42192	3.48021	3.42192	3.93625	4.08184	4.87621	2.99687	3.75553	3.79175
c1038837_g1_i1	BTBDI_HUMAN	NA	NA	0	0	0	0	0.0255811	0	0	0	0.209708	0	0	0	0	0	0	0	0	0	0	0.0796924	0	0	0	0	0	0	0	0	0	0.288458	0	0	0	0
c1038837_g1_i2	BTBDI_HUMAN	0.478803	0.182016	0.270011	0.11069	0.20299	0.127085	0.154351	0.197199	0.204371	0.120514	0.137467	0.073035	0.221235	0.0603736	0.0593986	0.179824	0.204287	0.0423464	0.183054	0.128334	0.262371	0.148899	0.115518	0.23295	0.0945491	0.319446	0.172055	0.140231	0.264884	0.140231	0.193719	0.0385301	0.271333	0.156443	0.381287	0.423756
c1568866_g1_i1	SRRM5_HUMAN	0.0103607	0.00325972	17.2298	12.7443	13.7436	7.33713	10.4482	7.22233	7.20217	1.55155	6.048	20.2089	4.46433	9.49608	7.88656	5.11663	16.3024	7.51852	16.1078	10.357	7.62542	4.28713	2.8202	8.13039	4.39311	12.8536	11.1677	11.0665	10.321	11.0665	6.99299	9.7512	7.09093	0.354578	1.91601	8.96512
c1120131_g1_i1	TM114_HUMAN	NA	NA	0	0.803005	0	0	0	0	0	0	0	0	0	1.7547	0	0	0	0	0	0	0	0	0	0	0	0	0	0	0	0	0	0	0	0	0	0
c1077275_g1_i2	TM233_HUMAN	0.0190806	2.36091e-16	9.41169	9.17144	5.60474	7.85786	9.8159	11.5141	8.11903	10.565	11.9349	9.10266	15.0723	3.48428	1.49356	2.52176	2.06993	1.9234	1.87235	2.75552	2.61319	3.4392	4.99636	5.43281	3.63594	0.958466	0.950523	0.933575	0.812527	0.933575	1.31043	1.34077	1.83289	1.88205	0.779952	1.40022
c1039272_g2_i1	SHSA9_HUMAN	NA	NA	0	0.102723	0.0938608	0.0937159	0.201434	0.104446	0.283318	0.179484	0.106209	0.1361	0.231134	0	0	0.189886	0.0954082	0	0	0.11844	0	0	0	0.216085	0.116762	0	0.533077	0	0	0	0	0	0.25352	0.464894	0.785078	0
c1157710_g1_i1	SHSA9_HUMAN	NA	NA	0.435358	0	0.31639	0	0	0	0.315443	0.614846	0.713365	0	0	0	0	0.317509	0	0	0	0	0	0	0.356124	0	0.39388	0	1.08777	0	0	0	0.442777	0	0	0.788346	0.52962	0
c1338326_g1_i1	SHSA9_HUMAN	NA	NA	0	0.168243	0.306554	0.152589	0.331269	0	0.308243	0.147371	0	0	0.186839	0	0.355075	0	0	0	0	0	0	0.20826	0	0	0.190909	0	0	0	0	0	0.410669	0	0.208878	0.190462	0.256784	0
c1060592_g3_i1	ZN879_HUMAN	NA	NA	0	0	0	0	1.20428	0	0	0	0	0	0	0	1.32077	1.11142	0	0	0	0	1.31131	0	1.29727	1.33324	1.4024	3.1985	0	0	1.47488	0	3.25599	0	1.55476	0	0	1.52365
c1069088_g2_i1	ZN879_HUMAN	0.280757	0.0335034	1.23936	2.57089	1.73555	2.13978	3.39938	2.38635	3.1841	2.24683	1.96408	1.62986	2.00844	2.082	3.32509	2.37492	2.3897	1.19829	2.58515	1.03036	2.95752	3.05665	1.62414	2.70387	2.6675	2.86518	2.90088	2.42712	4.52179	2.42712	3.48229	3.56636	2.76094	2.52957	4.44142	2.75912
c1071359_g8_i2	ZN879_HUMAN	0.258253	0.00849534	0.996822	2.04121	1.98707	1.73884	1.58406	1.77361	1.42738	2.51789	2.39532	1.67573	1.88958	2.23163	2.63033	2.67232	2.14578	3.01708	2.17164	1.62699	2.56935	1.84276	2.70425	1.98911	2.39903	3.36353	3.35818	4.15428	3.06596	4.15428	2.49699	2.21799	3.03108	2.89166	4.30645	2.40181
c1073187_g1_i2	ZN879_HUMAN	0.41811	0.0754904	1.21941	1.23995	1.74174	1.46374	1.74768	1.37369	0.19996	2.81957	2.71846	2.17454	2.27522	3.11385	2.6053	2.01619	2.42827	0.993114	1.42187	2.31309	2.42636	2.10624	3.23968	2.02847	2.69421	0.709665	6.06035	2.87843	4.77514	2.87843	4.60815	5.74081	4.8939	5.26997	7.57746	3.95007
c1073187_g1_i4	ZN879_HUMAN	0.0626212	0.00857026	2.67814	2.94245	1.553	2.72095	2.75164	3.60348	3.60007	3.85011	2.24731	2.3516	3.81109	2.17782	1.26941	2.76171	2.05598	3.24803	2.85579	2.08847	2.35218	3.41916	3.71909	3.48487	3.25057	4.1643	3.83836	1.54898	2.56746	1.54898	3.48802	2.86874	5.50313	5.13723	3.58799	3.51118
c1073187_g1_i6	ZN879_HUMAN	0.839204	0.883634	1.01334	0.398687	1.72297e-07	0.731356	0.623541	0.358576	1.63464	1.05864	1.14634	2.16101e-05	0.505932	0	0.326838	0.709833	0.660944	1.82137	1.12261	0.500206	0	1.11774	0.763822	0.591666	1.03365	4.30074	0.890007	3.19287	0.406663	3.19287	2.1653	0.339808	0.422525	2.19941	6.727e-07	1.54603
c1073914_g3_i1	ZN879_HUMAN	0.213523	0.0117164	0.821307	1.09754	1.50721	2.12181	2.1466	1.36488	1.62941	1.64858	2.08351	1.20911	2.35191	0.999455	2.0205	1.75132	2.08786	2.24008	2.01588	1.12833	1.54447	1.4453	1.39689	2.69423	2.22028	2.50191	2.59242	1.46805	2.47501	1.46805	2.80368	2.55341	2.24875	2.34474	3.4515	2.94232
c1074245_g1_i1	ZN879_HUMAN	0.416046	0.0709622	2.90544	1.08349	1.73939	2.03248	2.45173	1.86981	1.73747	1.20346	1.59355	1.44029	1.46528	1.15272	2.03695	1.26113	1.09852	0.566554	1.79612	1.51992	0.507324	0.932662	1.39259	1.44683	0.560537	1.60811	3.05307	1.27054	2.00351	1.27054	3.83006	3.96454	1.95664	2.33007	2.52102	2.74675
c1074245_g5_i1	ZN879_HUMAN	0.358759	0.0849668	0.397086	0.88107	1.61771	1.70188	2.49142	1.81575	2.32939	1.24674	2.94076	2.43263	1.58235	1.13912	3.37391	2.36864	1.19005	1.69742	4.20313	0.657811	2.28337	2.18263	1.3584	2.96825	4.65056	2.77354	4.08378	3.51879	4.60394	3.51879	3.77068	3.96979	2.67119	3.15131	3.59867	3.12706
c1074245_g5_i2	ZN879_HUMAN	0.825019	0.775231	1.60186	0	0	0.609963	1.00751	1.36605	1.31737	2.35072	0	1.52996	1.74221	0.604767	1.56372	1.24608	2.52552	0.816907	0.283461	0.370028	0.600448	0	1.34158	0.612996	1.93123	1.38775	2.27476	2.49011	0	2.49011	0	1.45851	2.11357	1.6103	3.2587	0.657417
c1074245_g5_i3	ZN879_HUMAN	NA	NA	0	0	0	0	0	0	0	0	1.74495	0	0	0	0	0	0	0	0	0	0	2.052	0	0.535631	0	0	0	0	2.26328	0	0.392711	0	0	0	1.28979	0
c1076846_g6_i1	ZN879_HUMAN	NA	NA	3.0987	2.51574	2.40962	0	2.53435	2.5446	2.99217	3.83434	2.5907	3.46287	2.70352	3.66406	5.36911	3.06712	2.39453	6.57308	3.75047	4.70947	4.55253	4.23125	5.2697	1.85279	8.70203	4.41692	8.86519	2.18503	4.02181	2.18503	5.61475	2.99708	4.29043	11.7311	9.33742	8.2353
c1077197_g3_i1	ZN879_HUMAN	0.328635	0.0385583	1.85744	1.06535	1.74388	1.92476	2.1034	1.51395	1.94646	3.17909	1.97406	1.41973	2.11163	1.40667	3.1321	1.76124	3.19505	2.9394	1.17168	2.43569	2.26644	2.89128	1.53783	1.56785	0.724344	5.45544	3.10206	6.4639	3.27431	6.4639	5.79949	2.70547	4.77771	5.06643	1.62463	6.24615
c1089081_g5_i1	ZN879_HUMAN	0.251084	0.0257261	0.99127	2.21565	1.60147	1.46156	1.77718	1.02404	1.13815	1.14371	2.34416	1.20079	1.18043	1.65422	1.71422	0.930945	1.71821	0.771099	1.66396	1.85821	1.38481	1.75396	1.67361	1.19277	2.17514	2.19451	1.4896	2.41525	1.83557	2.41525	3.00618	3.09393	2.32874	2.20384	2.77105	2.94054
c1089081_g6_i1	ZN879_HUMAN	0.514444	0.700628	1.06534	0	1.39551	0	6.35567e-09	0	1.51125	1.18459	0.975407	1.64086	0	1.0025	0.461769	1.58738	0	0	0	1.80958	0	0	0	1.31369	0.458519	3.12207	0	0	1.98133	0	2.08398	1.10224	3.3264	0	1.46813e-07	0
c1089081_g6_i2	ZN879_HUMAN	1	0.963797	0.597746	2.73828	0.992835	1.77085	1.58706	2.92941	1.26152	2.09228	1.27263	0	1.67028	0.723481	2.58417	0.616261	2.62813	2.67188	2.03471	0	2.92526	3.27729	2.73488	2.07794	1.52833	0.578656	4.4355	2.84188	2.15863	2.84188	0.954153	2.5107	0.624795	4.25479	3.19021	4.11844
c1091573_g3_i1	ZN879_HUMAN	NA	NA	0	0	0	0	0	0	0	0	0	0	0	0	0	0	0	0	0	0	0	0	0	0	0	0.565838	0	0.864176	0	0.864176	0	0	0	0	0	0
c1091573_g3_i6	ZN879_HUMAN	0.715558	0.140098	0.891826	1.14782	1.61611	0.654198	1.33659	1.7606	2.37974	2.43275	0.922549	1.64219	2.39406	0	1.86263	3.27162	0	1.06061e-06	1.28269	1.45003	1.43363	0.837603	0	1.78465	2.65013	0.905064	2.3838	1.41948	0.891128	1.41948	1.98664	1.92866	2.57531	1.20242	3.02732	0.876285
c1091573_g3_i8	ZN879_HUMAN	NA	NA	0	0	0	0	0	0	0.713714	0	0	0	0	0	0	0.234815	0	0	0	0	0.435084	0	0.506964	0.684692	0	0.000190311	0	0	0	0	0.496427	0	0	0.328792	0	0
c1081990_g2_i1	ZN736_HUMAN	NA	NA	0	0.0397481	0.105624	0	0	0	0	0.462445	0	0.201184	0	0	0.960838	0	0.000282721	0.732654	0.747182	0	0.487577	0	0	0	0	1.41255	0	0	0	0	0	0	0	0	0	0.796029
c1043041_g1_i1	ZN732_HUMAN	0.246111	0.00950207	3.12142	3.63598	2.61666	1.80816	3.13433	2.12829	2.63263	3.75519	4.89729	2.33664	3.46567	2.77635	3.86363	3.8681	4.71048	4.55588	3.15502	4.57093	4.54744	3.69819	5.2608	5.33056	3.25558	4.80131	4.23184	4.75911	3.80214	4.75911	5.27814	3.76572	5.17011	3.98945	3.53618	5.56915
c1067441_g2_i1	ANR66_HUMAN	NA	NA	0.135954	0	0.136065	0.102181	0	0.453329	0.102735	0.355727	0.3077	0	0.253847	0.202532	0.159148	0	0.308488	0.1704	0.245482	0.258003	0.0782386	0.0463812	0	0.0781035	0.0422592	0.285602	0.0012113	0.128591	0.133139	0.128591	0.434306	0.0418731	0	0.125903	0	0.21854
c1067441_g2_i2	ANR66_HUMAN	NA	NA	0	0.383791	0	0	0.136255	0	0	0	0	0.184239	0	0	0	0.194254	0	0	0	0	0	0	0.0727892	0	0	0	0.577431	0	0	0	0	0	0	0	0.267034	0
c1064275_g1_i1	TDR15_HUMAN	NA	NA	1.23646e-07	3.59006e-08	1.75412e-08	3.08597e-08	2.43357e-08	1.29243e-08	1.65286e-09	7.79111e-09	8.20398e-09	1.3159e-08	4.29463e-08	3.7563e-08	1.33422e-08	1.06584e-07	9.53541e-09	1.01376e-07	3.28152e-08	7.04853e-08	3.79265e-08	4.66418e-08	6.71478e-08	2.33682e-08	7.82933e-09	5.41839e-09	1.27874e-08	4.63291e-09	0	4.63291e-09	2.89022e-08	6.32132e-08	8.89516e-09	2.47384e-08	4.10555e-08	3.12608e-08
c1064275_g1_i2	TDR15_HUMAN	0.4322	0.0689989	0.0901328	0.172745	0.0905767	0.102141	0.0481189	0.0628225	0.0114006	0.0322218	0.0639917	0.0325392	0.0424088	0.121044	0.0796042	0.229297	0.136454	0.24543	0.0952445	0.243474	0.0779272	0.169921	0.244913	0.116865	0.112468	0.0791436	0.0383466	0.100158	0.0591156	0.100158	0.157604	0.124879	0.120818	0.111595	0.132275	0.159942
c1065478_g2_i1	EIFCL_HUMAN	NA	NA	0	0	0	0	0	0	0	0	0	0	0	0	0	0	0.326737	0	0	0	0	0	0	0	0	0	0	0	0	0	0	0	0	0	0	0
c1065478_g2_i2	EIFCL_HUMAN	0.321888	3.88283e-06	96.1011	96.452	90.3967	94.864	94.8269	95.5995	101.314	106.989	102.953	89.2687	98.4704	132.622	134.842	123.356	98.0272	128.88	109.824	106.879	120.905	113.516	129.857	113.994	119.665	112.187	116.434	105.792	99.1119	105.792	97.2026	110.718	112.641	118.619	118.658	117.939
c1021812_g2_i1	TARM1_HUMAN	NA	NA	1.66263	0	1.84573	0	0	0	0	0	0	0	0	0	0	0.613694	5.1312	0	0	0.989948	0	0	1.44119	0	0	0	0	0	0	0	0	0	0	0	0	0
c1021812_g2_i2	TARM1_HUMAN	NA	NA	0	0	1.0409	0.492784	0	0.547087	0	0	0	1.46624	0.578785	0	0	1.97227	0	0	0	2.26301	1.16849	0	2.84581	1.16014	0	0	0	0	0	0	0	0	0	0	0	0
c1021812_g2_i3	TARM1_HUMAN	NA	NA	0	0	0	0	0	0.72319	0	0	0	0	0	0	0	0	3.3828	1.11448	2.39486	0	0	0	3.56471	0	0	0	0.751292	0	0	0	0	1.6992	0	0	0	0
c1091821_g2_i2	TARM1_HUMAN	0.821643	0.0111852	0.137775	0	0.709826	0.945424	0.131507	0	1.13442	0.0870943	0.132497	0.724821	0.214299	0.282381	0.456695	1.2729	1.84409	0.32054	0.691879	0.302869	0.224661	0.150883	1.31729	0	0.375611	0	0.0960281	0	0.12651	0	0	0.235174	0.198886	0	0	0.122647
c1091821_g2_i3	TARM1_HUMAN	NA	NA	0.109865	0.288097	0.556542	0.177509	0.100971	0.227826	0	0.161094	0	0	0.250615	0.512899	0.096132	0.637255	0.322164	0.138849	0	0.203382	0.351134	0	0	0.217372	0	0.112784	0.168519	0	0.0957358	0	0	0.31872	0.144464	0	0.163797	0
c1091821_g2_i4	TARM1_HUMAN	0.845698	0.449659	0.129524	0	0.539691	0.829396	0	0.132054	0.22229	0.521849	0	0.434215	0.250472	0.657491	0.271379	1.95426	0.575371	0	0.105338	0.753019	0.213314	0	0.368536	0.17978	0.22857	0.130066	0	0.209185	0	0.209185	0.106088	0.792889	0	0.24354	0	0
c1091821_g2_i5	TARM1_HUMAN	NA	NA	0	0	0	0.788855	0	0	0	0	0	0	0.206556	0	0	0	0	0	0	0	0	0	0	0	0	0	0	0	0	0	0	0	0	0	0	0
c1091821_g2_i6	TARM1_HUMAN	0.529934	0.0273608	0	0.417817	0.880178	0	0.240485	0.258326	0	0	0	0	0.295887	0.552881	0.2486	0.493858	0.419755	0.179593	0.227734	0.481912	0.111183	0	0.372035	0.398079	0.124138	0	0	0	0	0	0	0.256153	0	0.292072	0	0
c1091821_g2_i7	TARM1_HUMAN	NA	NA	0	0	0	0	0	0	0	0	0	0	0	0	0	0	0	0	0	0	0	0	0	0	0	0	0	0	0	0	0	0	0	0	0	0
c1091821_g2_i8	TARM1_HUMAN	NA	NA	0	0	0	5.25145e-06	0	0	0.667924	0	0	0.638605	0	0	0	0.442492	0	0	0	1.09514	0	0	0	0	0	0	0	0	0	0	0	1.12533	0	0	0.365469	0
c1091821_g2_i10	TARM1_HUMAN	0.430777	2.87445e-07	5.823	5.71225	14.9877	2.62605	3.6499	3.36487	1.95479	4.73211	5.58505	4.11094	3.46644	12.1638	9.57682	7.51053	10.1937	7.65483	6.00853	7.33696	8.49863	7.58989	11.4065	6.82326	9.02821	3.47794	2.45348	2.61979	2.85931	2.61979	4.08126	3.79631	2.81222	3.10551	1.78801	2.01836
c161188_g1_i1	ERVV1_HUMAN	NA	NA	0	0	0	0	0	0	0	0	0	0	0	0	0	0	0	0	0	0	0	0	0	0	0	0	0	0	0	0	0	0	0	0	0	0
c601162_g1_i1	ERVV1_HUMAN	NA	NA	0	0	0	0	0	0	0	0	0	0	0	0	0	0	0	0	0	0	0	0	0	0	0	0	0	0	0	0	0	0	0	0	0	0
c879328_g1_i1	ERVV1_HUMAN	NA	NA	0.205564	0	0.151097	0.150434	0	0	0	0	0	0	0	0	0	0	0	0.25412	0	0	0	0	0	0	0	0	0	0	0	0	0	0	0	0	0	0
c925588_g1_i2	ERVV1_HUMAN	NA	NA	0	0	0	0	0	0	0	0	0	0	0	0	0	0	0	0	0	0	0	0	0	0	0	0.479536	0	0.654067	0	0.654067	0	0	0	0	0	0
c935514_g1_i2	ERVV1_HUMAN	NA	NA	0	0	0	0	0	0.488889	0	0	0	0	0	0	0.503133	0	0	0	0	0.546759	0	0	0.495363	0	0	0	0.505615	0	0	0	0	0	0	0	0	0
c935514_g1_i3	ERVV1_HUMAN	NA	NA	0	0	0.399913	0	0	0	0	0	0	0	0	0	0	0	0	0	0	0	0	0	0	0	0	0	0	0	0	0	0	0	1.10776	0	0	0
c1026764_g1_i1	ERVV1_HUMAN	0.550767	0.354903	4.74385	1.53812	2.19086	3.62671	1.54941	1.55924	2.06273	0	3.96018	7.38832	1.65488	3.35929	5.72195	6.31285	4.39761	3.61521	0	7.79071	6.67379	4.83361	5.61669	0	9.74927	5.04764	11.3608	0	4.59694	0	5.13077	5.49559	6.87208	8.90914	13.3186	7.50559
c1048048_g1_i2	ERVV1_HUMAN	NA	NA	0	0	0	0	0	0	0	0	0	0	2.04613	0	0	0	0	0	0	0	0	0	0	0	0	0	0	0	0	0	0	0	0	0	1.52937	0
c1048048_g1_i3	ERVV1_HUMAN	NA	NA	0	0.366367	1.74051	0.905664	0.666349	0	0	0	0	0	0	0.370473	0	0	0.565734	0	0	0.432087	1.08004	0.489632	0	0	0.380381	0	0	0	0.470401	0	0	0.829549	0	0	0	0.442557
c1048048_g1_i5	ERVV1_HUMAN	NA	NA	3.40455	3.5927	8.20059	0.88295	0.922864	1.85966	0.818154	1.68129	2.83838	6.33625	0	3.01551	4.93295	3.35606	7.80772	1.4396	9.24372	6.0397	0	2.11025	1.93025	0	2.1277	3.6321	1.94348	3.44794	2.00065	3.44794	3.70286	6.45111	1.17534	1.07222	0	6.6965
c1049253_g2_i1	ERVV1_HUMAN	NA	NA	0	0	0	0	0	0	0	0	0	0	0	0	0	0.964109	0.999706	0	0	0	0	0	0	0	0	1.40071	0	0	1.2753	0	0	0	0.957579	2.46993	0	0
c1056664_g1_i2	ERVV1_HUMAN	NA	NA	0	0.248064	0	0	0	0	0.868583	0	0	0	0	0	0.519439	0.682524	0	0.380716	0.273043	0	0	0	0	0.260962	0	0	0	0	0	0	0.619773	0.287751	0	0.281159	0	0
c1069241_g3_i1	ERVV1_HUMAN	0.389799	0.0591338	9.10558	6.06493	5.04654	10.1205	10.9817	2.932	0.547756	3.85856	2.90109	10.8477	3.91815	17.3752	12.1561	8.35813	8.65159	11.4339	4.03473	15.1821	10.5815	8.27313	17.6379	5.00351	16.0218	21.2923	17.8732	11.4867	4.83194	11.4867	13.6242	5.02169	14.7487	11.7399	9.37932	19.0329
c1069687_g5_i1	ERVV1_HUMAN	NA	NA	0	0.183573	0	0	0.180883	0	0.168024	0	0	0	0.203271	0	0	0	0.171708	0	0	0	0	0	0.189674	0.192965	0.208222	0	0	0	0	0	0	0.633558	0.456369	0	0	0.215409
c1073280_g11_i1	ERVV1_HUMAN	NA	NA	0.423264	0	0.307544	0	0	0.343091	0	0	0	0.452969	0.731098	0	0	0	0	0.520725	0	0	0.36262	0	0	0.356597	0	0	0	0.60972	0	0.60972	0.430069	0	0	0.383136	0	0.396603
c1077487_g6_i1	ERVV1_HUMAN	NA	NA	0.913623	0.740618	2.8098	4.18173	0.747983	1.50687	4.64117	2.0289	6.09219	3.05359	3.18944	4.05537	0.786133	2.70687	0.706725	2.32081	2.48853	2.50877	0.803966	4.65828	0.771634	7.30887	0	0.973082	0.782203	1.00827	0	1.00827	2.96834	2.65425	1.8891	0.859732	2.32901	6.31801
c1082707_g4_i3	ERVV1_HUMAN	0.270992	0.0381384	0.858775	1.11169	0.253517	2.02161	1.22888	2.25932	1.40251	1.21578	1.29131	1.29116	0.931292	0.609816	1.17722	1.53798	1.03578	1.2772	1.07079	0.798903	1.17833	2.24108	2.01553	1.169	0.789011	2.6708	1.87637	2.10363	1.65037	2.10363	3.35941	1.58923	2.7527	2.83065	2.12245	2.12193
c1086145_g1_i1	ERVV1_HUMAN	0.243361	0.00280876	2.31676	2.54366	2.32645	2.77492	2.4399	3.00449	1.97538	2.72826	3.65069	1.84493	3.5224	3.26998	3.76192	4.14513	3.96159	4.74722	3.40693	4.35861	3.9015	4.40024	5.20493	3.88411	4.47926	4.4095	3.78147	3.39867	4.72535	3.39867	4.32113	5.30835	3.86727	5.75488	4.01524	4.82604
c1086145_g1_i2	ERVV1_HUMAN	NA	NA	0	0	0	0	0.27732	0	0.347724	0.129925	0	0.207473	0	0.219266	0	0.173863	0.211366	0.264061	0.284649	0	0	0.189354	0	0	0	0.208088	1.58362	0	0.343506	0	0.705262	0	0.454542	0	0	0
c1088416_g8_i2	ERVV1_HUMAN	0.327272	2.72445e-10	2.30218	1.48556	1.82417	1.48536	1.44439	0.649846	0.540157	0.990526	2.05726	1.89605	0.522063	5.67155	4.5259	3.75896	3.13778	4.85429	2.85462	2.83156	5.05655	3.36941	4.21563	4.13977	3.87809	8.97188	9.72105	6.92278	8.60504	6.92278	10.8041	6.95852	7.98341	13.1549	12.4276	8.96983
c1088416_g8_i4	ERVV1_HUMAN	0.179481	2.62585e-06	0.854479	1.27148	0.322036	1.08561	1.16531	1.36422	0.757957	1.32869	0.954823	0.803715	1.43769	0.494109	0.347379	0.70403	0.560576	0.605919	0.748036	0.548208	0.546364	0.963167	0.629853	0.954331	1.08343	0.340824	0.214612	0.331555	0.427521	0.331555	0.362572	0.390304	0.540234	0.374118	0.261436	0.299263
c1089872_g1_i1	ERVV1_HUMAN	0.318158	0.00507995	9.48512	6.17346	14.249	10.9208	7.04574	10.12	9.53191	7.71762	13.434	7.92326	12.2419	17.5154	14.1803	12.6317	18.2877	14.9315	12.801	10.294	13.4091	11.4077	13.4493	10.2375	11.0289	14.8907	18.5316	12.2193	15.6977	12.2193	16.8568	17.0537	21.3524	15.3275	17.3788	11.1359
c1092755_g1_i3	ERVV1_HUMAN	0.355623	0.364332	0.435017	0.364073	1.19176	0.267166	0.000666621	0.127925	0	2.5857e-05	0	0	0.486982	1.40356	0.164754	7.37671e-07	0.840044	0	0.845716	0	0.852899	1.14534	0.843528	0	0.0858152	0.673843	0.663436	0.00444119	0.266984	0.00444119	0.682567	0.25583	0.704157	0.676738	0	0.114066
c1092755_g1_i4	ERVV1_HUMAN	0.690491	0.171757	0.328856	1.20367	11.8988	0.371542	0.524105	0.41078	0.703799	1.60637	0.697392	1.09344	0.156125	0.902154	2.65366	1.34026	0.879125	0.676135	0.869379	1.44459	2.8124	0.407596	3.46777	0.795959	1.37704	0.0996904	0.438706	0.799178	0.935299	0.799178	0.129605	1.28608	0.37108	0.272653	0.916348	0.36479
c1119579_g1_i1	ERVV1_HUMAN	NA	NA	0	0	0	0	0	0	0	0	0	0	0	0	0	0	0	0	0	0	0	0	0	0	0	0	0	0	0	0	0	0	0	0	0	0
c1158218_g1_i1	ERVV1_HUMAN	NA	NA	0	0	0	0	0	0	0	0	0	0	0	0	0	0	0	0	0	0	0	0	0	0	0	0	0	0	0	0	0	1.40807	0	0	0	0
c1412697_g1_i1	ERVV1_HUMAN	NA	NA	0	1.06643	1.0283	0	1.06451	1.07925	0.947524	0	0	0	0	0	0	1.94199	0	5.01821	1.19672	1.18364	0	0	2.25654	0	1.23581	0	0	1.26829	1.28485	1.26829	0	1.26315	0	0	0	0
c1484819_g1_i1	ERVV1_HUMAN	NA	NA	0	0	0	0	0	0	0	0	0	0	0	0	0	0	0	1.42245	0	0	0	0	0	0	0	0	0	0	1.08829	0	0	0	0	0	0	1.12306
c643809_g1_i1	ERVV2_HUMAN	NA	NA	0	0	0	0	0	0.674679	0	0	0	0.911436	0	0	0	0	0	0	0	0.75096	1.44755	0	0	0	0	0	0	0	0	0	0	0.791283	0	0	0	0
c653414_g2_i1	ERVV2_HUMAN	NA	NA	0	0	0	0	0	0	0	0	0	0	0	0	0	0	0	0	0	0	0	0	0	0	0	0	0	0	0	0	0	0	0	0	0	0
c856195_g1_i1	ERVV2_HUMAN	NA	NA	0	0	0	1.98082	0	2.06929	1.81552	0	0	0	1.09554	0	0	0	0	1.59824	1.14348	0	0	3.91227	2.15837	0	0	0	0	0	0	0	0	1.2116	2.60275	0	0	0
c861989_g1_i1	ERVV2_HUMAN	NA	NA	0.202545	0.0824923	0	0.0753958	0	0.167807	0.227774	0.0720093	0.256057	0.218356	0	0.451226	0.351798	0.458007	0.229452	0.252599	0.181768	0.47628	0.348663	0.308259	0.257342	0.260324	0.281448	0.105754	0.684654	0.488781	0.393367	0.488781	0.391695	0.468162	0.609652	0.373269	0.378438	0.388143
c893074_g1_i2	ERVV2_HUMAN	NA	NA	0.42185	0	0	0	0	0	0	0	0	0	0	0.371764	0	0	0.637572	0	0.371235	0	0	0	0.345325	0	0	0.431867	0.351001	0.609123	0	0.609123	0	0	0	0	0	0.395166
c1031023_g1_i1	ERVV2_HUMAN	NA	NA	0	0.0627096	0.172219	0	0	0.319016	0	0	0	0	0	0	0	0	0	0	0.138213	0	0	0	0	0	0	0.321631	0.58528	0	0	0	0	0	0	0	0	0
c1031023_g1_i2	ERVV2_HUMAN	NA	NA	0	0	0	0.266672	0.142647	0	0.134227	0.063594	0.30173	0	0.329932	0.159379	0	0.134956	0.0675158	0	0	0.252648	0.153937	0	0	0	0	0	0	0.279588	0.347755	0.279588	0.603749	0.495698	0.269072	0.24731	0.11147	0.343
c1048048_g1_i1	ERVV2_HUMAN	NA	NA	0	0	0	0	0	0	0	0	0	0	0	0	0	0	0	0	0	0	0	0	0	0	0	0	0	0	0	0	0	0	0	0	0	0
c1048048_g1_i6	ERVV2_HUMAN	NA	NA	0	0	0	0	0	0	0	0	0	0	0	0	0	0	0	0	0	0	0	0	0	0	0	0	0	0	0	0	0	0	0	0	0	0
c1056551_g1_i1	ERVV2_HUMAN	NA	NA	0	0.653422	0	0	0	0	0	0	0	0	0	0	0	0	0	0	0	0	0	0	0	0	0	0	0	0	0	0	0	0	0.833571	0	0	0
c1056664_g1_i1	ERVV2_HUMAN	NA	NA	0	0	0	0	0	0	0.165848	0	0	0	0	0	0	0	0	0	0	0	0	0	0	0	0	0	1.21168	0	1.40512	0	0	0	0	0	1.87376	0
c1058936_g1_i1	ERVV2_HUMAN	NA	NA	0	0	0	0	0	0	0	0	0	0	0	1.89189	0	0	3.30516	0	0	0	2.81973	0	0	0	4.2494	0	0	0	0	0	0	0	0	0	0	0
c1058936_g1_i2	ERVV2_HUMAN	NA	NA	0	1.13372	0	3.32653	0	0	0	1.02839	0	0	2.43014	0	4.93094	4.1268	0	3.54733	1.27013	3.76465	0	2.89824	1.20575	1.24994	0.982219	0	0	0	1.37309	0	7.59816	0	1.44452	1.32193	3.65805	0
c1069241_g4_i4	ERVV2_HUMAN	0.25606	0.0403866	15.4532	10.3137	5.58407	7.61595	8.92072	8.99013	2.63744	13.4442	8.32986	9.11134	7.92457	14.5238	5.46887	8.75349	5.62459	5.76679	9.07491	10.8107	15.9888	9.25363	9.97643	8.0693	9.33465	11.6071	16.331	3.01096	13.2081	3.01096	17.6825	12.3172	18.7635	30.7437	30.0812	18.8365
c1070766_g1_i2	ERVV2_HUMAN	0.279465	0.0397406	1.98865	4.32756	3.60912	3.6704	2.87337	4.73881	3.80844	3.91178	5.42576	2.4418	4.24106	1.89771	1.63915	2.99008	4.42587	2.60268	3.94382	1.48861	2.93167	2.57184	4.46977	2.50931	3.95043	3.34272	1.18979	3.92565	3.24994	3.92565	3.1618	5.68163	3.0264	3.57222	6.17669	2.12613
c1070766_g1_i3	ERVV2_HUMAN	NA	NA	1.28104	0	0	0	0.615731	0.853333	1.5206	0.53247	0.431614	0.567708	0.635382	0.462109	0.437702	1.0993	0.800254	0	0.931805	0.952258	0	1.03487	0.512678	0.582945	0	0	1.31854	0	0.495922	0	0	0	0	0	0	1.48753
c1070766_g1_i4	ERVV2_HUMAN	NA	NA	0	0.641033	0.67993	1.18268	0.650557	0.658024	0	0.737463	0.711322	0.789596	0.919009	1.46871	1.81826	2.8612	0	0	1.85686	0	2.30606	1.43325	2.73692	1.41849	0.853895	0.750848	1.50997	1.04431	0.806767	1.04431	2.55234	0.687828	0.876647	2.15622	0	1.63738
c1074266_g1_i1	ERVV2_HUMAN	NA	NA	0	0	0	0	0	0	0	0	0	0	0.436106	0	0	0	0.385528	0.626516	0	0.458939	0	0.498655	0	0	0	0.52119	0	0	0	0	0.52172	0	0	0	0	0.955768
c1074814_g5_i2	ERVV2_HUMAN	0.422702	0.0936256	0.180314	0	0.403595	0.80696	0.143899	0.598285	0.387572	0.449059	0.380449	0.0972526	0.166386	0.643108	0.448932	0.389167	0.340547	0.450194	0.891053	0.509687	0.543504	0.733058	0.349575	0.541363	0.250884	1.22532	0.838813	0.673808	0.645233	0.673808	0.609146	0.416726	0.995275	0.665259	0.449768	0.590737
c1075230_g10_i1	ERVV2_HUMAN	NA	NA	0.337838	0	0	0	0	0	0	0.119592	0	0	0	0	0.144801	0	0	0	0	0	0	0	0	0	0.155248	0	0	0	0	0	0.165121	0	0	0	0.626422	0.160583
c1075847_g2_i1	ERVV2_HUMAN	NA	NA	0	0	0	0	1.25287	2.55572	0	2.28296	0	0	4.05278	5.43014	2.75312	0	1.18826	0	1.41743	2.78083	0	0	1.34944	2.78364	1.46167	4.99819	2.62933	2.80346	1.53712	2.80346	5.07861	1.47422	0	2.94886	0	1.58984
c1076770_g2_i1	ERVV2_HUMAN	0.322412	0.0431021	1.38878	1.09913	3.17549	1.52863	2.15721	1.88312	1.85279	1.47642	1.39076	0.6723	2.62035	3.10571	1.77854	2.01743	2.5137	2.75268	1.48372	0.644691	2.14667	0.970609	2.61453	1.06325	1.33879	1.29545	1.92674	1.76571	1.0646	1.76571	0.617188	1.35458	1.04632	0.763237	1.28625	0.989267
c1076770_g2_i2	ERVV2_HUMAN	NA	NA	0.299813	1.01017	1.49447	0	0	2.0829	1.22551	0	0.701449	0	0	0.91994	0	0.624092	1.32651	1.43524	2.29912	1.28643	0	2.00578	0	1.49019	0	1.79022	0.720369	0.955038	2.17952	0.955038	1.8191	2.4443	0	0	1.06571	0.825681
c1076770_g3_i1	ERVV2_HUMAN	NA	NA	0	0	0	0	0	0	0	0	0	0	0	0	0	0	0	0	0	0	0	0	0	1.02249	0	0	0.978927	1.1544	0	1.1544	0	0	0	1.07881	0	0
c1079476_g1_i1	ERVV2_HUMAN	NA	NA	4.32655	2.63484	2.52042	5.03868	2.64588	1.77611	0.782461	2.40929	1.80717	3.63137	0.941878	3.83504	1.88008	4.00846	3.34882	9.65134	3.91659	4.9141	2.85843	0	0.918712	2.90779	2.02615	4.62295	0	3.35643	0	3.35643	5.87989	3.13015	2.24664	5.1113	8.40381	1.08235
c1079476_g2_i1	ERVV2_HUMAN	0.454529	0.207051	1.69413	2.25599	1.65551	2.04068	1.35554	1.831	3.26395	1.61338	0.926836	1.22034	3.39358	2.47863	2.82604	1.64988	0.860331	4.19075	3.00483	2.55886	4.86693	0.556718	1.85296	3.36879	3.07107	1.74455	3.31111	0.742592	2.66732	0.742592	4.09539	2.67067	6.30888	4.1091	2.07726	2.66806
c1081411_g12_i1	ERVV2_HUMAN	NA	NA	0.333216	0.79926	0.726413	0.719671	0	1.08143	0.242729	0.468791	0.547779	0	0.581839	1.17417	0.835604	1.22021	1.00329	2.45444	0.879439	0.607088	1.13798	0.983522	1.64374	0.280352	0.602983	1.02276	2.4953	0.510919	1.88386	0.510919	2.00557	0.309625	1.00099	1.2071	0.406162	1.87367
c1081578_g2_i1	ERVV2_HUMAN	NA	NA	1.48324	3.62263	8.19103	2.37664	2.39116	3.65174	0	1.09098	1.22618	3.29471	2.58443	6.50495	3.92755	2.20228	3.41014	1.87744	1.35349	2.65723	3.9072	3.08173	2.56772	3.97207	2.78287	4.76455	2.51303	2.71563	0	2.71563	3.22558	11.2645	3.08498	4.22055	1.95063	3.02345
c1082284_g1_i1	ERVV2_HUMAN	NA	NA	0.746666	0.843164	0.683133	1.34704	1.39392	0	0	1.2625	0.644995	0	1.84687	1.51663	0.722945	1.85895	1.83127	1.22233	0.806516	0	0	0	1.86087	0.69007	3.85801	2.72909	1.38267	1.97845	1.69704	1.97845	1.99738	4.93007	2.08179	2.68826	3.05711	2.39236
c1082284_g1_i2	ERVV2_HUMAN	0.265564	0.0280111	6.35918	7.43521	11.6655	10.9301	12.1344	10.8501	5.98501	10.3698	12.5229	7.60355	6.63175	18.2961	8.96847	12.3834	7.18884	10.8358	11.2495	15.0329	12.6596	10.0839	11.5354	10.346	14.7346	8.22498	20.2148	6.21288	16.0972	6.21288	21.0422	11.5595	20.9375	20.9846	17.8614	12.5368
c1086201_g1_i5	ERVV2_HUMAN	NA	NA	0.367985	0	0	0.709826	0.571895	0.95328	0	0.793268	0.87866	0.316992	0.60538	0.458372	0.624978	0.398249	0	0	1.41754	0.494239	1.12813	0	1.873	0.597664	1.09473	0	0	0	0.467371	0	1.84801	2.27648	0.677086	0.412271	2.4823	0.728355
c1089531_g2_i1	ERVV2_HUMAN	NA	NA	0	1.28773	1.24852	0	0	0	0	0	0	0	0	0	0	1.17631	2.41499	0	1.43927	0	1.39058	0	2.74171	1.41425	0	3.38711	1.33721	1.40972	4.68685	1.40972	5.13464	0	4.93756	0	2.07739	0
c1090831_g2_i2	ERVV2_HUMAN	0.491235	0.000440097	31.9315	29.2903	33.6087	33.0614	29.1427	39.5229	31.1953	34.193	30.0303	30.1935	33.4573	40.4735	40.3825	43.1962	30.1714	35.9766	43.3317	39.0383	49.1528	35.8703	43.9944	36.849	38.8552	40.8749	39.1496	27.6898	36.6535	27.6898	42.2477	42.4889	47.5678	37.2561	37.7021	37.0246
c1090831_g2_i7	ERVV2_HUMAN	0.29793	0.0392807	7.40334	7.02604	5.15356	4.43446	8.12696	4.35382	5.88695	2.61695	7.15836	6.77679	8.22592	9.28617	6.97215	7.91626	6.36949	12.288	3.82356	3.82676	5.88684	8.84727	8.79892	9.24939	12.6656	8.12528	10.3234	4.1723	10.8633	4.1723	7.92269	6.88974	7.26551	11.0512	9.40024	12.0034
c1091810_g1_i1	ERVV2_HUMAN	0.477759	0.00024912	87.5482	132.235	125.321	93.3577	95.1034	83.4337	102.144	90.9131	108.196	85.6031	66.9533	122.565	150.809	165.072	117.386	195.102	143.762	117.721	166.557	128.961	143.131	128.243	129.736	204.295	239.493	54.4706	222.539	54.4706	249.373	217.917	209.287	230.995	235.836	226.283
c1091951_g1_i1	ERVV2_HUMAN	0.296024	0.0592579	2.48705	2.83422	4.44745	3.80568	3.36946	4.67411	3.39154	4.16703	2.77918	2.32542	2.38582	5.21823	2.19851	5.44748	4.65454	3.87746	3.2677	5.82342	6.18911	4.10081	3.66857	6.12567	4.07055	4.73016	5.05278	1.59643	4.34297	1.59643	5.2229	4.9879	6.64637	4.52849	5.19416	3.34766
c1091951_g1_i5	ERVV2_HUMAN	0.328355	0.1064	1.62446	2.66499	1.00486	4.2561	2.60902	0.901959	3.64175	1.50075	2.61866	2.33553	3.80094	1.88135	2.9709	1.88296	2.09181	0.921587	2.03188	1.84342	1.83175	1.59838	4.24942	3.50192	3.05922	2.74837	1.42755	2.72833	3.37349	2.72833	2.16673	2.9661	4.4264	2.39829	4.37103	1.73442
c1092399_g1_i2	ERVV2_HUMAN	0.212768	0.00584398	1.73076	2.3802	3.06506	2.164	2.6141	2.1341	2.69762	2.45006	4.91498	2.04442	2.50171	5.68376	3.26143	2.71166	4.95762	5.57646	3.54486	3.86343	4.89765	4.34204	5.22162	3.5335	6.35965	4.84374	5.52638	5.74656	4.15685	5.74656	5.58685	3.84354	7.80127	7.4471	6.62922	4.27585
c1092755_g1_i5	ERVV2_HUMAN	NA	NA	0	0	1.36733	0	0	0	0	0	0	1.59722	0.0578907	0	0	0	0.824568	0.345673	0	0	0	0	1.30693	0	0	1.71103	0	0.127876	0	0.127876	0.0550152	0.0148281	2.2295	0	1.6729	0.308506
c1220385_g1_i1	ERVV2_HUMAN	NA	NA	0	0	0	0	0	0	0	0	0	0	0	0	0	0	0	0	0	0	0	0	0	0	0	0	0	0	0	0	0	0	0	0	0	0
c1393069_g1_i1	ERVV2_HUMAN	NA	NA	0	0	0	0	0	0	0	0	0	0	0	0	0	0	0.571733	0	0	0	0	0	0	0	0	0	0	0	0	0	0	0	0	0	0	0
c1438196_g1_i1	ERVV2_HUMAN	NA	NA	0.610656	0	0.449877	0.443883	0.490406	0	0.441701	0	0	0.66153	0	1.074	1.01984	0.892571	0	0	0	0	0	0.603829	1.50627	0.52319	1.6671	0	0	0	0	0	0	0.579468	0	1.67294	0	0
c1445391_g1_i1	ERVV2_HUMAN	NA	NA	0	0	0.0895111	0	0.191999	0.0995913	0	0	0	0	0	0	0	0.0905482	0	0	0	0	0	0	0.101742	0.103016	0	0	0.203284	0	0	0	0	0	0	0.110808	0.149721	0
c1567633_g1_i1	ERVV2_HUMAN	NA	NA	0	0	0	0	0	0	0	0	0.745893	0	0.264957	0	0	0	0	0	0	0	0.257664	0	0	0.254179	0	0	0	0	0	0	0	0	0	0	0	0
c1572721_g1_i1	ERVV2_HUMAN	NA	NA	0.40603	0	0	0	0.321848	0.658053	0	0	0.333218	0.434497	0	0	0.337864	0	0	0	0.357521	0	0.347792	0.398413	0	0	0	0.415627	0	0	0	0	0.822959	0.757856	0.40806	0	0	0
c1583283_g1_i1	ERVV2_HUMAN	NA	NA	0.770553	1.23083	0	0.276858	0.305417	1.8745	1.39948	0.81414	0.94829	0.823828	1.00256	0.339575	0.32086	1.96923	0.872138	0.946767	0.339084	0.349832	0	0.378174	0.632356	0.324436	0	0	0	0	0	0	0.389324	1.07698	0	0	0	0
c1762921_g1_i1	ERVV2_HUMAN	NA	NA	0	0	0	0	0	0	0	0	0	0	0	0	0	0	0	0	0	0	0	0	0	0	0	0	0	0	0	0	0	0	0	0	0	0
c1080981_g8_i1	ZN814_HUMAN	0.225483	0.0100331	0.694868	0.675904	0.684743	1.01219	0.798855	0.977681	0.91914	1.33277	0.737363	0.422678	0.81129	1.16466	0.839144	1.25434	0.952636	0.762184	0.588244	0.824408	1.16227	1.20045	1.52136	1.3101	1.33673	1.23188	1.62227	0.797824	1.40389	0.797824	1.41467	1.32419	1.78891	1.48834	2.23256	1.46634
c1082433_g1_i1	ZN814_HUMAN	0.267121	0.0081956	2.56068	3.75877	2.85644	3.81348	2.43952	4.03878	2.82939	2.76949	3.74412	4.34697	3.6962	3.60898	2.75428	5.23351	5.18046	4.42454	3.69161	2.21328	4.1998	6.91441	4.31049	3.22994	5.3609	7.69424	5.62672	3.89647	5.12774	3.89647	9.22344	4.59459	5.76698	6.29804	8.73811	5.41388
c1082433_g1_i2	ZN814_HUMAN	0.59214	0.435333	0.992418	0.414379	1.17621	1.32399	1.18235	1.60073	0.959874	0.563142	1.363	0.401845	0.578751	0.408933	1.31014	0.289129	0.542447	1.02976	0.68085	1.25584	0.276308	0.431069	1.85438	1.93396	0.273635	0.537904	2.68025	0.465877	1.66954	0.465877	0	1.28928	2.43203	3.13991	1.23987	2.05648
c1086037_g7_i1	ZN814_HUMAN	0.293834	0.0630919	0.531043	0.72389	0.353664	0.309706	0.471557	0.638464	0.623014	0.588961	0.499928	0.191263	0.384223	0.368905	0.464985	0.62645	0.669183	0.590912	0.585111	0.614537	0.458078	0.482085	0.402369	0.558527	0.769064	0.80454	0.550338	0.603431	0.807288	0.603431	0.963395	0.599804	0.711105	0.709482	0.590805	0.454535
c1087480_g3_i1	ZN814_HUMAN	0.366059	0.0522027	0.282229	0.843521	0.491072	0.701235	0.675572	0.624025	0.776612	1.27154	0.793586	0.405836	0.693773	0.587056	0.654511	0.851804	0.0710628	0.3522	0.422454	0.442932	1.29603	0.477789	0.478625	0.484005	0.785009	2.45783	1.0341	1.48787	0.914526	1.48787	0.726885	1.04366	0.66083	1.12765	1.64189	0.99238
c1085773_g2_i1	TRDC_HUMAN	NA	NA	0.25512	0	0	0	0	0	0	0	0.323903	0	0.552096	0	0.513024	0	0.251585	0	0	0	0	0	0	0	0	0	0	0	0	0	0	0	0	0	0	0.337534
c1085773_g2_i2	TRDC_HUMAN	0.829267	0.0122211	1.33832	0.380721	2.40807	1.09151	0.58267	1.34186	0.459306	1.17536	0.237705	0.591727	1.31776	1.39306	0.437566	0.202219	1.33205	1.58436	1.69006	0.656131	0.504578	0.244249	1.00191	1.83337	1.23636	0	0.426986	0	0	0	0.857779	1.4932	0	0.902062	0	1.25422
c1085773_g2_i3	TRDC_HUMAN	0.317552	0.0142038	2.157	2.67771	6.75224	2.00773	2.32606	2.64234	3.46779	1.83524	3.42442	1.89775	3.90621	2.54177	2.77859	3.32568	2.37711	1.43153	1.50954	2.24488	2.56574	3.65636	2.86785	3.79028	0.846274	2.9506	1.89743	3.77776	2.05399	3.77776	0	1.39386	1.4221	0.40051	2.81456	0.35901
c1083473_g1_i2	RBG10_HUMAN	0.787073	0.024715	2.50938	1.47359	1.0293	1.93484	1.60932	1.47478	1.31489	1.606	1.74461	0.746858	2.48264	1.41947	2.20544	0.869812	1.46935	2.02784	1.43294	1.1421	0.51116	0.841527	2.32643	1.14007	0.932389	0.582662	1.58173	0.608107	1.13517	0.608107	1.345	0.959244	1.23154	1.03368	0.713513	0.875456
c1083473_g1_i3	RBG10_HUMAN	0.161761	0.00104799	4.19515	1.0001	2.49914	4.62981	5.85907	6.14098	6.22533	5.08351	3.97146	3.70039	6.19851	3.98516	1.91815	4.4603	4.14988	3.17529	5.85011	2.90385	4.75459	5.68522	2.27459	6.32459	6.01181	2.75605	3.91736	2.28588	2.14556	2.28588	1.78276	2.17101	3.40091	2.80417	3.31674	3.70169
c834642_g2_i1	GPHRA_HUMAN	0.414005	0.000111696	7.74658	7.11394	9.05217	8.9133	6.82884	7.65437	8.40023	6.27032	7.16083	5.90498	6.99228	7.05556	9.80099	9.842	9.05059	10.3276	9.455	8.75796	10.071	9.29423	9.91879	9.32436	9.02499	11.5739	10.6605	9.8834	10.983	9.8834	12.2389	9.81936	9.87666	11.5381	11.6347	10.1003
c1085201_g2_i1	PP13G_HUMAN	0.47787	0.111943	0.42744	0.18755	0.53194	0	0.16222	0.321487	0.163831	0.606045	0	0	0.504087	0	0	0.496093	0	0.276276	0	0	0	0	0	0.537348	0	0.197816	0	0	0.160165	0	0	0.319741	0.453371	0	0	0
c1085201_g2_i2	PP13G_HUMAN	0.326573	5.9782e-13	6.83361	9.37084	6.95431	8.07013	6.59233	6.49033	6.42631	6.49601	6.03455	7.07117	5.91474	8.42673	9.42993	7.66772	8.23267	7.1921	8.21703	8.48368	7.59351	7.99396	8.4313	7.85957	7.18727	3.90191	4.2844	4.1301	5.03349	4.1301	3.33181	4.40283	3.34087	3.01401	2.41533	4.1013
c1074206_g1_i2	KIF28_HUMAN	NA	NA	0	0	0	0	0	0	0	0	0	0	0	0	0	0	0	0	0	0	0	0	0	0	0	0	0	0	0	0	0	0	0	0	0	0
c1074206_g2_i1	KIF28_HUMAN	NA	NA	0	0	0	0	0	0	0	0	0	0	0	0	0	0	0	0	0	0	0	0	0	0	0	0	0	0	0	0	0	0	0	0	0	0
c1074206_g2_i2	KIF28_HUMAN	NA	NA	0	0	0	0	0	0.0904217	0	0	0	0	0.100303	0	0	0	0	0	0.0979467	0	0	0	0	0	0	0.113975	0	0	0	0	0	0	0	0	0	0
c1074206_g1_i4	KIF28_HUMAN	0.453475	0.435798	6.74156	7.04444	8.38454	7.58712	5.97899	8.75053	8.26142	8.01413	8.4654	9.77226	9.0433	8.54865	8.39136	9.38711	7.49627	5.14577	6.63117	9.79847	8.19369	7.82844	9.37608	7.67584	7.0637	8.06118	12.5204	0	8.70445	0	11.9729	7.60222	9.9591	13.0062	13.2839	14.225
c1074206_g1_i5	KIF28_HUMAN	NA	NA	0.098443	0.0786983	0.07009	0.071905	0.246986	0.0804659	0	0.30693	0	0	0.0923993	0.0973711	0.0832852	0.142555	0	0.120025	0	0	0.267058	0.0978922	0.355173	0.164599	0	0	0	0	0.0849718	0	0.0885325	0.0848676	0.0970346	0.276016	0	0.0998023
c1074206_g1_i6	KIF28_HUMAN	NA	NA	0	0	0	0	0	0	0	0	0	0	0	0	0	0	0	0	0	0	0	0	0	0	0	0	0	0	0	0	0	0	0	0	0	0
c1074206_g1_i7	KIF28_HUMAN	NA	NA	0	0	0	0	0	0	0	0	0	0	0	0	0	0	0	0	0	0	0	0	0	0	0	0	0	0	0	0	0	0	0	0	0	0
c1074206_g1_i8	KIF28_HUMAN	NA	NA	0	0	0	0	0	0	0	2.04161e-07	0	5.54716e-08	5.52847e-09	0.0108746	1.96213e-06	1.29696e-09	0	0	0	0	8.54151e-09	2.86464e-07	0.000124241	0	0	0	2.63752e-10	0.452184	0	0.452184	0	0	0	0	4.5283e-08	0
c1074206_g1_i9	KIF28_HUMAN	NA	NA	0	0	0	0	0	0	0	0	0	0	0	0	0	0	0	0	0	0	0	0	0	0	0	0	0	0	0	0	0	0	0	0	0	0
c1074206_g1_i11	KIF28_HUMAN	NA	NA	0	0.131738	0	0	0	0.146791	0	0	0	0	0	0.186171	0	0	0.125647	0	0	0	0	0	0	0	0	0	0	0	0.138011	0	0	0	0	0	0	0
c1069540_g1_i1	T150C_HUMAN	0.898675	0.709448	2.99536	0	3.42409	2.47274	3.01905	5.689	3.80736	1.89414	4.33546	4.33047e-05	2.02566	1.5918	2.28643	2.41768	1.61954	3.0968e-08	2.85478	1.43825	0.793742	1.18316	1.12049	0	2.69643	0	1.57104	2.99874e-05	1.28396	2.99874e-05	1.89812	0.66727	1.32578	1.80323	0	1.65746
c1069540_g1_i2	T150C_HUMAN	0.325023	0.0804843	6.8647e-09	1.58124	0	2.7726	4.87527e-06	2.5257	1.68083	3.43461	2.99584	0.0869066	3.07146	3.81622e-05	0.858657	1.70186e-05	1.66626e-06	0	2.1194	0.00127364	1.78614	0.968873	0.133589	1.26966	2.26878	2.56777e-06	1.56025	0.00559591	3.19197e-07	0.00559591	0	1.13059e-08	6.92253e-05	3.49714	3.33333e-05	1.36257e-05
c1069540_g1_i3	T150C_HUMAN	0.62454	0.481574	4.67585	6.74907	7.2086	9.26383	14.098	12.0451	17.7538	12.7371	0.694069	11.9392	11.2042	6.26744	2.90873	17.0258	10.796	12.1657	11.2905	6.88336	4.29048	10.439	8.49422	11.9353	10.2943	7.58056	5.35465	5.58974	5.78531	5.58974	8.60366	6.21603	8.58231	8.47755	9.12482	10.3828
c1069540_g1_i4	T150C_HUMAN	0.424626	0.420639	1.51689e-08	0.0605687	0	0.272863	0.00362928	0.448331	0.517926	2.01524e-10	2.48869e-06	0.602879	0.0395238	0.000294723	5.11862e-05	0.649448	0	0.144756	5.14503e-05	0.272059	0.245811	2.19754	2.72618	1.75427	0.111638	1.06741	0.219121	0.966975	0.670448	0.966975	3.1523e-05	0.362908	3.85442e-09	7.5666e-06	0.934865	0.7336
c1069540_g1_i5	T150C_HUMAN	NA	NA	0	0.990404	0	0.184811	9.21813e-10	0.004871	0.634433	4.41336e-09	1.90296e-05	0.0821589	0.022223	0.000108141	5.94235e-05	0.105323	0	1.82311	1.59649e-08	1.10197e-09	2.25043e-07	7.30996e-05	3.60395e-10	0.663075	1.63054e-07	3.53654e-09	0.0569085	0.369995	0.347517	0.369995	0.000253047	0.130403	1.09284	4.09455e-06	0.000566401	0.240837
c1069540_g1_i6	T150C_HUMAN	0.564017	0.102452	7.64661	1.71546	3.41097	6.171	2.00692	8.22173	4.87925	6.44151	5.30553	1.581	6.14743	2.19246	3.25927	2.6803	3.50095	5.36318	2.76796	1.49564e-08	3.11016e-09	4.09321	5.16265e-10	4.43618	5.98557	3.04696	1.33876	2.08132	2.94772	2.08132	1.56898	2.18886	3.15586	4.34076	5.6955	3.32185
c17993_g1_i1	AJM1_HUMAN	NA	NA	0.145921	0	0	0	0.116155	0	0	0.103461	0.122301	0	0.132737	0	0	0.109288	0	0.181262	0	0	0	0	0.12278	0	0	0	0	0	0.140754	0	0	0	0	0	0	0.13909
c1329755_g1_i1	AJM1_HUMAN	NA	NA	0.175724	0.0479097	0.0438884	0.0878492	0.140439	0.048757	0.0441794	0.0417632	0.0992623	0.126583	0.0544951	0	0	0	0.132863	0	0	0	0	0	0.0998656	0.0504074	0	0	0.0496679	0	0	0	0	0	0	0	0.0733161	0.0564057
c1713573_g1_i1	AJM1_HUMAN	NA	NA	0	0.190756	0	0	0.184483	0.0969262	0	0.102539	0	0.125126	0.103213	0.103931	0	0	0	0	0	0	0	0.117667	0	0	0	0	0	0	0.111883	0	0.231574	0	0	0	0	0
c1713573_g1_i2	AJM1_HUMAN	NA	NA	0	0.0437922	0	0	0.045692	0.0222863	0	0	0	0.0303727	0.0283388	0.0245978	0	0	0	0	0	0	0	0.0280449	0	0	0	0	0	0	0.0275973	0	0.049966	0	0	0	0	0
c1056371_g1_i1	CE058_HUMAN	NA	NA	0	0	0	0	0	0	0	0	0	0	0.249465	0	0.238128	0.208322	0.213135	0	0.499533	0	0	0	0.467972	0	0	0	0	0	0	0	0	0	0	0	0	0
c176997_g1_i1	CS081_HUMAN	NA	NA	0	0	0	0	0	0	0	0	0	0	0	0.159445	0	0	0	0	0	0	0	0	0	0.30554	0	0	0	0	0	0	0	0.166298	0.179978	0.164425	0	0
c1060673_g1_i1	UMAD1_HUMAN	0.563245	0.000178194	13.663	14.8818	13.5338	14.4419	14.9856	15.282	17.0455	15.2799	14.7843	13.3291	13.0561	13.4838	12.5831	16.0533	15.6524	12.9381	13.6118	16.2334	12.4575	17.8052	17.418	12.9673	14.4322	14.8874	18.8409	12.1266	18.8555	12.1266	15.7599	15.1509	17.3483	13.731	14.6429	15.2822
c1060673_g1_i3	UMAD1_HUMAN	0.553752	0.132015	3.60708	5.5053	2.38578	5.50219	2.65701	4.1535	1.71384	4.30268	2.46799	3.41996	6.85211	3.71504	2.68473	6.28048	4.02254	4.06966	2.27591	2.4664	5.48582	2.43506	5.82484	4.67501	3.06472	6.86893	2.26288	6.29964	2.47548	6.29964	6.31376	5.42048	4.0741	7.51311	6.57883	4.55963
c1052377_g1_i1	HSBPL_HUMAN	0.00293382	7.41803e-06	19.285	16.1259	16.5142	17.8836	12.4201	11.1906	9.19823	4.47254	14.2511	16.2306	5.78553	18.6537	19.4279	7.38273	13.9409	11.9592	13.3245	18.2311	22.5437	7.53166	3.84246	4.24073	6.78153	14.3204	8.88802	13.499	10.0116	13.499	6.68312	12.1095	6.93225	3.42043	4.36666	6.81671
c1061107_g1_i1	PATL2_HUMAN	NA	NA	0	0	0	0	0	0	0	0	0	0	0	0	0	0	0	0	0	0	0	0	0	0	0	0	0	0	0	0	0	0	0	0	0	0
c1061107_g1_i2	PATL2_HUMAN	NA	NA	0	0	0	0.0277416	0	0.0615069	0.0278853	0.0526315	0	0.0797436	0.0689714	0.0329594	0.0648259	0	0	0	0	0	0	0	0	0.0317886	0	0.038748	0	0	0	0	0	0.0340526	0	0	0.0462478	0.0355836
c1502982_g1_i1	NPIB4_HUMAN	NA	NA	0	0	0	0	0	0	0	0	0	0	0	0	0	0	0	0	0	0	0	0	0	0	0	0	0	0	0	0	0	0	0	0	0	0
c1084773_g1_i1	PRRT4_HUMAN	NA	NA	0.00636138	0.0032896	0.000925374	0.0029448	0.00488472	0.00229693	0.00274878	0.00335958	0.0031661	0.0062055	0.0036813	0.00320343	0.00229311	0.00215716	0.00236611	0.00485125	0.00365918	0.00235999	0.00549247	0	0.00557762	0.00642147	0.0015498	0.00829555	0.876663	0.00628339	0.0115313	0.00628339	0.00986528	0.0109644	0.0142563	0.00733652	0.623298	0.781991
c1084773_g1_i2	PRRT4_HUMAN	NA	NA	0	0	0	0	0	0	0	0	0	0	0	0.0240198	0	0	0	0.00782498	0	0	0	0.226068	0	0	0	0	0	0	0	0	0	0	0	0	0.123588	0
c1084773_g1_i3	PRRT4_HUMAN	0.330067	0.400113	0.297914	0.263171	0.0754661	0.211417	0.303687	0.18423	0.243391	0.257622	0.290446	0.411107	0.186943	0.228845	0.19458	0.137073	0.258644	0.319201	0.253427	0.171557	0.345179	0	0.411849	0.519339	0.169206	0.910328	6.38118e-09	0.81381	0.766169	0.81381	0.822783	0.682345	1.5355	0.576336	0	0
c1075068_g2_i1	TM238_HUMAN	0.0473209	0.0033409	6.09605	4.61689	6.32994	14.0194	11.7655	24.8339	22.1651	13.0172	4.90123	6.83919	17.4989	1.72062	3.78226	10.9003	7.55739	4.99772	10.9651	3.17457	3.83774	14.1657	11.8617	15.3636	10.9838	8.28017	4.43514	5.92409	5.0717	5.92409	8.30268	5.75972	8.33438	10.314	10.4565	10.2111
c1077279_g1_i1	TM238_HUMAN	0.756386	0.265151	4.85857e-09	0	0.872969	0	1.0276	2.45224	2.11133	0	1.41184	0	2.29128e-08	2.51015	6.75346e-05	0	4.17125	7.76818e-07	0	1.42246	2.02139	0	0	2.53973	1.64161	2.91019	4.65738	0	3.0513	0	3.91637	1.91489	2.55766	1.85652	4.32672	6.26952e-09
c1077279_g1_i2	TM238_HUMAN	0.0981832	0.0294602	9.90602	5.83479	5.34767	11.2386	8.41254	11.3298	10.8237	9.41998	5.81838	7.49216	6.33285	10.5667	7.89182	21.4258	5.74927	10.8217	16.8504	10.2278	8.43581	17.483	11.6129	14.3424	14.1742	11.9332	8.35332	12.1279	10.9815	12.1279	13.3808	11.705	14.3924	23.0979	13.3887	23.4929
c1080103_g1_i1	TM238_HUMAN	0.279679	1.55543e-07	12.9461	13.0257	13.2791	19.3639	17.4683	18.1597	20.9017	14.8195	15.5363	12.9985	15.025	14.1741	17.2764	19.2303	15.6722	20.3202	19.8523	14.5526	17.6189	18.4177	12.6641	20.6241	17.9767	13.912	12.3299	13.5987	12.7669	13.5987	10.6023	12.341	12.9014	12.93	11.8589	14.5982
c1091520_g1_i1	TM238_HUMAN	NA	NA	0	0	0	0	0	0	0	0.0755416	0	0	0	0	0	0	0	0	0	0	0	0	0	0	0	0	0	0	0	0	0	0.0878003	0	0	0	0
c1091520_g1_i2	TM238_HUMAN	0.13021	5.20643e-05	11.3643	8.27271	8.18455	9.89086	9.57917	7.30236	6.91338	7.05966	9.41389	8.25788	7.1506	13.8991	11.346	7.16809	7.80713	9.18337	9.94104	8.65153	10.6	9.90545	3.78717	7.1572	7.19365	7.22264	7.48972	6.21054	9.19842	6.21054	6.30255	7.63992	6.3229	4.92875	4.73275	7.46573
c1091520_g1_i3	TM238_HUMAN	0.0116086	0.000315286	5.31217	3.41668	3.88393	2.83608	2.79492	3.24826	3.0243	1.57617	3.04755	2.20101	1.90577	5.80054	4.80983	2.66488	4.14713	3.796	3.59412	2.30985	2.23188	2.49971	1.27207	3.54783	2.6463	4.27897	2.56621	2.46215	2.60857	2.46215	1.61639	2.38677	2.52269	1.38609	1.49743	4.05335
c1079573_g1_i2	BTBDJ_HUMAN	NA	NA	0.189508	0	0	0	0.0940614	0.0577144	0	0	0.424638	0	0.0957522	0.493106	0.239725	0	0.25331	0.236665	0	0.13695	0	0.248405	0.279159	0.499919	0.000146742	0	0.634847	0.693837	0.281297	0.693837	0.320665	0	0	0.503328	0	7.48913e-08
c1079573_g1_i3	BTBDJ_HUMAN	NA	NA	0.192366	0	0	0.340264	0	0.366863	0	0	0	0	0.181741	0	0	0	0	0.242083	0	0	0	0.330793	0	0.249841	0	0	0	0	0	0	0	0	2.34189e-09	0	0	0.38124
c1079573_g1_i4	BTBDJ_HUMAN	NA	NA	0	0	0	0	0	2.2881	0	0	0	0	0	0	1.2623	0	0	0	0	1.25716	0	0	0	0	0	0	0	1.1651	0.841129	1.1651	0	0.406093	0	0	0	0
c1079573_g1_i5	BTBDJ_HUMAN	1	0.140825	0	0.753237	0.30696	0	0.550714	0	0.489325	0.461682	0.439955	0.515412	0	0	0.170277	0.647445	0.260208	0	0.584385	0.185279	0.440848	0	0.59104	0	0.635335	0.894567	0.878192	0.263504	0.757952	0.263504	0.817383	1.12336	0.957411	0.479263	1.06774	0.612646
c1079573_g1_i6	BTBDJ_HUMAN	NA	NA	0	0	0	0	0	0	0	0	0	0	0	0	0	0	0	0	0	0	0	0	0	0	0	1.04864	0	0	0	0	0	0	0	0	0	0
c1069986_g2_i1	CK095_HUMAN	0.463037	0.0128784	4.13845	4.13724	4.92355	4.50752	4.201	4.23545	3.50497	4.0128	5.31984	2.77198	4.27518	3.70035	4.88328	6.09991	5.73075	4.39012	3.61263	5.36856	3.4126	6.29173	3.42485	4.61415	5.30186	5.61368	5.54722	2.91247	4.64639	2.91247	6.46472	6.00449	5.83931	7.06521	7.52113	5.97936
c1069986_g2_i2	CK095_HUMAN	NA	NA	0.0515246	0.120386	0.032701	0.142782	0.0801598	0	0.0689304	0.0343059	0.171966	0	0	0.0848131	0.119276	0.16797	0.0381197	0.139359	0.119014	0.045929	0.0421762	0.2409	0.209285	0.0396612	0.0788366	0.0496667	0.0774113	0.121943	0.181545	0.121943	0.147733	0	0	0.127432	0.168313	0.0890006
c1069986_g2_i3	CK095_HUMAN	0.723427	0.595103	1.20782	1.58732	0.639417	1.3773	1.19091	1.1298	2.39242	2.05591	0.601762	1.9777	2.0784	2.93565	0.894062	1.01512	0.448793	3.00977	3.46849	0.654615	2.89604	0.462759	3.70944	2.99072	2.75752	2.12785	1.5863	3.44451	1.43142	3.44451	1.07069	0.836782	1.6871	2.31619	1.38226	1.45576
c1091684_g1_i1	MCRI1_HUMAN	0.527917	2.16905e-06	25.1101	30.1553	26.2732	27.2858	27.4485	34.1595	27.7835	25.0801	25.5973	26.897	28.705	22.167	19.1134	23.4178	23.0588	19.3108	22.3927	17.3102	15.9097	24.7506	22.9975	24.3396	18.6022	27.7461	38.1094	28.0026	26.4381	28.0026	20.8736	25.1936	27.9838	20.4851	25.7751	22.2466
c1091684_g1_i2	MCRI1_HUMAN	0.218002	0.0196978	5.77011	6.4046	5.19333	2.20866	1.66276	4.74457	4.42196	2.66197	5.08206	5.19466	3.89946	3.97795	7.11613	4.89013	4.36814	5.05166	4.37071	3.07757	2.59762	4.21518	2.90449	4.03859	5.38822	3.76834	3.814	3.90654	5.42955	3.90654	4.79845	4.14067	4.24601	4.1109	4.65261	2.64648
c1091684_g1_i3	MCRI1_HUMAN	0.470364	0.000768775	6.36619	7.23994	5.1583	5.52531	8.20858	3.54231	8.5735	5.8192	7.10235	7.75575	5.53102	2.03999	6.4755	5.60574	3.5587	4.50233	4.51644	4.3515	5.34697	4.35809	3.91606	4.5051	5.95361	3.9514	3.17371	2.10575	5.28961	2.10575	6.4989	3.30402	4.25218	5.14123	4.92978	4.29491
c1059101_g1_i1	TM232_HUMAN	NA	NA	0	0	0	0	0	0.0374027	0.0678116	0.0960522	0	0	0.0418911	0	0	0	0	0	0.0615389	0	0	0	0.058338	0	0	0	0	0	0	0	0.0859893	0	0	0	0	0
c1059101_g1_i2	TM232_HUMAN	NA	NA	0.132518	0.107619	0.0983123	0.19628	0	0	0	0	0.111252	0.142625	0	0.117888	0.228785	0	0.0999984	0.329618	0.0569902	0.124041	0	0.13381	0.276837	0.226378	0	0	0.111709	0	0	0	0	0	0.132861	0	0	0
c1077107_g1_i1	KBTBD_HUMAN	0.313701	2.33124e-11	2.38744	2.9145	1.28491	2.94559	3.27811	4.20579	2.68921	3.05379	3.63212	2.24058	4.62625	0.885803	0.395503	1.02689	0.953986	0.733983	0.813382	0.812137	0.54439	1.29093	1.15435	1.00928	0.92415	0.236579	0.382375	0.127746	0.44115	0.127746	0.302176	0.0832431	0.271527	0.2503	0.112939	0.217235
c1088043_g1_i1	KBTBD_HUMAN	0.300774	0.000100843	1.99045	1.8343	2.01061	1.68561	1.68034	2.71019	2.62343	2.43497	2.15706	0.973872	2.78778	1.07339	1.20117	2.38886	1.48557	1.43765	1.43052	1.06377	1.29574	1.31528	2.59223	2.23624	1.63074	1.52076	1.04301	0.782553	1.1781	0.782553	1.0683	1.36018	1.45241	1.87157	1.19877	1.60757
c1534577_g1_i2	AK1BF_HUMAN	NA	NA	0	0	0	0	0	0	0	0	0	0	0	0	0	0	0	0	0	0	0	0	0	0	0	0	0	0	0	0	0	0	0	0	0	0
c1027865_g1_i1	BHMG1_HUMAN	NA	NA	0	0	0	0	0	0	0	0	0	0	0	0	0	0	0	0	0	0	0	0	0	0	0	0	0	0	0	0	0	0	0	0	0	0
c1027865_g1_i2	BHMG1_HUMAN	NA	NA	0	0	0	0	0	0	0	0	0	0	0	0	0.146289	0	0	0	0	0	0	0	0	0	0	0	0.143472	0	0	0	0	0	0	0	0	0
c1027865_g1_i3	BHMG1_HUMAN	NA	NA	0	0	0	0	0	0	0	0	0	0	0	0	0	0	0	0	0	0	0	0	0	0	0	0	0	0	0	0	0	0	0	0	0	0
c1027865_g1_i4	BHMG1_HUMAN	NA	NA	0	0	0	0	0	0	0	0	0	0	0	0	0	0	0	0	0	0	0	0	0	0	0	0	0	0	0	0	0	0	0	0	0	0
c1073724_g1_i2	BHMG1_HUMAN	NA	NA	0	0	0	0	0	0	0	0	0	0	0	0	0	0	0	0	0	0	0	0	0	0	0	0	0	0	0	0	0	0	0	0	0	0
c1073724_g1_i6	BHMG1_HUMAN	NA	NA	0	0	0	0	0	0	0.0710701	0.067371	0	0	0	0	0	0	0	0	0	0	0	0	0	0	0	0.0989685	0	0	0	0	0	0	0	0	0	0
c1073724_g1_i7	BHMG1_HUMAN	NA	NA	0	0	0	0	0	0	0	0	0	0	0	0	0.153902	0	0	0	0.0794293	0	0	0	0	0	0	0	0.0747689	0	0	0	0	0	0	0	0	0.339267
c1086986_g4_i1	CK094_HUMAN	NA	NA	0	0.23433	0	0	0	0	0	0	0	0	0	0	0	0	0	0	0	0	0	0	0.360885	0.130645	0.32306	0	0.147357	0	0	0	0.227432	0.202987	0.153598	0.201746	0	0
c1086986_g4_i2	CK094_HUMAN	0.341291	0.0817284	0.551337	1.35205	2.4132	3.39338	0.87371	3.36712	0	1.94162	1.59328	0.589563	1.70232	0	0	0	0.414897	0.33901	3.64904	0	1.88329	2.72676	3.69244	0	1.18053	4.52855	2.95804	2.6664	2.87469	2.6664	3.69535	1.67841	0	4.89902	4.38392	3.11153
c1009539_g1_i1	KLRF2_HUMAN	NA	NA	0.222577	0	0	0	0.353298	0	0	0	0	0	0.794849	0	0	0	0	0	0	0.205514	0.38087	0	0	0	0	0	0	0	0	0	0	0.206159	0	0	0	0
c1056930_g1_i1	KLRF2_HUMAN	NA	NA	0.582044	0	0.60696	0.180893	0.243904	0	0	0.261738	0	0	0	0.417967	0.238373	0	0	0.962185	0.220381	0	0	0	0.0204014	0	0.71453	0	0	0	0	0	0.250494	0	0.251272	0.406237	0	0
c1056930_g1_i3	KLRF2_HUMAN	NA	NA	0	0	0	0	0	0.357069	0.168943	0	0.356575	0	0	0	0.208635	0.0989584	0	0	0.0411553	0	0	0.130483	0.104131	0.260239	0	0	0.0872474	0.0977344	0.405542	0.0977344	0.11173	0.362199	0.114655	0	0	0.19401
c1056930_g1_i4	KLRF2_HUMAN	0.454822	0.0112224	0.410708	0.780183	3.28441	0.311083	0.987365	0.869257	0.418813	0.969159	0.891202	2.15767	2.16817	0.368007	0.511129	0.229345	0.919718	0	0.0972658	0.901665	0.748962	0.311513	0.248696	0.634917	0	0.636551	0.206942	0.307933	0.948041	0.307933	0.278652	0.843219	0.297966	0	0	0.473478
c1071665_g3_i3	KLRF2_HUMAN	NA	NA	1.02785	0	0	0.197859	1.3018	0	0	0	0.368515	0	1.39666	0	0	0	0	0	0	3.96284	3.76473	0	0	3.47293	5.01432	0	0	0	0.900671	0	1.08407	1.47487	0	0	0	0.691391
c1071665_g3_i4	KLRF2_HUMAN	NA	NA	0	0	1.93851	0	0	0	1.78956	0	1.03496	0	0	0	0	0	0	0	0	0	1.0909	0	0	0	0	0	0	0	0	0	0	0	0	0	0	0
c1071665_g3_i6	KLRF2_HUMAN	NA	NA	0	0.430003	0.241651	0	0.553403	0	0.429258	0	0.819633	0	0	0.947613	0	0.294332	0	0.789026	0.183137	1.14289	0.711719	0	0.660956	0.649938	0	0.662168	0.802269	0.550181	0.51514	0.550181	0	0.660746	0	0	0	0
c1074492_g1_i3	KLRF2_HUMAN	NA	NA	0	0.962654	1.40313	0.694718	0.457432	0.501194	0	0.679523	0.264906	0.816861	0.856521	0	0.365408	0.639888	0.727155	0	0	0.524731	1.77344	1.26872	0.359204	0	0.524583	0.981602	0	0	0.508628	0	1.06592	0.874417	0.645221	0	0.785948	0.505877
c963733_g3_i1	U17LM_HUMAN	NA	NA	0	0	0	0	0	0	0	0	0	0	0	0	0	0	0	0	0	0	0	0	0	0	0	0	0	0	0	0	0	0	0	0	0	0
c1077612_g3_i4	CFA99_HUMAN	NA	NA	0	0	0	0	0.10047	0.10537	0.208317	0	0.0999177	0.159622	0	0	0	0	0	0.125523	0.167447	0	0	0	0	0	0	0	0	0	0.207025	0	0.120973	0.114805	0.12911	0	0	0
c1077612_g3_i5	CFA99_HUMAN	0.45395	0.0208502	2.59633	2.96778	2.13164	4.04746	1.24702	2.89083	3.29527	1.88725	1.58077	1.60384	3.5181	1.83865	0.945511	3.27391	1.74126	1.19565	1.38521	1.3472	1.81798	1.55335	3.88928	1.30814	2.694	2.72604	2.86834	2.24141	1.08753	2.24141	3.37366	1.12582	1.66156	3.53736	3.49882	2.03074
c1085725_g2_i1	MCIN_HUMAN	NA	NA	0	0.0424988	0	0.584741	0	0.735322	0.196007	0	0.0440342	0.056127	0.0967863	0	0	0.0394185	0.0392675	0.0650435	0	0	0	0	0.0443092	0.0894317	0.0483832	0	0	0	0	0	0.0498155	0	0.052158	0	0.195129	0
c1085725_g4_i1	MCIN_HUMAN	NA	NA	0	0	0	0	0	0.196078	0	0	0	0	0	0	0	0	0	0	0	0	0	0	0	0	0	0	0	0	0	0	0	0	0	0	0	0
c1085725_g4_i2	MCIN_HUMAN	NA	NA	0	0	0	0.49205	0	0.277322	0.497922	0	0	0	0.298174	0	0	0	0	0	0	0	0	0	0	0.28766	0	0	0	0	0	0	0	0	0	0	0.416825	0
c1045045_g1_i1	CD054_HUMAN	0.262188	9.40393e-08	2.47512	1.81395	1.68065	1.26733	2.01681	2.16091	1.13932	2.33743	3.87507	2.39253	2.69845	1.87889	1.52027	1.4153	2.00702	2.30374	1.42009	1.5153	1.66166	3.13257	2.27311	4.524	3.03766	0.8144	1.35313	0.687436	1.23793	0.687436	1.11836	0.734905	1.19953	0.533211	1.02772	0.448822
c1079721_g1_i1	CD054_HUMAN	0.639806	4.40651e-17	3.05954	2.2089	1.41871	1.28232	2.1672	2.30545	1.41577	2.80019	4.39589	2.20279	2.60896	5.04145	3.63622	1.69962	3.83005	3.69663	2.31395	3.81339	3.28442	4.8216	4.28302	6.45058	3.5233	0.15939	0.21453	0.171272	0.148806	0.171272	0.0801899	0.186333	0.337992	0.109254	0.0845673	0.0650717
c1079721_g1_i2	CD054_HUMAN	NA	NA	0	0	0	0	0	0	0	0	0	0	0	0	0	0.0873158	0	0	0	0	0	0	0	0	0	0	0	0.0253456	0	0.0253456	0	0	0	0	0	0
c1079814_g2_i1	STMP1_HUMAN	0.652454	2.70743e-05	33.6536	45.5226	42.4157	41.9165	45.3928	38.6689	37.4027	42.2272	37.9215	40.6065	34.4118	49.4959	54.4721	61.8213	56.7732	53.7681	54.6542	50.8884	50.3326	50.1272	60.7443	47.1874	54.6701	76.4775	68.5674	51.9815	71.5791	51.9815	94.1358	77.8162	74.8886	74.8222	77.4853	71.1282
c1079814_g2_i6	STMP1_HUMAN	0.319165	0.0257734	0	1.1918	1.37582	0.508739	1.17077	0.987309	1.00166	2.25765	0.498101	0.673098	0.646745	0	1.9202	1.5285	0	0.882374	1.97642	0.735899	0	2.72363	1.73292	0.626687	2.6431	3.31174	1.64171	3.63031	4.49836	3.63031	1.79387	2.66645	2.86705	2.55158	6.72774	3.37184
c1079814_g2_i8	STMP1_HUMAN	NA	NA	0	0	0	0	0	0	0	0	0	0	0	0	0	0	0	0	0	0	0	0	0	0	0	0	0	0	0	0	0	0	0	0	0	0
c1079814_g2_i10	STMP1_HUMAN	NA	NA	0	0	0.795878	0	0	0.844608	0	0	0	0	0	5.34619	0	0	0	1.66164	0	0	1.79145	0	1.0925	0	0	0	0.936209	31.4054	1.17824	31.4054	1.04929	0	0.940832	0	0	1.24312
c1083858_g2_i3	UPKL2_HUMAN	0.10069	0.0475078	67.6786	32.4354	77.4677	94.8177	100.66	170.234	106.343	112.207	70.3785	54.8481	99.8603	61.1155	67.2957	104.463	93.31	79.0987	113.971	60.5312	51.6539	141.39	55.8552	158.941	131.287	67.9407	79.1518	62.1529	64.8464	62.1529	86.0798	63.7846	91.0221	140.889	123.919	115.777
c1086292_g2_i1	UPKL2_HUMAN	NA	NA	0	0	0	0	0	0	0	0	0	0	0	0	0	0	0	0	0	0	0	0	0	0	0	0	0	0	0	0	0	0	0	0.748544	0.738557	0.834013
c1086292_g2_i2	UPKL2_HUMAN	NA	NA	0.213294	0	0	0	0.0850449	0	0	0	0.0898219	0	0.0979918	0.190014	0.0925208	0	0.0805316	0	0	0	0	0.216233	0.0902605	0.913303	0.493662	0.779132	5.49519	1.56429	1.13825	1.56429	1.23851	0.986075	1.92578	3.39844	1.70851	0
c1056225_g1_i2	ANR65_HUMAN	NA	NA	0	0	0.0547088	0.397347	0.35058	0.42152	0.770925	0.521133	0.123752	0.315956	0.594549	0	0	0.442941	0.127001	0	0.131705	0	0	0	0.144237	0.314326	0	0	0	0	0	0	0.140847	0.0676191	0.0734502	0	0.182839	0.0703299
c1059946_g1_i1	ANR65_HUMAN	NA	NA	0.26365	0.238556	0.0866544	0.382344	0.380014	0.424775	0.0871527	0.260062	0.185269	0	0.135354	0.0651663	0.16426	0.142867	0.331117	0	0	0	0.251755	0.0744091	0.284725	0.376463	0	0.0764729	0.618429	0.330083	0	0.330083	0.210854	0	0.219923	0	0.0912429	0
c1059946_g1_i2	ANR65_HUMAN	NA	NA	0.00104744	0	0.000389254	0	0.000425283	0	0.000352133	0	0	0	0	0	0.000438095	0.000548631	0	0	0.000169361	0.000336808	0	0	0.000506701	0	9.61153e-05	0	0	0	0.000195473	0	0	0.14198	0	0	0	0
c1059946_g1_i3	ANR65_HUMAN	NA	NA	0.173406	0	0.13137	0	0.101778	0	0.132335	0	0	0	0	0	0.154102	0.132889	0	0	0.0462709	0.0972514	0	0	0.149535	0	0.0478687	0	0	0	0.0501654	0	0	0	0	0	0	0
c1584466_g1_i1	ANR65_HUMAN	0.00418375	0.000166419	11.0231	4.9821	8.12067	4.93646	4.89905	5.5218	3.73764	1.05721	3.4279	7.01827	2.01859	5.96584	5.90619	4.59136	7.18137	5.31974	8.97198	3.64219	3.20224	2.24558	1.71917	4.44484	1.19972	7.35005	5.80294	8.08074	5.55396	8.08074	2.56483	6.5717	3.36816	0.170868	0.461019	3.72289
c1056735_g1_i1	RN223_HUMAN	NA	NA	0	0.0504146	0	0.0462107	0.0492683	0.102608	0	0.219756	0	0	0.286577	0	0	0	0	0	0	0	0	0	0	0	0	0	0	0	0	0	0.0592412	0.0569791	0.0619172	0	0.231436	0
c1069563_g2_i3	RN223_HUMAN	0.411665	0.500862	17.8862	0	0	15.2175	0	0.528799	9.91703	1.79227	0	0	6.43965	40.8902	0	0	0	0.112755	28.7858	38.1307	35.5817	0	0	14.3825	12.0859	0	0	7.30396	0.0916854	7.30396	0	0	8.63921	0	2.06091	7.19568
c1069563_g2_i5	RN223_HUMAN	0.00461312	9.65638e-06	49.3696	91.2074	92.0166	40.9539	76.2432	54.8295	20.4223	4.55328	55.171	72.1339	13.049	52.7505	80.9204	39.6152	112.359	110.967	47.0584	57.1488	40.1305	45.8585	30.1937	12.5837	23.2327	43.2823	54.7578	27.9415	55.8716	27.9415	18.291	36.1295	11.636	6.71733	3.7918	7.35159
c1072013_g1_i1	RN223_HUMAN	0.104613	0.000153265	7.89937	7.63509	7.96194	13.0941	7.66796	8.38	12.0651	4.16635	6.07421	5.66638	3.18728	3.22323	10.8043	4.76051	5.20984	7.08822	8.61203	5.58085	7.09836	7.29386	4.1046	5.19689	5.59969	5.48525	5.5582	5.50734	4.27084	5.50734	3.97146	6.39471	4.98994	1.469	3.60487	4.25675
c1072013_g1_i3	RN223_HUMAN	0.724068	0.182755	3.8927	3.93007	3.46401	3.30586	3.91758	2.52411	2.62881	1.93316	3.00251	3.27627	5.07286	2.45098	3.24927	3.81011	2.91225	0.715915	2.37272	2.61589	5.24194	1.27724	2.10204	2.75776	2.45672	4.96889	0.852251	2.99287	2.39648	2.99287	2.29098	3.73795	2.31152	4.56476	1.72356	5.38074
c1576238_g1_i1	RN223_HUMAN	NA	NA	0.197295	0	0	0	0	0	0	0	0	0	0	0	0	0	0	0	0	0	0	0	0	0	0	0	0	0	0	0	0	0	0	0	0	0
c1651675_g1_i1	PP5D1_HUMAN	NA	NA	0	0	0	0	0	0	0	0	0	0	0	0	0	0	0	0	0	0	0	0	0	0	0	0	0	0	0	0	0	0	0	0	0	0
c1059735_g1_i1	PTG3L_HUMAN	0.815946	0.00014732	6.75204	7.06888	2.00883	5.57912	7.54228	7.54239	3.5791	5.85728	6.81131	5.32263	6.95903	2.01668	1.63118	2.98536	2.32413	3.08986	1.48499	2.34642	3.33862	3.16342	3.87131	4.60544	3.64467	1.51153	5.57785	1.85459	4.23686	1.85459	3.11497	2.27775	5.55578	0.455426	1.03128	0.947959
c1059735_g1_i2	PTG3L_HUMAN	1	0.00300352	3.44709	3.85601	4.46436	2.96432	4.35753	3.12408	4.54322	5.51255	5.48496	3.12366	4.87634	2.0001	0.41759	0	2.29674	0.255595	2.07752	1.38635	0	1.51612	1.48906	3.48471	0.926968	2.5219	0.679182	2.1767	0.762683	2.1767	1.76882	0	1.12164	0	0.97326	0
c1078468_g3_i1	CK098_HUMAN	0.324188	3.26756e-05	1.47471	1.4113	1.23191	1.76189	1.82983	1.64834	1.45045	1.13874	1.54661	1.2626	1.17653	2.36149	1.81749	2.34976	2.45639	2.43478	2.76791	2.19262	2.56576	2.20008	2.72314	2.3933	2.39524	2.52571	3.28832	1.96519	2.74259	1.96519	4.1395	2.82363	3.30965	3.55332	3.86688	3.09647
c1078468_g3_i3	CK098_HUMAN	0.355307	4.85292e-05	16.3706	18.3029	22.0389	20.442	16.6301	15.1899	15.9801	17.5833	17.4254	19.9637	18.5578	22.9834	23.8793	23.2298	24.2068	25.4594	21.976	27.3977	21.5369	25.4042	23.9	23.451	24.989	24.2813	22.7888	25.0033	24.5421	25.0033	19.2595	23.978	22.0078	26.6792	25.8657	22.4682
c1088234_g5_i1	CK098_HUMAN	0.461922	7.08307e-08	7.66103	7.1329	8.05969	7.82908	6.97411	6.93333	6.62159	5.24045	8.3845	7.03818	5.67474	11.7929	10.5023	10.9478	11.0494	12.5088	11.3716	9.86012	10.8209	10.8598	11.0512	10.4556	11.4825	13.16	12.4532	11.9844	12.9716	11.9844	15.361	12.2125	13.9932	17.2458	17.7178	15.8981
c1057512_g1_i2	FND10_HUMAN	0.405206	0.224144	0	0.187115	0.513881	0.0571091	0.243996	0.0634596	0.229878	0.435211	0.193739	0.329839	0.353694	0.204485	0.533274	0.173351	0.0577282	0.381904	0.343671	0.144258	0.153574	1.47826	0.389661	0.590557	0.922618	0.399873	0.38808	0.231966	0.372276	0.231966	0.441411	0.28242	0.230056	0	0.667926	0.440431
c1057512_g1_i5	FND10_HUMAN	NA	NA	0	0	0	0	0	0	0	0	0	0	0	0	0	0	0	0	0	0	0.636412	0	0	0	0	0	0	0	0	0	0	0	0	0	0	0
c1070358_g1_i1	UBA1L_HUMAN	NA	NA	0	0	0	0	0	0	0	0	0	0	0	0	0	0	0.248132	0	0	0.558831	0	0.607289	0	0	0	0	0	0.486578	0	0.486578	0	0	0.592531	0	0	0
c1070358_g1_i2	UBA1L_HUMAN	0.561608	0.371145	0.22164	0.48271	0.49718	0.55258	0.236014	0.245574	0.0556027	0.26312	0.374877	0.319055	0.0684612	0.461533	0.516021	0.503163	0	0.277088	0.531966	0	0.445757	0.296051	0.502683	0.888715	0.274645	0.309478	0.312847	0	0.288154	0	0.355626	0.409713	0.149192	0.341216	0.369248	0.0710165
c1181821_g1_i1	CC080_HUMAN	NA	NA	0	0	1.20819	0	0	1.25598	0	0	0	0	0	0	0	0	0	0	0	0	0	0	1.3282	0	1.4393	0	0	0	0	0	0	0	0	0	0	0
c1086832_g3_i1	F227A_HUMAN	NA	NA	0	5.04614e-10	0.0830714	0	0.872926	0.192265	0.446303	0	1.27951	0	0.30494	0.897211	1.42518	1.09145	0	0	4.03279e-05	0	2.55499e-06	0	0.529572	0	0.0530754	2.34466e-06	0.108288	0.457184	0.597338	0.457184	0.0421132	1.02562	0.237128	0	0.00160425	0.680346
c1086832_g3_i2	F227A_HUMAN	0.498348	0.41645	0.707062	0.687393	0.857754	1.70661	0	0.952301	0.588695	1.3619	0	0.764325	1.07392	0	0	0.869429	1.62348	1.07561	2.63448	1.19706	1.60477	0.82636	0.686995	1.60942	1.06148	1.00736	0.96781	0	0	0	1.07391	0	1.14315	0.957544	1.32719	1.10219
c1090613_g1_i1	TSTD3_HUMAN	0.854026	0.546715	20.5604	22.2965	24.9761	24.0289	15.8046	13.8075	22.7877	23.0764	14.2925	14.2517	24.9012	10.5616	22.3969	24.5444	20.5698	27.3839	22.656	22.2478	20.3263	33.3096	11.508	26.2393	29.3312	21.6716	20.7667	14.7296	20.141	14.7296	14.6584	23.5366	24.2019	30.0995	20.6488	21.5982
c1090613_g1_i3	TSTD3_HUMAN	0.455967	0.659336	0	5.29749	0.488965	6.31487	15.9237	15.0453	8.06384	4.24042	6.51015	10.3095	5.394	13.1191	7.00143	9.21924	9.46378	0.421796	6.79894	5.77922	6.06483	1.19423	16.464	2.08823	1.09969	7.2054	6.27221	8.40469	7.4824	8.40469	13.6078	7.58065	6.34543	0.9846	14.8	10.4207
c1071860_g3_i1	TM250_HUMAN	0.222884	0.00272497	1.32786	1.73127	1.73411	2.43795	1.8088	2.00799	2.11715	2.49111	2.2946	1.75451	1.46774	2.4172	1.42379	2.95056	1.93407	2.40315	3.10673	1.86546	2.88623	2.71639	2.22512	2.4147	1.65023	2.37525	1.79452	2.39184	2.26228	2.39184	2.31087	2.45395	3.2606	2.13984	2.58816	2.41797
c1049285_g1_i1	SMKR1_HUMAN	NA	NA	0	0	0	0	0	0.217235	0	0	0	0	0	0	0	0	0	0.267384	0	0	0	0	0	0	0	0	0	0	0	0	0	0	0	0	0	0.308094
c1049285_g1_i2	SMKR1_HUMAN	NA	NA	0.182904	0.147838	0	0.134315	0	0.233385	0.13558	0.129391	0.152596	0.392653	0	0.162267	0.156387	0.136269	0	0	0.162705	0	0.156761	0	0.153074	0.310903	0	0	0	0.31681	0	0.31681	0	0.338555	0.183183	0	0.225739	0
c1049285_g1_i3	SMKR1_HUMAN	NA	NA	0	0	0	0	0	0	0	0	0	0	0	0	0	0	0	0	0	0	0	0	0	0	0	0	0	0	0	0	0	0	0	0	0	0
c1049285_g1_i4	SMKR1_HUMAN	NA	NA	0	0	0	0	0	0	0	0	0	0	0	0	0	0	0	0	0	0	0	0	0	0	0	0	0	0	0	0	0	0	0	0	0	0
c1049285_g1_i5	SMKR1_HUMAN	NA	NA	0	0	0	0	0	0	0	0	0	0	0	0	0	0	0	0	0	0	0	0	0	0	0	0	0	0	0	0	0	0	0	0	0	0
c1075691_g1_i4	CC084_HUMAN	NA	NA	0	0	0	0	0	0	0	0.125699	0	0	0.244603	0	0	0	0	0	0	0.0832384	0	0	0	0	0.0819393	0	0	0	0	0	0	0	0	0	0	0
c1087772_g3_i1	MKROS_HUMAN	0.25891	0.092911	6.20665	2.71839	4.70576	2.92141	6.85142	4.4199	2.7715	1.12704	3.89525e-05	10.5395	1.05078	3.49781	9.93557	5.51277	2.91049	1.09659	0.544191	1.19811	0.488564	0.882723	0.800687	3.72607	4.06041	0.219412	2.88806	0.995344	3.65364	0.995344	3.20501	1.67783	2.56743	0.119748	0.480863	0.592538
c1087772_g4_i1	MKROS_HUMAN	NA	NA	0.100873	0.373784	0	0	0	0	0.230604	0	0	0	0.287009	0.450688	0.0887585	0.272321	0	0.720094	0.564086	0.0956372	0.865605	0	0.839948	0	0	0	0.259451	0.60609	0.100166	0.60609	0	0	0	0	0.982842	0
c1087772_g3_i3	MKROS_HUMAN	0.244891	0.0352709	11.6556	7.07805	5.91563	6.80153	6.04229	6.872	7.61223	0.217785	0	13.5259	7.38614	3.92597	10.4706	9.93439	5.615	0	7.48313	14.2672	0	0	0.528893	5.26309	4.43631	0	4.98569	0	10.5403	0	4.34178	10.7069	5.22839	0	0	0
c1087772_g4_i2	MKROS_HUMAN	NA	NA	0	0	0.376824	0.410047	0.435866	0.712334	0	0.958102	0.795098	0	0	0	0	0	0.343668	0	0	0	0	0.857019	0	0.392217	0.805707	0.270464	0	0	1.30605e-08	0	0.715829	0	0.247772	0.943497	0	0.932642
c1087772_g3_i5	MKROS_HUMAN	0.45113	0.13924	3.61541	3.88035	0.984945	2.77867	1.29485	1.34632	1.19237	0.263264	1.45322	3.81675	4.20611	1.26351	3.73172	8.13484	3.23871	0	4.60553	6.50533	0.597369	0	0	2.69431	2.83362	0.72859	0.00633799	0	3.02684	0	1.513	4.09962	2.3093	0.641727	0.309684	0
c1087772_g4_i3	MKROS_HUMAN	NA	NA	0	0	0	0	0	0	0	0	0	0	0	0	0	0	0	0	0	0	0	0	0	0	0	0	0	0	0	0	0	0.0950067	0	0	0	0
c1087772_g3_i6	MKROS_HUMAN	NA	NA	7.23842e-10	5.11961e-08	0.439669	0.552406	4.16618e-09	0	0	0	1.08904e-08	0	1.49613e-09	0.634957	0	0.808444	0	0	0	0	0	0	0	3.39895e-08	1.03261e-08	2.59822e-09	0.98552	0	2.08376e-09	0	0	0.575275	8.86837e-09	0	6.57162e-09	0
c1161105_g1_i1	MKROS_HUMAN	NA	NA	0	0	0	0	0	0	0	0	0	0	0	0	0	0	0	0	0	0	0	0	0	0	0	0	0	0	0	0	0	0	0	0	0	0
c1083469_g1_i5	STMD1_HUMAN	NA	NA	0.24092	1.07735	0.537067	0.804522	0.383998	0.334527	0.180133	0.427739	0.810252	0.330459	0.220584	0.857857	0.416904	0.633837	0.0909289	0.449921	0.499821	0.112966	0.725042	0.365582	0.508708	0.261992	0.334019	0.627706	0.304925	0.406253	0.816467	0.406253	0.268571	0.33419	0.362419	0.554041	0.576071	0.161558
c41696_g1_i1	GOG8T_HUMAN	NA	NA	0	0	0	0	0	0	0	0	0	0	0	0	0	0	0	0	0	0	0	0	0	0	0	0	0	0	0	0	0	0	0	0	0	0
c1043972_g1_i1	F229A_HUMAN	NA	NA	0	0	0	0	0	0	0	0	0	0	0	0	0	0	0	0	0	0	0	0	0	0	0	0	0	0	0	0	0	0	0	0	0	0
c1079425_g2_i1	SMLR1_HUMAN	0.515423	0.050111	0.933427	0.687916	1.96144	1.89374	2.08993	0.894692	0.669955	1.66508	0.633669	1.00923	0.696893	0.709119	1.10604	2.48195	3.07099	2.1056	0.926842	2.08093	1.65167	1.33717	2.86969	1.24658	1.39245	3.97019	1.62409	2.45699	0.913911	2.45699	4.02634	1.33685	2.9538	1.81506	3.50977	3.51047
c1416633_g1_i1	T178B_HUMAN	NA	NA	0	0	0	0	0	0	0	0	0	0	0.853301	0.866204	0	0.723313	0	0	0	0	0	0	0	0	0	0	0	0	0	0	1.05843	0.944128	0	0	0	0
c884113_g1_i1	CRCC2_HUMAN	0.0186552	0.0100999	6.93193	4.71344	5.56544	4.43114	3.61097	3.19125	2.55807	0.458909	1.80036	7.66279	2.1301	3.26117	3.12962	2.73175	5.05845	2.94319	8.06799	4.80475	2.03896	2.37618	0.902387	3.48712	1.58462	5.5908	5.80604	5.81844	3.10263	5.81844	1.0674	5.01471	4.11995	0	0.532867	3.89335
c1071404_g1_i1	CLD34_HUMAN	NA	NA	0	0.208534	0	0	0	2.38829	0.904559	0.0419837	0	0.267747	0.20106	0.0836565	0	0.000122426	0.0279532	0	0.172393	0	0.161601	0.211648	0	0	1.04941	0.152097	0	0.465282	0.0786629	0.465282	0	0	0	0.061067	0.204833	0
c1071404_g1_i2	CLD34_HUMAN	0.107441	0.0781202	0	0.0974406	0	0.354049	0.656624	1.84502	0.847862	0.784652	0.000519351	0	0.951858	0	0	1.44857	0.511155	0	0.30463	0.0992561	0	1.16185	0.84152	0.553686	1.55817	0	0.231398	0	0	0	0	0	0.555089	0.81303	1.35213	0.903794
c1071404_g1_i3	CLD34_HUMAN	0.220623	0.108651	0.577789	0	0.252892	0.397607	0.974542	0.000127622	0.280266	0.630773	0.979938	0.643112	0.63638	0	0	1.40992	0.462338	0.542995	0.413072	0	0	1.28438	0.746737	1.60608	0	0.730529	0.318342	0.128047	0.195018	0.128047	1.24644	0.800824	0.601986	1.76157	0.641544	0.793295
c1653290_g1_i1	GOG8R_HUMAN	NA	NA	0	0	0	0	0	0	0	0	0	0	0	0	0	0	0	0	0	0	0	0	0	0	0	0	0	0	0	0	0	0	0	0	0	0
c1063289_g1_i1	SIM22_HUMAN	0.212768	0.00135753	10.3905	7.48814	8.91036	15.8637	14.1278	21.189	17.8317	14.6219	7.84083	7.71341	18.5836	7.61711	8.27747	19.2763	11.8419	11.2801	16.4225	7.40274	9.34003	15.6267	9.81213	14.3141	15.4445	7.94432	6.46116	6.35226	7.4528	6.35226	11.2013	9.46822	10.6304	12.1471	10.7411	12.0036
c1335361_g1_i1	SIM22_HUMAN	NA	NA	0	0	0	0	0	0	0	0	0	0	0	0	0	0	0	0	0	0	0	0	0	0	0	0	0	0	0	0	0	0	0	0	0	0
c1081200_g4_i2	RN225_HUMAN	0.665685	2.21333e-05	10.7109	8.43562	6.97008	9.16083	9.14025	12.5329	11.1054	7.76254	7.00725	10.0955	10.4489	10.1726	9.26901	6.76387	6.68801	8.78274	9.79784	10.0654	10.37	9.18782	5.5547	10.6428	7.8756	7.98588	7.26572	6.21023	9.00741	6.21023	5.45255	7.54398	6.8699	7.76982	6.07826	8.39947
c1081200_g4_i3	RN225_HUMAN	0.831898	0.796594	0	0.981348	0.883825	0	0.806645	0.479912	1.13993	0	1.46435	0.566934	0	0	1.82845	0	1.13935	0.891398	1.12524	0	0.992391	1.04149	0	0.442984	1.63691	0.719894	0.676314	0	0.507919	0	0	0.309953	0	0	0.871836	0
c1061580_g2_i2	DCDC1_HUMAN	NA	NA	0	0	0	0	0	0	0	0.555432	0	0	0.452878	0.712727	0	0	0.58771	0	0	0	0	0	0.347328	0	0	0	0	0	0.886513	0	0	0	0.542912	0	0	0
c1061580_g2_i4	DCDC1_HUMAN	NA	NA	0	0	0	0	0.512311	0.327915	0	0	0	0	0	0.356825	0	0	0	0	0	0	0	0	0	0.386567	0	0	0	0	0	0	0	0	0	0.366628	0	0
c1061580_g2_i5	DCDC1_HUMAN	NA	NA	0	0.0963903	0	0	0.0831715	0	0	0	0	0	0	0	0	0	0	0	0	0	0	0	0	0	0	0	0.0979306	0	0	0	0.216779	0	0	0	0	0
c1061580_g2_i6	DCDC1_HUMAN	0.278157	0.077835	2.14555	1.27603	2.78496	1.88638	1.20405	1.8819	2.50177	1.2524	1.80089	1.1545	1.18445	0	1.85153	1.71024	1.13245	2.50124	2.27851	1.88233	1.15221	2.70743	0.724152	2.50412	1.97994	1.11644	1.44056	1.17066	0	1.17066	2.28989	1.86039	1.78348	0.862417	1.66413	1.40796
c1061580_g2_i7	DCDC1_HUMAN	NA	NA	0	0	0	0	0	0	0	0	0	0	0	0	0	0	0	0	0	0	0	0	0	0	0	0	0	0	0	0	0	0	0	0	0	0
c1771453_g1_i1	OVOL3_HUMAN	NA	NA	0	0	0	0	0	0	0	0	0	0	0	0	0	0	0	0	0	0	0	0	0	0	0	0	0	0	0	0	0	0	0	0	0	0
c1040713_g1_i1	DNS2A_HUMAN	0.200338	0.0272627	0	1.63735	4.88897	0	1.46223	0	1.55511	1.45841	0	0	0	3.36826	6.2302	2.98431	4.02264	5.03241	1.61357	3.88431	6.79868	0	4.07711	0	2.08869	0	4.84935	0	1.95022	0	2.03522	3.44609	2.35778	1.67035	0	0
c1040713_g1_i2	DNS2A_HUMAN	NA	NA	0	1.01624	0	0.352643	0.363603	0.342542	0	0	0	0	0	0	0.393478	0	0.635337	1.31456	0.671364	0.419274	0.765792	0	0	0.375557	0	0.419556	0	0	0.573193	0	0	0	0	0	0	0.448852
c1040713_g1_i3	DNS2A_HUMAN	0.880099	0.00299576	21.3015	29.5477	28.2443	25.0559	21.2002	18.2485	27.6373	13.0438	20.6175	23.6398	16.9175	25.8575	23.4312	26.6486	24.6393	21.1741	25.2111	22.9896	16.4897	19.562	27.2295	22.8238	25.0248	23.306	4.83384	24.9368	12.1846	24.9368	10.9085	18.1483	12.2621	14.2187	13.1217	15.3959
c1040713_g1_i4	DNS2A_HUMAN	0.316752	0.0621684	5.17397	13.8321	12.6995	7.83785	5.18272	8.66942	8.85386	9.2572	9.93692	9.81423	9.77642	8.11308	6.8747	8.90415	13.7132	13.0224	8.21438	6.1807	4.47683	21.3319	14.4618	15.6772	16.9776	4.09528	12.1214	1.67492	12.7546	1.67492	12.3077	7.16735	10.4067	7.2165	13.0391	7.52533
c1040713_g1_i5	DNS2A_HUMAN	NA	NA	1.20911	0.782258	0	0	1.2642	0.537376	0	0.765933	0	0	0	0	0	0.45895	0.640294	0	0	0.63725	0	0	0	0.600988	0	0	0.937223	0	0	0	0.470276	0	0.922967	0	0.894404	0
c1062178_g1_i1	ADAS_HUMAN	0.190457	3.76459e-06	26.2777	25.7732	24.7511	30.3168	28.2963	29.5757	30.1242	29.0412	29.1665	22.8345	29.169	27.1629	27.857	35.4799	29.1375	30.4341	31.6189	27.6131	28.2195	32.8891	31.412	31.1704	33.2581	28.1222	31.1828	25.2689	28.1398	25.2689	31.0857	28.2754	33.0409	32.4811	32.2749	32.1457
c1063674_g7_i1	UBXN8_HUMAN	0.412993	3.41449e-05	3.99244	4.65379	3.22737	4.92516	4.41367	4.15795	4.15359	4.14401	4.75997	3.88924	3.59272	4.05542	4.25016	4.37177	5.08799	4.31477	3.76747	4.88584	4.57123	4.66262	4.79538	3.80698	4.53612	4.30818	3.89679	4.06603	3.82306	4.06603	4.46272	4.21345	3.11331	3.12915	3.81841	4.95492
c1063674_g7_i2	UBXN8_HUMAN	0.275886	0.0017352	7.50117	6.16219	7.4693	8.44276	7.84338	7.37863	6.82812	6.78486	7.6554	7.83027	6.9363	6.18472	7.34593	7.97399	7.4561	7.69224	6.9283	7.07788	7.15759	8.68083	8.10344	10.0288	7.21679	7.63599	9.24948	10.857	7.1519	10.857	7.31447	6.76356	8.77459	5.9	7.18032	7.44679
c1006014_g2_i1	KIF2A_HUMAN	0.00814063	0.000823895	14.1477	10.3444	7.67503	5.14227	7.72445	6.44727	5.1889	1.20668	4.27245	10.8009	2.92772	5.90109	5.40476	3.56211	13.2351	4.22559	14.5759	9.04033	4.9703	3.59351	2.00065	3.91601	3.44588	6.36222	7.87919	8.06168	4.75076	8.06168	4.9999	7.72815	8.02506	0.780428	1.26401	5.18444
c1088752_g2_i1	KIF2A_HUMAN	0.0529495	0.0267428	0.626135	0	0.119078	0.261057	0.233328	0.243012	0.455365	0	0	0	0	0.351885	0.129096	0.79367	0.436406	0.102598	0.249425	0.0650008	0.28051	0.341112	0.0604673	0	0.241458	0.31642	0.180602	0	0.147347	0	0.171781	0.135083	0.605205	0	0.446269	0.0880386
c1088752_g2_i2	KIF2A_HUMAN	0.101384	0.000206736	5.80214	5.5496	6.42145	5.90913	4.66317	3.96614	4.32831	3.507	4.4134	3.82904	2.92325	5.12353	7.87174	5.27824	5.24803	7.24401	5.15518	5.72882	7.33029	5.05299	3.79128	4.23284	4.35031	7.32171	6.34029	6.43211	7.12994	6.43211	5.82481	7.37027	7.5213	7.2977	6.37925	6.73025
c1088752_g2_i3	KIF2A_HUMAN	1	0.833409	0	0	1.7132	0	0	0.745767	1.00056	1.19628	0.94116	0.477511	0	1.69982	3.98211	0	1.55942	0	0	2.36724	1.69075	1.77146	1.62311	0	1.54723	3.01566	0	8.37471	0.398233	8.37471	0.463927	1.93378	1.57018	0.619392	0	1.47439
c1088752_g2_i4	KIF2A_HUMAN	NA	NA	0.778801	0.464771	0.732395	0.349274	0.598934	0	0.587656	0	0	0	0	0	0	0	1.22336	0	0	0	0	0	0	0	0	0	0	0	0	0	0.619435	0	4.53823e-08	0	0	0
c1088752_g2_i5	KIF2A_HUMAN	0.671468	0.0385199	0	0.160633	0	0.182907	0	0	0.0365806	0.0542302	0	0.167678	0.142626	0	0	0	0.213677	0	0.161635	0.0732836	0	0	0	0.120531	0.307193	0.210697	0	0.14845	0.392041	0.14845	0.736204	0.153771	0.376545	0.238931	0.130814	0.414727
c1088752_g2_i6	KIF2A_HUMAN	0.2672	1.42897e-05	1.23683	0.735992	0.819144	0.835366	0.729179	1.59088	0.511792	2.01363	1.74917	1.81981	0.832175	7.42601	4.17425	2.22062	1.66885	4.27146	3.29951	3.96004	4.6569	3.81244	4.38833	3.30094	3.95269	2.34373	2.92286	1.7488	2.08164	1.7488	1.35126	2.01028	1.23884	3.3239	2.50968	2.45739
c1032345_g1_i1	SGK1_HUMAN	0.00857457	0.00323978	67.7799	37.7158	43.4797	35.0584	38.5235	29.9158	25.6465	4.89202	21.2271	58.297	10.2502	30.4116	29.6098	17.9928	54.5748	28.9624	58.8028	38.754	29.8925	17.6714	12.5504	29.0943	16.8558	47.9736	46.2888	40.6456	36.3664	40.6456	22.4321	36.478	27.9419	1.83638	8.2209	34.7667
c1032345_g1_i2	SGK1_HUMAN	0.0100398	0.00191709	7.01682	6.18001	5.40254	3.51117	5.12383	3.46641	3.16089	0.670716	2.86533	6.41071	1.96327	3.29429	3.39829	1.95622	6.61365	3.8221	5.20782	3.36075	2.61581	1.97714	0.549902	2.61686	2.09808	4.55483	4.49387	2.8978	2.17837	2.8978	2.43357	5.71107	2.70179	0.445906	0.98302	4.49489
c1089734_g1_i1	SGK1_HUMAN	0.283018	0.0640338	1.71628	1.01872	1.83659	1.7544	1.74293	0.911849	1.06031	0.881924	2.0685	1.83597	0.868223	0.807932	2.7139	1.03052	1.64498	0.570685	1.11379	1.8567	1.4453	0.789387	0.39396	1.32374	1.27529	2.25638	1.41727	3.74338	1.24527	3.74338	1.47799	1.02124	1.82161	1.24305	0.570081	0.570752
c1089734_g3_i1	SGK1_HUMAN	NA	NA	0	0	0	0	0	0	0	0	0	0	0	0	0	0	0	0	0	0	0	0	0	0	0	0	0	0	0	0	0	0	0	0	0	0
c1089734_g3_i2	SGK1_HUMAN	0.421127	4.10215e-05	74.9733	78.3991	72.359	64.202	67.1964	56.7797	78.3161	65.6097	79.323	82.8353	86.2614	76.918	117.95	51.3379	72.567	69.3874	73.7011	79.0574	68.9765	80.6596	51.2132	77.1889	70.8469	64.7024	65.9347	53.6763	74.0024	53.6763	44.3523	80.7968	55.3401	41.9871	31.8267	46.9792
c1089734_g3_i3	SGK1_HUMAN	0.313024	0.0770058	0.768681	0.670152	0.339714	0.553195	0.693168	0.31482	0.825377	0.413023	0.560466	1.07802	0.630819	0.533372	1.20032	0.395786	0.628412	0.317924	0.799685	0.654175	1.29532	0.559183	0.927166	0.780003	0.71184	0.891326	1.22603	0.817116	1.2505	0.817116	0.365527	1.05788	0.995244	1.30655	1.23126	0.944701
c1089734_g3_i4	SGK1_HUMAN	NA	NA	0	0	0.690817	0	0	0	0	0	0	1.05719e-07	0	0	0	0	0	0	0	0.374715	0.303778	0	0	0.269085	0	0	0.28757	0	0.304088	0	0.704686	0.307947	0	0	0	0
c1089734_g3_i5	SGK1_HUMAN	0.701321	0.530869	1.1355	0.528314	0	0.358082	0.659232	0.408151	1.27529	0.532331	1.6804	0.728915	0.919503	0.524817	1.20084	0.293304	1.64494	1.14847	1.24514	0	0.519191	0.91811	0	0.294706	0.527293	0.401487	2.28819	0.415312	1.65488	0.415312	0.710389	0.898171	0.653252	0.502124	0.668359	0.888458
c1089734_g3_i6	SGK1_HUMAN	0.371389	0.116963	2.24581	1.04859	1.88603	1.33579	1.92212	1.87931	1.49646	1.27192	2.35049	1.41918	0.668406	2.5157	2.99439	2.12947	1.90332	0.26586	2.11034	2.03735	1.17272	1.70967	2.19828	0.631928	0.880905	1.84076	2.22982	2.01934	2.4109	2.01934	2.39685	1.72949	3.20127	2.4553	3.22229	1.01525
c1089734_g4_i2	SGK1_HUMAN	0.328317	5.13358e-05	50.7745	51.0562	56.5482	49.1359	48.5807	31.6371	69.6099	50.1698	50.7847	50.9025	60.0249	51.8794	77.0588	42.3607	53.3368	56.5612	58.1376	62.6638	49.0347	47.426	35.1497	55.777	48.5568	45.543	47.2057	37.0572	51.9101	37.0572	31.0231	56.8045	36.4391	27.8823	17.8508	33.9601
c1091651_g1_i1	KITM_HUMAN	0.85976	0.642784	1.12184	1.17671	1.9586	2.00901	0.673943	1.98003	2.31513	0.0819228	2.41851	1.53728	1.20583	1.21845	1.98505	1.77866	2.00117	2.09167	1.96126	1.20866	1.07553	1.27068	2.62238	1.03225	1.94222	1.8661	2.08335	1.84512	2.66855	1.84512	2.38875	2.85833	3.19422	2.18231	2.30723	2.1557
c1091651_g1_i2	KITM_HUMAN	1	0.962218	0.000160243	1.58405	0.241612	0.735596	0.0239888	0.567791	0.68607	0.688291	0.652497	0.885787	1.06318	0.10857	8.2008e-06	0.151885	1.3939	0.824587	1.02293	1.04816	0	2.11339	0.86147	2.10668	0.0123912	0.955389	1.7596	1.35856	1.601	1.35856	0.00355559	1.20294	2.25487e-05	0.000153468	1.65385	4.2891e-05
c1091651_g1_i3	KITM_HUMAN	1	0.73001	1.22474	0.000284845	0.681601	3.85179e-08	1.90898	0.0473469	0.124412	0.669116	0.000692661	0.000707721	7.69826e-07	1.23459	0.000892619	1.11724	3.88996e-06	0.0452001	0	0.0494356	1.52103	0.0982177	6.74924e-05	0.361318	1.28034	1.18884	0.00114639	0.378271	0.0190827	0.378271	1.93319	0.000567643	1.83176	1.2178	0.9107	2.26084
c1091651_g1_i4	KITM_HUMAN	NA	NA	0	0	0	0	0	0	0	0	0	0	0	0	0	0	0	0	0	0	0	0	0	0	0.0729814	0	0	0	0	0	0.126869	0	0	0.0889783	0	0
c1091651_g1_i5	KITM_HUMAN	NA	NA	0	3.58004e-05	0	0.669052	5.49453e-06	0.779752	0	1.29901	0.000167404	0	0.271605	0.138033	0.282388	1.17412	1.28767e-05	0.00029188	0	0.22753	2.58484e-08	2.06092e-06	0	0.000376892	0.00296977	0.045748	0.376543	0	0.00190111	0	0.336507	0	0.073121	1.76163	0	0.521417
c1165939_g1_i1	KITM_HUMAN	NA	NA	4.1308	3.7704	3.46599	0.854737	0.946108	1.91203	0.426012	0	2.42068	5.10344	1.01169	1.55449	1.96717	1.7238	3.14625	2.91887	4.71338	2.13782	2.54623	1.74574	0.96886	2.51806	0	4.25985	1.97678	3.05056	1.11682	3.05056	0	1.67622	1.19968	0	0	1.67609
c1071097_g2_i1	FZD9_HUMAN	0.425365	1.64863e-07	2.9552	2.88086	2.22195	2.76989	2.9426	4.65963	2.60992	3.58786	3.7123	2.16723	3.26001	0.969181	1.35823	0.824846	1.16764	1.19482	1.06862	0.686784	1.64503	1.41419	1.91078	2.12484	1.68655	3.2462	5.32885	2.1787	3.38273	2.1787	3.8315	3.57955	4.71856	2.58757	2.72051	2.2518
c1086705_g1_i2	DX39A_HUMAN	0.29304	0.0240051	6.81458	10.3958	19.5253	8.13806	5.44244	9.11787	8.53004	13.3995	9.80801	8.53343	6.61053	12.7648	21.4587	16.2346	13.4446	9.80163	7.70789	9.69082	23.5587	11.923	19.9554	13.4639	14.9508	18.0085	18.7599	13.4394	18.543	13.4394	17.2598	14.1643	19.7832	13.7087	15.9576	19.1454
c1086705_g1_i3	DX39A_HUMAN	0.797424	6.74188e-07	23.6981	21.5068	25.5523	24.0053	18.6898	15.048	16.2205	9.59146	25.5785	20.2579	15.0748	42.6567	40.3173	32.8835	31.2407	46.6504	35.3036	47.9822	34.7405	36.7037	31.2049	26.9403	31.7021	49.3509	42.4442	43.1465	51.2118	43.1465	45.169	47.0939	39.0471	62.5414	59.1097	45.8357
c1086705_g1_i4	DX39A_HUMAN	0.532294	0.392686	0	0.697539	0.182549	1.05332	0.185292	0.191847	0.62043	0.192783	0.909081	0.444062	0.208416	1.22655	1.07117	0.175746	0.157758	1.41808	0.203261	0.80493	1.75684	1.01571	1.4456	0.863838	0.21113	0.212429	0.703212	0	0.758135	0	0.359943	0.747948	0.203045	1.02668	0.484586	1.26057
c1048782_g1_i1	PDLI1_HUMAN	0.546378	8.85835e-18	150.958	174.201	141.36	170.686	163.601	170.249	188.817	175.251	138.073	149.594	177.624	133.53	108.75	134.329	122.681	99.734	122.877	118.108	107.89	116.771	129.096	122.353	116.361	66.3668	78.5185	72.5635	82.847	72.5635	80.615	73.8824	79.3273	80.6997	80.8914	76.5276
c1048782_g1_i2	PDLI1_HUMAN	NA	NA	0	0.61913	0.303222	0	0	0.314529	0.330496	0	0	0	0	0	0	0.281067	0	0	0	0	0.601608	0	0.304332	0	0	0	0.350324	0	0	0	0.71865	0.373568	0	0.341995	0	0
c1048782_g1_i4	PDLI1_HUMAN	0.480548	0.016253	6.31481	3.95229	3.82204	5.86595	1.36093	2.06635	0.671507	6.44543	3.19433	4.96461	10.1669	4.63841	2.70643	2.05224	4.0857	1.99214	2.20596	3.39495	1.78585	4.79219	5.69495	6.12865	3.48204	2.59365	2.69428	0	2.2719	0	2.50393	4.60196	3.1408	2.12114	0.973261	0.79683
c1446122_g1_i1	PDLI1_HUMAN	NA	NA	0	0	0	0	0	0	0	0	0	0	0	0	0	0	0	0	0	0	0	0	0	0	0	0	0	0	0	0	0	0	0	0	0	0
c272302_g1_i1	BACH_HUMAN	NA	NA	0	0	0	0	0	0	0	0	0.700282	0	0	0	0	0	0	0	0	0	0.588976	0	0	0	0	0	0	0	0	0	0	0	0	0	0	0
c272302_g1_i2	BACH_HUMAN	0.431669	0.000244979	7.46582	5.77482	9.22991	8.63587	4.47336	5.98719	4.72063	4.89277	6.29011	5.03969	5.13654	10.2361	11.3646	11.109	9.01968	10.6738	7.6855	9.26669	13.6027	8.36363	10.3862	7.05003	10.1065	9.36127	8.07757	9.30931	9.8904	9.30931	10.4483	9.4874	9.23691	9.91971	9.33612	10.2608
c829655_g1_i1	GPR25_HUMAN	NA	NA	0.182369	0.149132	0.774085	0.0911367	0.29147	0.30353	0.275014	0.216681	0.411949	0.0656768	0.282616	0.162869	0.266047	0.0460882	0.0919192	0.152173	0.273953	0.172623	0.157297	0.248265	0.0518037	0.209207	0.113166	0.254992	0.103074	0.178316	0.237567	0.178316	0.116802	0.0561783	0.122098	0	0.0760692	0.292617
c1087857_g1_i1	MYO1C_HUMAN	0.520329	0.52173	11.4156	3.76803	5.11922	1.03409	7.31177	6.93216	10.0777	12.7726	4.53058	6.53629	4.28186	9.73966	6.65406	6.49419	4.5454	10.4792	2.70936	2.34295	3.54546	10.9983	9.19423	10.0399	6.47619	11.2078	10.3642	5.90748	6.32562	5.90748	5.68248	6.03935	2.64913	7.25624	5.74866	10.4862
c1087857_g1_i2	MYO1C_HUMAN	0.929007	0.994669	6.44671	6.53983	4.2333	6.63	4.15318	7.57128	4.36569	2.30094	10.8851	8.00526	2.08105	5.66077	14.344	10.558	9.22786	4.88995	8.47567	1.20594	5.6122	5.3568	6.41938	5.43102	5.8966	6.76957	4.2506	4.33194	10.0598	4.33194	5.47624	12.6784	20.5303	9.19609	5.60457	7.70432
c1087857_g1_i3	MYO1C_HUMAN	0.30589	0.0247725	1.54231	1.00139	1.28435	0.495892	0.635812	1.04825	1.00299	1.51145	0.956095	1.28914	0.849267	0.46351	1.31187	0.932749	0.735442	0.162481	0.344116	0.495137	1.35963	0.389667	0.767887	0.891705	0.860295	0.837197	1.80248	0.342463	0.739938	0.342463	0.737432	0.657013	1.87546	0.969416	0.833139	1.73387
c1087857_g1_i4	MYO1C_HUMAN	0.229988	0.133255	0.00354119	3.7834	2.69187	10.1151	5.80704	3.8956	0.590047	1.0285	3.61039	1.16543	8.39797	10.5165	1.63879	2.39782	2.24301	6.87473	5.22952	12.082	11.6045	5.52216	6.19119	4.22926	8.25548	2.54203	8.79233	7.80473	1.79325e-06	7.80473	10.5929	1.05959	4.179	8.35542	12.9412	7.26058
c193595_g2_i1	MYO1F_HUMAN	0.140407	0.054463	9.99315	10.8142	11.2337	8.63912	17.1825	15.4789	7.21274	3.29945	13.8929	27.3688	2.90195	16.7356	10.622	9.04808	24.0089	9.88034	19.1384	10.0825	11.7319	11.3979	5.66908	7.97038	4.1708	21.3464	22.8661	13.6164	11.885	13.6164	8.47511	23.6188	11.5326	1.0504	8.6575	13.391
c718430_g1_i1	MYO1F_HUMAN	0.115791	0.0443599	26.74	14.7555	14.2219	14.3048	7.91251	10.9711	7.88899	6.29932	18.2215	36.4672	5.29691	20.4369	14.9177	6.28631	15.8821	9.2452	11.0125	16.507	20.3408	5.02463	7.26356	11.9879	9.13551	28.5846	26.9011	10.8169	14.2182	10.8169	6.62304	21.1242	17.5823	0	1.58499	15.9384
c1068852_g1_i1	MYO1F_HUMAN	0.305953	8.12313e-13	5.45597	8.26581	19.2212	5.78018	5.4049	4.50248	5.91117	6.53083	6.92697	6.05426	5.08111	11.7591	10.9458	10.121	11.2346	9.16471	8.29116	10.802	10.9236	12.4682	15.2366	9.09097	12.4345	3.4705	3.2477	3.01695	3.19446	3.01695	2.34453	4.43095	2.53638	3.18538	3.02852	2.98981
c1354258_g1_i1	MYO1F_HUMAN	0.00954216	0.00449315	11.8769	9.21481	7.5548	6.3174	7.08371	5.70021	2.45142	1.16817	2.75833	8.68443	1.94128	6.15193	5.37747	3.81956	11.1934	6.13696	8.82132	4.91578	4.66987	4.1435	1.52248	5.61751	3.33689	7.52955	6.65752	11.8946	5.07731	11.8946	2.41718	5.79963	5.45361	0.604504	1.83601	6.58934
c1076016_g3_i1	SNP23_HUMAN	NA	NA	0	0	0	0	0	0	0	0	0	0	0	0	0	0	0	0	0	0	0	0	0	0	0	0	0	0	0	0	0	0	0	0	0	0
c1076016_g3_i2	SNP23_HUMAN	0.0650185	5.51316e-05	19.0677	18.6928	18.8162	9.85911	17.3375	17.0972	11.1893	6.35057	14.7262	12.194	6.99685	13.7674	23.524	15.1571	20.8867	20.0378	14.1942	14.9999	18.0955	10.683	4.69795	13.7319	9.80602	8.55047	5.43242	13.4622	13.0148	13.4622	4.55615	14.1539	10.6978	8.351	3.28176	5.85746
c1076016_g3_i3	SNP23_HUMAN	0.470364	0.000665757	29.8003	45.0389	57.4575	36.7648	31.1549	26.7269	35.7533	27.0375	31.9184	32.1879	30.0594	56.6282	54.0828	49.0316	41.3063	42.0145	47.2754	53.064	50.0003	42.9392	51.9332	40.1883	41.6282	50.6338	55.7103	64.3574	52.7883	64.3574	52.9961	46.2532	58.737	62.5728	66.4867	52.7951
c1053335_g2_i1	HAX1_HUMAN	NA	NA	0.623586	0	0.720735	0	0	0	0.829035	0	0	0	0	0.537772	0.80061	0.387089	0	0	0.725764	0	0	0	0.815738	0	0.37844	1.49246	1.18369	1.42395	1.69686	1.42395	1.4315	0	0.438759	0	1.07318	0.455975
c1053335_g2_i2	HAX1_HUMAN	0.275495	0.0389946	11.1823	24.9478	14.5773	24.1533	24.501	20.0807	21.5296	30.5476	25.1243	13.917	18.4384	12.93	17.0569	27.1753	34.1755	31.2544	20.03	17.5722	35.1792	31.2973	34.3285	32.9042	29.5091	34.9972	40.923	47.7777	42.5803	47.7777	46.5405	33.5708	36.9067	24.3228	42.1527	34.1294
c1053335_g2_i3	HAX1_HUMAN	0.743247	0.350147	29.0239	21.2708	42.9316	33.8474	20.7985	32.0617	34.8375	16.1975	17.7752	34.2032	38.5759	45.9184	34.8984	41.8483	19.3839	16.6378	41.3781	39.3218	12.6014	16.114	17.7849	19.6011	19.7802	22.7013	24.2168	15.7987	21.993	15.7987	21.019	47.4338	21.9098	53.7062	23.7013	35.6535
c1077764_g3_i1	EYA2_HUMAN	0.0111833	0.00366792	8.03751	4.82865	3.21152	8.76048	4.58496	7.86826	4.85108	7.79797	8.92127	5.58409	6.88912	2.13175	3.87322	9.05037	4.01436	6.04663	8.59667	5.17828	4.54891	9.12273	6.07938	13.4476	10.1813	6.64001	6.78361	4.88027	3.76265	4.88027	5.61379	5.14695	10.1057	7.34187	7.9247	7.56069
c1077764_g3_i2	EYA2_HUMAN	0.515423	0.241408	1.56072	3.82787	3.11099	1.86066	2.58403	5.48589	3.75475e-05	1.37603	3.57383	0	2.87931	4.09857	4.20912	4.58702	3.87544	5.84938	5.18323	2.74211	6.23319	8.62e-07	3.36081	1.53177	3.55077	4.07493	4.41884	5.04763	6.00661	5.04763	5.63218	5.71918	2.78848	5.1635	7.28401	5.86174
c1061601_g1_i1	AIP_HUMAN	0.546843	0.451466	0.177841	0.153507	0.57439	0.353589	0.434592	0	0.319834	0.130923	0	0.60164	0.980543	0	0	0.562066	0.305581	0.221234	0.592082	0.690383	0.272963	0.538612	0.710928	0.760657	0.164921	0.193613	0.328923	0.726075	0.741467	0.726075	0.85999	0.685433	0.744706	0.518804	0	0.587671
c1061601_g1_i2	AIP_HUMAN	0.421995	2.94522e-05	35.2582	35.751	33.7543	37.3924	35.2927	35.6839	34.9902	38.2138	41.7894	35.5775	39.1171	44.0814	41.5452	41.2114	38.7393	40.591	35.1885	41.0518	40.8914	42.1341	42.6619	39.274	41.0602	47.5525	56.5857	43.3737	53.7573	43.3737	48.7393	44.3204	52.1091	51.0095	46.1608	43.8431
c1059071_g1_i1	CCL24_HUMAN	0.603941	6.51715e-08	1.3303	1.20212	92.5126	0.999733	1.61403	0.879452	0.762542	23.5024	0.661813	0.793594	2.26941	50.7176	62.5785	19.03	26.403	36.1623	26.0478	50.8778	59.9096	24.5988	21.7444	11.8186	28.4014	0.289077	1.09022	0.651581	1.2128	0.651581	1.45086	2.45835	1.4286	0.807097	0.23	0.265438
c372643_g2_i1	GTPB1_HUMAN	0.00772941	0.000821864	8.94064	5.98705	6.17195	4.47115	5.04972	4.20058	4.18344	0.660423	3.49061	7.09894	1.40306	5.1909	4.48291	3.44146	8.60341	4.84602	6.74891	3.5795	3.99634	2.48829	1.28923	5.21245	2.50531	6.35281	7.85107	5.21644	4.26991	5.21644	3.00944	3.58652	3.80965	0.233513	0.842109	4.12984
c1073254_g2_i1	GTPB1_HUMAN	0.669339	0.215654	7.24445	8.61034	8.18766	8.36287	14.5797	9.37446	8.59855	9.60434	14.6904	7.92963	15.3513	0	9.45381	0	15.1387	9.08858	15.6188	14.7819	9.72747	0	0	18.5189	16.73	0	0	0	11.4456	0	0	13.1834	10.8004	10.6457	12.5428	12.5329
c1073254_g2_i2	GTPB1_HUMAN	0.808343	0.510302	5.96679	5.53376	4.56187	6.15199	0	5.4326	5.57472	6.92576	0	4.45886	0	14.8636	6.55938	17.4464	0	7.23237	0	0	6.24983	15.7969	16.8964	0	0	19.2373	19.377	14.3754	6.41418	14.3754	19.0114	5.28555	7.88154	8.63016	6.62578	6.58647
c1064761_g2_i1	KCNK1_HUMAN	0.0107357	0.000613435	8.81034	6.82681	10.0086	7.44642	6.64398	7.21699	8.41921	2.96287	7.65315	7.33721	4.50872	8.98525	9.74098	6.55603	7.28844	11.4475	9.69838	6.293	10.3284	5.90146	4.37204	6.81671	6.09419	9.18951	8.17135	6.77938	6.45103	6.77938	5.42844	6.43411	6.84939	4.89856	5.00932	8.01757
c1064761_g2_i2	KCNK1_HUMAN	NA	NA	0.209522	0	0.11777	0.10935	0.128002	0	0	0	0.128673	0	0.0662674	0.0645691	0.264578	0.0585087	0.11906	0	0.143086	0.0692839	0.270071	0.162863	0	0.150865	0.201866	0.52382	0.0703767	0.268333	0.223201	0.268333	0.0724846	0	0.155322	0.0732658	0	0.280657
c1070642_g1_i1	KCNK1_HUMAN	0.408714	1.69661e-05	13.4474	14.3448	19.6592	15.1135	11.1037	13.8516	15.9758	11.5482	13.3396	11.6219	10.5904	20.1287	25.2091	18.9756	16.1219	22.838	18.8684	17.2676	20.1009	18.5604	19.3646	18.3972	18.9451	14.8296	18.5044	12.9221	16.8853	12.9221	14.8353	14.9148	18.071	17.407	16.0973	17.8076
c1070642_g1_i2	KCNK1_HUMAN	NA	NA	0	0	0	0	0	0	0	0	0	0	0	0	0	0	0	0	0	0	0	0	0	0	0	0	0	0	0	0	0	0	0	0	0	0
c1070642_g1_i3	KCNK1_HUMAN	NA	NA	0.321526	0	0	0	0	0	0	0	0	0	0	0	0	0	0	0	0	0	0.278187	0	0	0	0.301434	0.678636	0.547825	0.416335	0	0.416335	0	0	0	0	0.405126	0.311754
c1070642_g1_i4	KCNK1_HUMAN	NA	NA	0	0	0	0	0	0	0	0	0	0	0	0	0	0	0	0	0	0	1.51247e-05	0	0	0	4.53136e-06	1.00285e-05	0	1.76531e-06	0	1.76531e-06	0	0	0	0	1.66485e-05	9.39395e-06
c1080038_g6_i1	KCNK1_HUMAN	NA	NA	0.115171	0.0471052	0.043153	0.0863802	0.138074	0.239694	0.0868789	0.0821212	0.0487991	0.186678	0	0	0.100873	0	0.0435409	0	0.155762	0	0.0993542	0.117648	0.0981938	0	0.160863	0.120816	0.146499	0	0.112577	0	0.0723566	0	0.173506	0.159809	0.0720861	0.0554597
c1080038_g6_i2	KCNK1_HUMAN	NA	NA	0	0	0	0	0	0	0	0	0	0	0	0	0	0.175394	0	0	0	0	0	0	0	0	0	0	0	0	0	0	0.162141	0	0	0	0	0
c1082844_g1_i1	LEG9_HUMAN	0.288159	0.0200619	10.3582	19.2845	56.2119	12.2306	10.1966	11.3056	13.4019	21.0092	15.6942	15.0989	14.0642	27.8884	25.3296	22.7658	23.1951	22.228	18.7149	23.4393	22.0063	20.4711	35.4935	17.7613	20.5813	19.8793	18.8602	11.9548	21.289	11.9548	21.3642	19.2156	19.9292	16.6076	16.7934	10.9044
c1082844_g1_i2	LEG9_HUMAN	0.443368	0.116691	57.6242	55.2037	237.917	34.7234	34.4544	26.2731	25.4705	75.6287	38.7929	47.747	31.2845	111.62	115.238	45.3462	71.7199	81.5876	57.9074	107.119	92.0509	68.0502	113.732	64.7776	89.7022	57.2849	76.1445	84.4598	67.272	84.4598	83.333	67.8585	62.4884	81.2385	62.0074	32.6622
c1082844_g1_i3	LEG9_HUMAN	0.660986	0.341793	8.28718	10.8821	51.2228	9.55563	7.8585	12.4433	5.05235	13.3709	10.2665	10.5066	6.64167	15.7002	19.6669	18.0843	14.3635	12.0145	15.1626	16.2421	21.7102	15.424	27.0283	14.9097	15.5528	22.0379	19.7849	10.0567	22.4586	10.0567	19.4244	24.9261	29.059	23.0076	23.2082	12.1073
c1082844_g1_i4	LEG9_HUMAN	0.454016	0.276731	0	0	0.421618	0.652864	0.238666	0.547532	0.851677	0	0.85331	0.635603	0.831845	0.298518	0.250083	0.612958	0.723208	0	0.578742	0.296476	0.287892	0.915949	1.71291	1.2591	0.297161	0.899145	0.252818	0.508194	0.822458	0.508194	1.47583	1.06431	0.805148	1.08171	0.834307	0.276202
c1247863_g1_i1	LEG9_HUMAN	NA	NA	0	0	0	0	0	0	0	0	0	0	0	0	0	0	0	0	0	0	0	0	0	0	0	0	0	0	0	0	0	0	0	0	0	0
c1070761_g1_i1	STXB3_HUMAN	0.428916	0.377702	8.52149	10.7687	10.3794	10.7806	0.000470055	9.01428	0.0131012	8.73212	7.84833	6.88848	11.1346	4.72738	12.3401	7.7908	4.7247	7.48658	3.11398	8.4846	8.90567	13.5538	14.1202	10.9908	6.80659	0.982315	2.03243	19.6024	4.24349	19.6024	13.4686	4.41817	6.24392	10.5216	5.29516	4.20988
c1070761_g1_i2	STXB3_HUMAN	NA	NA	0	0	0	0	0	0	0	0	0	0	0	0	0	0.329155	0	0	0	0	0	0	0.460498	0	0.582556	0	0.400477	0	0	0	0	0	0	0	0	0
c1070761_g1_i3	STXB3_HUMAN	0.829414	0.117099	15.7691	20.6363	13.5333	11.4011	21.3637	17.4148	20.7655	18.9802	18.9666	19.4231	12.1894	25.0479	19.3234	19.1884	22.3955	18.9426	26.6605	21.2348	22.3271	19.2089	15.4113	14.2721	19.4879	32.4384	25.031	12.0658	28.9781	12.0658	21.8246	27.8019	28.4346	27.9926	26.1924	27.8005
c1260150_g1_i1	STXB3_HUMAN	0.0158712	0.00530944	7.66832	3.82013	6.27675	2.75414	3.42922	2.71603	4.50654	0	0.392278	6.68843	0.823916	2.94449	3.18307	1.39672	3.26792	2.36105	4.64628	3.4632	0.822529	0.939564	1.17524	3.24282	3.03184	2.94441	3.19594	6.64201	4.50517	6.64201	0.979608	3.59379	0.966115	0	0	0.450235
c1068624_g1_i1	MASP2_HUMAN	NA	NA	1.39745	0	0.452307	0.935173	0.440042	0.631138	0.31584	0	0.579598	0.316319	0.133738	0	0.688205	0.978787	0	0.182665	0.223702	1.31875	1.65551	0.296335	0.978293	1.02004	0.535618	0	0	0	0	0	0.143252	0.330682	0.442189	0	0.408067	0.280325
c1068624_g1_i2	MASP2_HUMAN	0.318158	0.132387	2.04121	1.26924	1.12534	1.06582	0.560545	0.746914	1.52914	0	1.56475	0	0	0.448722	2.51625	1.29489	1.80488	0	0.0943917	1.83376	4.03449	0	1.17465	2.68261	1.38447	0.430546	0.817205	0.668159	0	0.668159	0	0.824925	0	0.287468	0.503133	0
c1068624_g1_i3	MASP2_HUMAN	0.736973	0.897621	0	2.55027	4.10637	2.55743	0.701945	1.42125	0	1.17513	3.31229	9.90258	2.97679	5.86241	5.31204	2.10621	4.62207	5.4279	6.4585	4.50986	0	8.57711	2.30433	0	0.526039	1.84648	1.2766	0	5.40659	0	4.86467	2.74148	0.994879	1.7363	3.87125	5.77011
c1068624_g1_i4	MASP2_HUMAN	1	0.94466	0	1.88836	2.81875	2.91735	2.55935	1.81058	0	4.07423	0.863975	4.0744	4.4297	8.84501	4.61299	3.21858	2.35394	11.3626	5.75299	3.26043	0	6.18256	2.32281	0	5.92042	3.52006	3.98239	6.71319	7.53631	6.71319	6.34723	2.37015	4.00586	4.00123	2.00049	4.99363
c1087867_g1_i1	AP4M1_HUMAN	0.313554	2.13033e-05	4.65076	5.24173	4.96967	5.93493	4.91247	4.45679	4.72848	4.28056	4.75435	4.32371	4.72606	5.32871	6.23137	5.86064	4.31561	5.83376	6.1072	4.69534	5.61681	5.54854	4.69267	4.10536	5.08764	4.24016	4.81475	4.14837	5.48705	4.14837	5.52862	4.4982	4.67324	3.53587	3.87545	4.52535
c1487962_g1_i1	AP4M1_HUMAN	0.00823803	0.0024919	19.1134	12.2796	10.321	9.05338	12.7714	8.66551	6.85396	1.60749	5.48027	14.1145	2.43019	8.72924	8.6794	5.044	15.8602	8.22483	15.6437	10.7278	7.2152	5.16437	3.11363	8.4771	5.41231	13.3817	12.7379	11.3193	10.5257	11.3193	6.09284	10.0102	7.93657	0.43407	2.58225	9.02911
c1086308_g4_i1	ARVC_HUMAN	0.381317	0.00492908	0	0	0.415689	2.39594e-10	0	0.368657	0	0	0	0.609711	3.27088e-05	0.70638	1.09651	1.2858	0	0.97165	0	1.80396	1.37516	2.64177	1.9654	1.82408	2.26899	1.90532	0	0.000513172	3.3082e-09	0.000513172	0	0	0	0.905901	0	0.7387
c1086308_g4_i2	ARVC_HUMAN	0.585722	2.56905e-09	1.00973	2.09304	1.19493	1.2769	0.863284	1.68788	1.57069	1.70952	2.50731	2.17372	2.22383	1.15009	0	1.56711	0.213336	2.14733	1.48774	0.763207	1.006	0.0142395	2.36838	2.74838	2.45771	0	0	0	0	0	1.66145e-06	3.9789e-06	0	0	1.31769e-06	0
c1086308_g4_i4	ARVC_HUMAN	0.805029	0.0284222	1.54966	0.407106	0.378735	0.406909	0.679529	0.803364	0.328085	1.98151	1.56434	1.03129e-08	1.64062	4.42563	2.07271	1.09629	2.8991	1.36019	2.96282	2.1201	2.53061	3.58851	3.43709	3.33089	2.7029	0.886473	1.07219	1.4423	1.03093	1.4423	1.47352	1.1754	0.828636	0.867717	1.94731	0.515782
c1086308_g4_i5	ARVC_HUMAN	0.886702	0.458554	1.64745	9.76305e-06	0.840745	0.363201	0	0	0.287509	0.116342	1.38292	0.10152	0	1.54972	0.342198	1.05698	0.192192	0.406514	1.51909	0.485491	0	0.0479823	0.0933319	3.70801	1.34928	0	0.676723	1.12653	1.11747	1.12653	0.0208859	1.04043	0	1.28672e-05	0.716353	0
c1086308_g4_i6	ARVC_HUMAN	0.607363	0.0113687	0.0719363	0	0.00353263	0.502684	1.29799	0.320983	0.0993864	1.06329	0.00162431	0.0673679	1.39286	1.3625	2.89806	1.01747	3.65996	3.22518	1.74584	2.27918	1.15946	3.02418	3.29181	1.63965	1.49024	0.0664083	1.0763	0	0.651826	0	1.43984	1.39593	1.8144	1.49026e-08	0.705375	1.21446
c1086308_g4_i7	ARVC_HUMAN	NA	NA	0	0	0	0	1.00906e-06	0	1.40132	0	0	0	0	0	0	0	0	0	0	0	0	0	0	0	0	0.0113856	0	0.736072	0	0.736072	0	0	0	0	0	0
c1086308_g4_i8	ARVC_HUMAN	NA	NA	0.00722068	0.82832	0	0.00385218	0.0160632	0.637613	0	0.5717	0.000475093	2.54512e-05	0.0153649	1.33851	0	4.10742e-05	1.40842	0.00597316	0.769283	0.306729	0.60543	2.10664	0.689117	0.00425786	0.017972	0	0	2.62811e-10	0	2.62811e-10	0	6.04075e-07	0	0.397083	0	0
c1341024_g1_i1	ARVC_HUMAN	NA	NA	0	0	0	0	0.712803	0	0	0	0	0	0	0	0	0	0	0	0	0	0	0	0	0	0	0	0	0	0	0	0	0	0	0	0	0
c1064931_g1_i2	SMAP_HUMAN	0.847979	2.32834e-12	14.1892	15.5154	14.1119	14.5914	11.8525	12.8643	10.9442	12.7757	14.7698	12.2981	10.3017	28.0466	21.4941	24.2108	22.4877	24.9185	22.3881	22.4536	27.5181	20.0792	27.8922	16.0406	21.0979	36.6349	34.7298	30.0142	32.5655	30.0142	42.1922	32.4002	41.0766	44.1319	42.395	42.7311
c1064931_g1_i3	SMAP_HUMAN	0.477759	0.3696	0.158791	0.266031	0.301547	0.0765132	0.345859	0	0.149893	0.33912	0.57805	0.161869	0.623462	0.337049	0.345786	0.309183	0.199829	0.2272	0.364879	0.562462	0.251605	0.299721	0.426661	0.182665	0.315944	0.173802	0.399508	0.560645	0.27803	0.560645	0.523755	0.41892	0.256041	0.895459	0.529575	0.428781
c1064931_g1_i4	SMAP_HUMAN	NA	NA	0.0537294	1.41523e-08	0	0.398215	2.23619e-05	0.739144	0.0231056	0	0	0.0735541	1.78056e-09	0	0	0	0	0	0	0	0.131968	0.0497815	0	0	0.259044	0.312312	0.287978	0	0	0	0	0	0.516014	0	0	0.0319052
c1064931_g1_i5	SMAP_HUMAN	0.488231	0.373088	0.131989	0.144473	0	0.237205	0.0840475	0.412403	0.291786	0.277765	0.361498	0.153316	0.278707	0.140288	0	0.398376	0.252668	0.608421	0	0.215334	0	0	0.204453	0.223521	0.14242	0.133079	0	0	0	0	1.13861	0.303071	0.324751	0.193023	0.230621	0.134644
c1707107_g1_i1	SMAP_HUMAN	NA	NA	0	0	0	0	0	0	0	0	0	0	0	0	0	0	0	0	0	0	0	0	0	0	0	0	0	0	0	0	0	0	0	0	0	0
c1084557_g1_i1	RB27B_HUMAN	0.270521	0.00692597	2.77179	2.01883	2.36866	3.09608	3.0508	3.59267	1.60013	1.57475	2.51741	2.28449	2.38836	3.32021	3.24102	3.79157	3.03774	2.83272	2.73194	2.18942	5.00553	5.27715	3.00045	2.91766	2.3195	1.6216	1.31205	3.93158	2.9138	3.93158	1.81282	2.85154	1.53973	0.915384	1.83238	2.06924
c1084557_g2_i1	RB27B_HUMAN	0.275178	0.015312	3.85323	2.98552	6.9283	5.97583	3.27572	3.9822	4.85033	3.65798	3.60964	2.30044	3.22005	5.64075	8.44156	2.26945	2.92553	6.50981	4.23864	7.24672	6.99691	4.34082	1.03752	4.1054	3.10578	3.36685	5.04699	2.49101	5.32771	2.49101	3.18697	4.01569	1.3455	2.95144	2.15942	1.83258
c1084557_g2_i2	RB27B_HUMAN	0.221317	0.00657421	20.6289	17.7831	19.2798	15.6564	12.8855	15.1473	8.28609	9.14799	18.3305	11.5481	4.51663	22.4313	26.2972	24.2361	22.2707	18.1037	13.5243	23.3433	29.4786	6.01833	13.6156	29.6951	8.09734	11.1889	12.6055	6.85357	10.7551	6.85357	16.0608	13.6501	12.0629	8.85977	11.9861	10.865
c1084557_g2_i3	RB27B_HUMAN	0.0875396	0.000209591	30.6613	31.008	28.0623	38.3133	26.5283	25.6106	26.5423	19.8507	32.7422	26.3733	25.129	36.2113	42.598	38.0433	36.699	33.7222	35.3061	35.877	47.3539	34.3803	21.3149	9.33502	30.0849	34.8192	19.4612	33.7202	26.3143	33.7202	20.4089	18.0742	17.2455	18.218	14.6469	22.7132
c1084557_g2_i4	RB27B_HUMAN	0.415662	0.136564	0.666225	1.18001	1.02425	0.980557	0	0.233477	0.599197	0	0.241196	0.341277	0.271363	1.77029	0.643854	1.4356	0.6862	0	0	0.851414	1.5596	0.917421	1.03933	0.650651	0.503363	1.03371	0	0	0	0	0	0.261375	0.688666	0	0.38387	0.964336
c1084557_g2_i5	RB27B_HUMAN	NA	NA	0.347224	0	0	0	0	0.276215	0	0	0	0	0	0	0	0	0	0	0	0	0	0	0	0	0	0	0	0	0	0	0	0	0	0	0	0
c1084557_g2_i6	RB27B_HUMAN	NA	NA	0.498104	0	2.17839	0	0	3.2549	2.21854	0.721586	1.65502	2.14168	1.73197	3.54177	2.56032	4.74388	0	0	1.31829	0	1.73673	2.46882	1.63037	2.12861	2.34478	0.521116	0	4.13818	1.40569	4.13818	2.61912	1.43874	1.00528	0.90251	0.6326	0
c1068474_g1_i1	AP3B1_HUMAN	0.420785	0.000165318	23.0668	23.9274	25.6003	29.8023	27.7362	27.097	26.0306	26.5088	28.3912	21.2012	25.9412	28.664	30.1812	38.2223	31.5185	27.6727	26.7007	30.0073	27.8195	34.4916	35.1356	28.3168	33.2815	34.6717	33.9656	31.3152	34.0672	31.3152	34.8053	34.9842	32.4137	33.2049	32.6912	35.9743
c1068474_g2_i1	AP3B1_HUMAN	0.270384	2.2224e-05	27.1054	25.384	29.551	32.2404	31.7506	28.5093	26.9426	34.5057	32.0107	23.9481	29.7013	37.6668	33.3698	43.1284	37.6255	36.24	33.2156	35.3932	36.1956	44.2868	41.2994	37.6701	38.5061	34.4035	39.1757	33.533	35.4947	33.533	37.8435	37.7869	35.5708	39.7747	39.1455	35.9067
c1068474_g1_i2	AP3B1_HUMAN	NA	NA	0	7.0709e-07	4.51698e-09	0	3.13585e-08	3.31817e-08	0	1.68197	0	2.31905e-06	2.32691e-08	4.51561e-09	0	0	0	0	0	0	0	0	0.000880077	2.03932	0	0	0.000165468	0.0338754	0.000265988	0.0338754	0	1.45066e-07	0	9.0895e-10	0	0
c1632189_g1_i1	AP3B1_HUMAN	0.215341	0.0786307	6.80781	4.07856	2.49491	3.69052	3.63221	1.37923	0.819301	0.405251	2.32736	4.2891	1.46061	2.48957	3.31237	3.72856	4.32122	1.40297	4.02412	4.11121	0	1.11869	0.930743	2.90068	2.05609	2.33704	5.70256	2.97678	1.60746	2.97678	1.7633	2.68306	3.45657	0	0.695602	1.07214
c1023712_g1_i1	ST2B1_HUMAN	0.416874	0.00632551	0.513502	0.892026	1.39367	0.625141	0.256428	1.12132	0.725617	0.914975	0.652186	0.554684	0.834818	0.630451	0.224586	0.82689	0.873437	0.722835	0.751818	0.7287	0.774948	0.720512	0.710729	1.21454	0.597219	0.605588	0.054403	0.853607	0.689474	0.853607	0.185097	0.177962	0.257825	0.296709	0.16058	0.24708
c1062394_g3_i1	ST2B1_HUMAN	NA	NA	0	0	0.0630258	0	0.0673798	0.0700618	0.126865	0.18025	0	0	0.0780048	0	0.0735445	0	0	0.31628	0	0.0796032	0.0727149	0.0858665	0	0	0	0.0882991	0	0.130528	0.246523	0.130528	0.081398	0.0780264	0	0	0	0
c1065388_g1_i1	ST2B1_HUMAN	NA	NA	0	0	0	0	0.0715497	0	0	0.0637955	0	0	0	0	0	0	0	0	0.0805574	0	0.0772125	0	0	0	0	0	0	0	0.0872119	0	0	0	0	0	0	0.0860203
[truncated: 71,428 more rows]

## Sheet: GO Analysis FDR <0.05
Term	Count	%	PValue	Genes	List Total	Pop Hits	Pop Total	Fold Enrichment	Benjamini	FDR
[truncated: 45 more rows]

[truncated: 4 more sheets: Network Analysis q<0.01 down, Network Analysis q<0.01 up, G1 S Volcano Plot, G2 M Volcano Plot]
